# Supplementary material for: Quantitative monitoring of Arabidopsis thaliana growth and development using high-throughput plant phenotyping
Source: Sci Data. 2016 Aug 16;3:160055. doi: 10.1038/sdata.2016.55 (PMC4986541; doi:10.1038/sdata.2016.55)
Supplement: Supplementary file 1 [file sdata201655-isa1.zip]

Archive with 3 entries (3 files):
- i_Investigation.txt
- s_study_Junker.txt
- a_assay_Junker.txt
