# Supplementary material for: Quantitative monitoring of Arabidopsis thaliana growth and development using high-throughput plant phenotyping
Source: Sci Data. 2016 Aug 16;3:160055. doi: 10.1038/sdata.2016.55 (PMC4986541; doi:10.1038/sdata.2016.55)
Supplement: Supplementary file 1 [file sdata201655-isa1.zip › i_Investigation.txt]

# Investigation File generated for Scientific Data with Investigation File Authoring Tool version 0.1.0 on 29/06/2016 - This metadata file is CC0
ONTOLOGY SOURCE REFERENCE
Term Source Name	PO	NCBITAXON	OBI	ENVO	ERO	NCIT
Term Source File	http://data.bioontology.org/ontologies/PO	http://data.bioontology.org/ontologies/NCBITAXON	http://data.bioontology.org/ontologies/OBI	http://data.bioontology.org/ontologies/ENVO	http://data.bioontology.org/ontologies/ERO	http://data.bioontology.org/ontologies/NCIT
Term Source Version		2015AA	2014-08-18	releases/2014-09-16	2013-08-02	16.03d
Term Source Description	Plant Ontology	National Center for Biotechnology Information (NCBI) Organismal Classification	Ontology for Biomedical Investigations	Environment Ontology	Eagle-I Research Resource Ontology	National Cancer Institute Thesaurus
INVESTIGATION
Investigation Identifier	1135FA
Investigation Title	Quantitative Monitoring of Arabidopsis thaliana Growth and Development Using High-Throughput Plant Phenotyping
Investigation Description	
Investigation Submission Date	
Investigation Public Release Date	
INVESTIGATION PUBLICATIONS
Investigation PubMed ID
Investigation Publication DOI
Investigation Publication Author List
Investigation Publication Title
Investigation Publication Status
Investigation Publication Status Term Accession Number
Investigation Publication Status Term Source REF
INVESTIGATION CONTACTS
Investigation Person Last Name	Junker
Investigation Person Mid Initials	
Investigation Person First Name	Astrid
Investigation Person Address	Corrensstrasse 3, 06466 Stadt Seeland, OT Gatersleben, Germany
Investigation Person Phone	
Investigation Person Fax	
Investigation Person Email	junkera@ipk-gatersleben.de
Investigation Person Affiliation	Leibniz Institute of Plant Genetics and Crop Plant Research (IPK) Gatersleben
Investigation Person Roles	
Investigation Person Roles Term Accession Number	
Investigation Person Roles Term Source REF	
STUDY
Study Identifier	10.1038/sdata.2016.55
Study Title	Quantitative monitoring of Arabidopsis thaliana growth and development using high-throughput plant phenotyping
Study Submission Date	17/02/2016
Study Public Release Date	16/08/2016
Study Description	http://www.nature.com/articles/sdata201655#abstract
Study File Name	s_study_Junker.txt
Comment[Subject Keywords]	//;//;////;//
Comment[Manuscript Licence]	CC BY-4.0
Comment[Experimental Metadata Licence]	CC0
Comment[Supplementary Information File Name]	
Comment[Supplementary Information File Type]	x-zip-compressed
Comment[Supplementary Information File URL]	http://www.nature.com/articles/sdata201655#supplementary-information
Comment[Data Repository]	IPK Gatersleben;IPK Gatersleben
Comment[Data Record Accession]	doi:10.5447/IPK/2016/7;doi:10.5447/IPK/2016/9
Comment[Data Record URI]	http://dx.doi.org/10.5447/IPK/2016/7;http://dx.doi.org/10.5447/IPK/2016/9
STUDY DESIGN DESCRIPTORS
Study Design Type	time series design	parallel group design
Study Design Type Term Accession Number	OBI:0500020	OBI:0500006
Study Design Type Term Source REF	OBI	OBI
STUDY PUBLICATIONS
Study PubMed ID	25653655
Study Publication DOI	doi:10.3389/fpls.2014.00770
Study Publication Author List	Junker, A;  Muraya, M;  Weigelt-Fischer, K;  Arana-Ceballos, F; Klukas, C; Melchinger, AE;  Meyer, RC; Riewe, D; Altmann, T
Study Publication Title	Optimizing experimental procedures for quantitative evaluation of crop plant performance in high throughput phenotyping systems
Study Publication Status	published
Study Publication Status Term Accession Number	
Study Publication Status Term Source REF	
STUDY FACTORS
Study Factor Name	soil cover	plant movement
Study Factor Type	environmental condition	environmental condition
Study Factor Type Term Accession Number	ENVO:01000203	ENVO:01000203
Study Factor Type Term Source REF	ENVO	ENVO
STUDY ASSAYS
Study Assay Measurement Type	phenotype
Study Assay Measurement Type Term Accession Number	OGMS:0000023
Study Assay Measurement Type Term Source REF	OBI
Study Assay Technology Type	image acquisition and analysis
Study Assay Technology Type Term Accession Number	ERO:0001113
Study Assay Technology Type Term Source REF	ERO
Study Assay Technology Platform	LemnaTec Scanalyzer
Study Assay File Name	a_assay_Junker.txt
STUDY PROTOCOLS
Study Protocol Name	Plant Cultivation	Image Acquisition	Manual trait acquisition	Image analysis	Extracted Features	Statistical analyses
Study Protocol Type	selectively maintained organism	image acquisition function	information acquisition	image visualization and analysis	Data Extraction	descriptive statistical calculation data transformation
Study Protocol Type Term Accession Number	OBI:0001185	OBI:0000397	OBI:0600013	ERO:0001114	NCIT:C44285	OBI:0200184
Study Protocol Type Term Source REF	OBI	OBI	OBI	ERO	NCIT	OBI
Study Protocol Description						
Study Protocol URI	""	""	""	""	""	""
Study Protocol Version						
Study Protocol Parameters Name	Rooting medium;Container type;Container volume;Container dimension;Number of plants per container;pH	instrument; imaging time	""	""	""	""
Study Protocol Parameters Name Term Accession Number	""	""	""	""	""	""
Study Protocol Parameters Name Term Source REF	""	""	""	""	""	""
Study Protocol Components Name	""	""	""	""	""	""
Study Protocol Components Type	""	""	""	""	""	""
Study Protocol Components Type Term Accession Number	""	""	""	""	""	""
Study Protocol Components Type Term Source REF	""	""	""	""	""	""
STUDY CONTACTS
Study Person Last Name	Arend	Lange	Pape	Weigelt-Fischer	Arana-Ceballos	Mücke	Klukas	Altmann	Scholz	Junker
Study Person First Name	Daniel	Matthias	Jean-Michel	Kathleen	Fernando	Ingo	Christian	Thomas	Uwe	Astrid
Study Person Mid Initials	""	""	""	""						
Study Person Email	""	""	""	""	""	""	""	""	""	junkera@ipk-gatersleben.de
Study Person Phone	""	""	""	""						
Study Person Fax	""	""	""	""						
Study Person Address	Corrensstrasse 3, 06466 Stadt Seeland, OT Gatersleben, Germany	Corrensstrasse 3, 06466 Stadt Seeland, OT Gatersleben, Germany	Corrensstrasse 3, 06466 Stadt Seeland, OT Gatersleben, Germany	Corrensstrasse 3, 06466 Stadt Seeland, OT Gatersleben, Germany						
Study Person Affiliation	Leibniz Institute of Plant Genetics and Crop Plant Research (IPK) Gatersleben, Stadt Seeland D-06466, Germany	Leibniz Institute of Plant Genetics and Crop Plant Research (IPK) Gatersleben, Stadt Seeland D-06466, Germany	Leibniz Institute of Plant Genetics and Crop Plant Research (IPK) Gatersleben, Stadt Seeland D-06466, Germany	Leibniz Institute of Plant Genetics and Crop Plant Research (IPK) Gatersleben, Stadt Seeland D-06466, Germany	Leibniz Institute of Plant Genetics and Crop Plant Research (IPK) Gatersleben, Stadt Seeland D-06466, Germany	Leibniz Institute of Plant Genetics and Crop Plant Research (IPK) Gatersleben, Stadt Seeland D-06466, Germany	Leibniz Institute of Plant Genetics and Crop Plant Research (IPK) Gatersleben, Stadt Seeland D-06466, Germany	Leibniz Institute of Plant Genetics and Crop Plant Research (IPK) Gatersleben, Stadt Seeland D-06466, Germany	Leibniz Institute of Plant Genetics and Crop Plant Research (IPK) Gatersleben, Stadt Seeland D-06466, Germany	Leibniz Institute of Plant Genetics and Crop Plant Research (IPK) Gatersleben, Stadt Seeland D-06466, Germany
Study Person Roles	corresponding author	author	author	author						
Study Person Roles Term Accession Number										
Study Person Roles Term Source REF										
Comment[Study Person ORCID]	0000-0002-2455-5938	0000-0002-4316-078X							0000-0001-6113-3518	0000-0002-4656-0308
Comment[Funder]	""	""	""	""						
Comment[FundRef ID]	""	""	""	""						
Comment[Funder Term Source REF]	""	""	""	""						
Comment[Grant Identifier]	""	""	""	""						
