# Supplementary material for: Quantitative monitoring of Arabidopsis thaliana growth and development using high-throughput plant phenotyping
Source: Sci Data. 2016 Aug 16;3:160055. doi: 10.1038/sdata.2016.55 (PMC4986541; doi:10.1038/sdata.2016.55)
Supplement: Supplementary file 1 [file sdata201655-isa1.zip › s_study_Junker.txt]

Source Name	Characteristics[organism]	Term Source REF	Term Accession Number	Characteristics[organism part]	Term Source REF	Term Accession Number	Protocol REF	Sample Name	Factor Value [soil cover]	Factor Value [plant movement]
www.arabidopsis.info_NASC_22680	Arabidopsis thaliana	NCBITAXON	NCBITaxon:3702	shoot system	PO	PO:0009006	Plant Cultivation	1135FA1001	covered	rotating
www.arabidopsis.info_NASC_22680	Arabidopsis thaliana	NCBITAXON	NCBITaxon:3702	shoot system	PO	PO:0009006	Plant Cultivation	1135FA1002	uncovered	rotating
www.arabidopsis.info_NASC_22680	Arabidopsis thaliana	NCBITAXON	NCBITaxon:3702	shoot system	PO	PO:0009006	Plant Cultivation	1135FA1003	covered	rotating
www.arabidopsis.info_NASC_22680	Arabidopsis thaliana	NCBITAXON	NCBITaxon:3702	shoot system	PO	PO:0009006	Plant Cultivation	1135FA1004	uncovered	rotating
www.arabidopsis.info_NASC_22680	Arabidopsis thaliana	NCBITAXON	NCBITaxon:3702	shoot system	PO	PO:0009006	Plant Cultivation	1135FA1005	covered	rotating
www.arabidopsis.info_NASC_22680	Arabidopsis thaliana	NCBITAXON	NCBITaxon:3702	shoot system	PO	PO:0009006	Plant Cultivation	1135FA1006	uncovered	rotating
www.arabidopsis.info_NASC_22680	Arabidopsis thaliana	NCBITAXON	NCBITaxon:3702	shoot system	PO	PO:0009006	Plant Cultivation	1135FA1007	covered	rotating
www.arabidopsis.info_NASC_22680	Arabidopsis thaliana	NCBITAXON	NCBITaxon:3702	shoot system	PO	PO:0009006	Plant Cultivation	1135FA1008	uncovered	rotating
www.arabidopsis.info_NASC_22680	Arabidopsis thaliana	NCBITAXON	NCBITaxon:3702	shoot system	PO	PO:0009006	Plant Cultivation	1135FA1009	covered	rotating
www.arabidopsis.info_NASC_22680	Arabidopsis thaliana	NCBITAXON	NCBITaxon:3702	shoot system	PO	PO:0009006	Plant Cultivation	1135FA1010	covered	rotating
www.arabidopsis.info_NASC_22680	Arabidopsis thaliana	NCBITAXON	NCBITaxon:3702	shoot system	PO	PO:0009006	Plant Cultivation	1135FA1011	uncovered	rotating
www.arabidopsis.info_NASC_22680	Arabidopsis thaliana	NCBITAXON	NCBITaxon:3702	shoot system	PO	PO:0009006	Plant Cultivation	1135FA1012	covered	rotating
www.arabidopsis.info_NASC_22680	Arabidopsis thaliana	NCBITAXON	NCBITaxon:3702	shoot system	PO	PO:0009006	Plant Cultivation	1135FA1013	uncovered	rotating
www.arabidopsis.info_NASC_22680	Arabidopsis thaliana	NCBITAXON	NCBITaxon:3702	shoot system	PO	PO:0009006	Plant Cultivation	1135FA1014	covered	rotating
www.arabidopsis.info_NASC_22680	Arabidopsis thaliana	NCBITAXON	NCBITaxon:3702	shoot system	PO	PO:0009006	Plant Cultivation	1135FA1015	uncovered	rotating
www.arabidopsis.info_NASC_22680	Arabidopsis thaliana	NCBITAXON	NCBITaxon:3702	shoot system	PO	PO:0009006	Plant Cultivation	1135FA1016	covered	rotating
www.arabidopsis.info_NASC_22680	Arabidopsis thaliana	NCBITAXON	NCBITaxon:3702	shoot system	PO	PO:0009006	Plant Cultivation	1135FA1017	uncovered	rotating
www.arabidopsis.info_NASC_22680	Arabidopsis thaliana	NCBITAXON	NCBITaxon:3702	shoot system	PO	PO:0009006	Plant Cultivation	1135FA1018	covered	rotating
www.arabidopsis.info_NASC_22680	Arabidopsis thaliana	NCBITAXON	NCBITaxon:3702	shoot system	PO	PO:0009006	Plant Cultivation	1135FA1019	covered	rotating
www.arabidopsis.info_NASC_22680	Arabidopsis thaliana	NCBITAXON	NCBITaxon:3702	shoot system	PO	PO:0009006	Plant Cultivation	1135FA1020	uncovered	rotating
www.arabidopsis.info_NASC_22680	Arabidopsis thaliana	NCBITAXON	NCBITaxon:3702	shoot system	PO	PO:0009006	Plant Cultivation	1135FA1021	covered	rotating
www.arabidopsis.info_NASC_22680	Arabidopsis thaliana	NCBITAXON	NCBITaxon:3702	shoot system	PO	PO:0009006	Plant Cultivation	1135FA1023	uncovered	rotating
www.arabidopsis.info_NASC_22680	Arabidopsis thaliana	NCBITAXON	NCBITaxon:3702	shoot system	PO	PO:0009006	Plant Cultivation	1135FA1024	covered	rotating
www.arabidopsis.info_NASC_22680	Arabidopsis thaliana	NCBITAXON	NCBITaxon:3702	shoot system	PO	PO:0009006	Plant Cultivation	1135FA1025	uncovered	rotating
www.arabidopsis.info_NASC_22680	Arabidopsis thaliana	NCBITAXON	NCBITaxon:3702	shoot system	PO	PO:0009006	Plant Cultivation	1135FA1026	covered	rotating
www.arabidopsis.info_NASC_22680	Arabidopsis thaliana	NCBITAXON	NCBITaxon:3702	shoot system	PO	PO:0009006	Plant Cultivation	1135FA1027	uncovered	rotating
www.arabidopsis.info_NASC_22680	Arabidopsis thaliana	NCBITAXON	NCBITaxon:3702	shoot system	PO	PO:0009006	Plant Cultivation	1135FA1028	covered	rotating
www.arabidopsis.info_NASC_22680	Arabidopsis thaliana	NCBITAXON	NCBITaxon:3702	shoot system	PO	PO:0009006	Plant Cultivation	1135FA1029	covered	rotating
www.arabidopsis.info_NASC_22680	Arabidopsis thaliana	NCBITAXON	NCBITaxon:3702	shoot system	PO	PO:0009006	Plant Cultivation	1135FA1030	uncovered	rotating
www.arabidopsis.info_NASC_22680	Arabidopsis thaliana	NCBITAXON	NCBITaxon:3702	shoot system	PO	PO:0009006	Plant Cultivation	1135FA1031	covered	rotating
www.arabidopsis.info_NASC_22680	Arabidopsis thaliana	NCBITAXON	NCBITaxon:3702	shoot system	PO	PO:0009006	Plant Cultivation	1135FA1032	uncovered	rotating
www.arabidopsis.info_NASC_22680	Arabidopsis thaliana	NCBITAXON	NCBITaxon:3702	shoot system	PO	PO:0009006	Plant Cultivation	1135FA1033	covered	rotating
www.arabidopsis.info_NASC_22680	Arabidopsis thaliana	NCBITAXON	NCBITaxon:3702	shoot system	PO	PO:0009006	Plant Cultivation	1135FA1034	uncovered	rotating
www.arabidopsis.info_NASC_22680	Arabidopsis thaliana	NCBITAXON	NCBITaxon:3702	shoot system	PO	PO:0009006	Plant Cultivation	1135FA1035	covered	rotating
www.arabidopsis.info_NASC_22680	Arabidopsis thaliana	NCBITAXON	NCBITaxon:3702	shoot system	PO	PO:0009006	Plant Cultivation	1135FA1036	uncovered	rotating
www.arabidopsis.info_NASC_22680	Arabidopsis thaliana	NCBITAXON	NCBITaxon:3702	shoot system	PO	PO:0009006	Plant Cultivation	1135FA1037	covered	rotating
www.arabidopsis.info_NASC_22680	Arabidopsis thaliana	NCBITAXON	NCBITaxon:3702	shoot system	PO	PO:0009006	Plant Cultivation	1135FA1038	covered	rotating
www.arabidopsis.info_NASC_22680	Arabidopsis thaliana	NCBITAXON	NCBITaxon:3702	shoot system	PO	PO:0009006	Plant Cultivation	1135FA1039	uncovered	rotating
www.arabidopsis.info_NASC_22680	Arabidopsis thaliana	NCBITAXON	NCBITaxon:3702	shoot system	PO	PO:0009006	Plant Cultivation	1135FA1040	covered	rotating
www.arabidopsis.info_NASC_22680	Arabidopsis thaliana	NCBITAXON	NCBITaxon:3702	shoot system	PO	PO:0009006	Plant Cultivation	1135FA1041	uncovered	rotating
www.arabidopsis.info_NASC_22680	Arabidopsis thaliana	NCBITAXON	NCBITaxon:3702	shoot system	PO	PO:0009006	Plant Cultivation	1135FA1043	covered	rotating
www.arabidopsis.info_NASC_22680	Arabidopsis thaliana	NCBITAXON	NCBITaxon:3702	shoot system	PO	PO:0009006	Plant Cultivation	1135FA1044	uncovered	rotating
www.arabidopsis.info_NASC_22680	Arabidopsis thaliana	NCBITAXON	NCBITaxon:3702	shoot system	PO	PO:0009006	Plant Cultivation	1135FA1045	covered	rotating
www.arabidopsis.info_NASC_22680	Arabidopsis thaliana	NCBITAXON	NCBITaxon:3702	shoot system	PO	PO:0009006	Plant Cultivation	1135FA1046	uncovered	rotating
www.arabidopsis.info_NASC_22680	Arabidopsis thaliana	NCBITAXON	NCBITaxon:3702	shoot system	PO	PO:0009006	Plant Cultivation	1135FA1047	covered	rotating
www.arabidopsis.info_NASC_22680	Arabidopsis thaliana	NCBITAXON	NCBITaxon:3702	shoot system	PO	PO:0009006	Plant Cultivation	1135FA1048	covered	rotating
www.arabidopsis.info_NASC_22680	Arabidopsis thaliana	NCBITAXON	NCBITaxon:3702	shoot system	PO	PO:0009006	Plant Cultivation	1135FA1049	uncovered	rotating
www.arabidopsis.info_NASC_22680	Arabidopsis thaliana	NCBITAXON	NCBITaxon:3702	shoot system	PO	PO:0009006	Plant Cultivation	1135FA1050	covered	rotating
www.arabidopsis.info_NASC_22680	Arabidopsis thaliana	NCBITAXON	NCBITaxon:3702	shoot system	PO	PO:0009006	Plant Cultivation	1135FA1051	uncovered	rotating
www.arabidopsis.info_NASC_22680	Arabidopsis thaliana	NCBITAXON	NCBITaxon:3702	shoot system	PO	PO:0009006	Plant Cultivation	1135FA1052	covered	rotating
www.arabidopsis.info_NASC_22680	Arabidopsis thaliana	NCBITAXON	NCBITaxon:3702	shoot system	PO	PO:0009006	Plant Cultivation	1135FA1053	uncovered	rotating
www.arabidopsis.info_NASC_22680	Arabidopsis thaliana	NCBITAXON	NCBITaxon:3702	shoot system	PO	PO:0009006	Plant Cultivation	1135FA1054	covered	rotating
www.arabidopsis.info_NASC_22680	Arabidopsis thaliana	NCBITAXON	NCBITaxon:3702	shoot system	PO	PO:0009006	Plant Cultivation	1135FA1055	uncovered	rotating
www.arabidopsis.info_NASC_22680	Arabidopsis thaliana	NCBITAXON	NCBITaxon:3702	shoot system	PO	PO:0009006	Plant Cultivation	1135FA1056	covered	rotating
www.arabidopsis.info_NASC_22680	Arabidopsis thaliana	NCBITAXON	NCBITaxon:3702	shoot system	PO	PO:0009006	Plant Cultivation	1135FA1057	covered	rotating
www.arabidopsis.info_NASC_22680	Arabidopsis thaliana	NCBITAXON	NCBITaxon:3702	shoot system	PO	PO:0009006	Plant Cultivation	1135FA1058	uncovered	rotating
www.arabidopsis.info_NASC_22680	Arabidopsis thaliana	NCBITAXON	NCBITaxon:3702	shoot system	PO	PO:0009006	Plant Cultivation	1135FA1059	covered	rotating
www.arabidopsis.info_NASC_22680	Arabidopsis thaliana	NCBITAXON	NCBITaxon:3702	shoot system	PO	PO:0009006	Plant Cultivation	1135FA1060	uncovered	rotating
www.arabidopsis.info_NASC_22680	Arabidopsis thaliana	NCBITAXON	NCBITaxon:3702	shoot system	PO	PO:0009006	Plant Cultivation	1135FA1061	covered	rotating
www.arabidopsis.info_NASC_22680	Arabidopsis thaliana	NCBITAXON	NCBITaxon:3702	shoot system	PO	PO:0009006	Plant Cultivation	1135FA1062	uncovered	rotating
www.arabidopsis.info_NASC_22680	Arabidopsis thaliana	NCBITAXON	NCBITaxon:3702	shoot system	PO	PO:0009006	Plant Cultivation	1135FA1063	covered	rotating
www.arabidopsis.info_NASC_22680	Arabidopsis thaliana	NCBITAXON	NCBITaxon:3702	shoot system	PO	PO:0009006	Plant Cultivation	1135FA1064	uncovered	rotating
www.arabidopsis.info_NASC_22680	Arabidopsis thaliana	NCBITAXON	NCBITaxon:3702	shoot system	PO	PO:0009006	Plant Cultivation	1135FA1065	covered	rotating
www.arabidopsis.info_NASC_22680	Arabidopsis thaliana	NCBITAXON	NCBITaxon:3702	shoot system	PO	PO:0009006	Plant Cultivation	1135FA1066	covered	rotating
www.arabidopsis.info_NASC_22680	Arabidopsis thaliana	NCBITAXON	NCBITaxon:3702	shoot system	PO	PO:0009006	Plant Cultivation	1135FA1067	uncovered	rotating
www.arabidopsis.info_NASC_22680	Arabidopsis thaliana	NCBITAXON	NCBITaxon:3702	shoot system	PO	PO:0009006	Plant Cultivation	1135FA1068	covered	rotating
www.arabidopsis.info_NASC_22680	Arabidopsis thaliana	NCBITAXON	NCBITaxon:3702	shoot system	PO	PO:0009006	Plant Cultivation	1135FA1069	uncovered	rotating
www.arabidopsis.info_NASC_22680	Arabidopsis thaliana	NCBITAXON	NCBITaxon:3702	shoot system	PO	PO:0009006	Plant Cultivation	1135FA1070	covered	rotating
www.arabidopsis.info_NASC_22680	Arabidopsis thaliana	NCBITAXON	NCBITaxon:3702	shoot system	PO	PO:0009006	Plant Cultivation	1135FA1071	uncovered	rotating
www.arabidopsis.info_NASC_22680	Arabidopsis thaliana	NCBITAXON	NCBITaxon:3702	shoot system	PO	PO:0009006	Plant Cultivation	1135FA1072	covered	rotating
www.arabidopsis.info_NASC_22680	Arabidopsis thaliana	NCBITAXON	NCBITaxon:3702	shoot system	PO	PO:0009006	Plant Cultivation	1135FA1073	uncovered	rotating
www.arabidopsis.info_NASC_22680	Arabidopsis thaliana	NCBITAXON	NCBITaxon:3702	shoot system	PO	PO:0009006	Plant Cultivation	1135FA1074	covered	rotating
www.arabidopsis.info_NASC_22680	Arabidopsis thaliana	NCBITAXON	NCBITaxon:3702	shoot system	PO	PO:0009006	Plant Cultivation	1135FA1075	covered	rotating
www.arabidopsis.info_NASC_22680	Arabidopsis thaliana	NCBITAXON	NCBITaxon:3702	shoot system	PO	PO:0009006	Plant Cultivation	1135FA1076	uncovered	rotating
www.arabidopsis.info_NASC_22680	Arabidopsis thaliana	NCBITAXON	NCBITaxon:3702	shoot system	PO	PO:0009006	Plant Cultivation	1135FA1077	covered	rotating
www.arabidopsis.info_NASC_22680	Arabidopsis thaliana	NCBITAXON	NCBITaxon:3702	shoot system	PO	PO:0009006	Plant Cultivation	1135FA1078	uncovered	rotating
www.arabidopsis.info_NASC_22680	Arabidopsis thaliana	NCBITAXON	NCBITaxon:3702	shoot system	PO	PO:0009006	Plant Cultivation	1135FA1079	covered	rotating
www.arabidopsis.info_NASC_22680	Arabidopsis thaliana	NCBITAXON	NCBITaxon:3702	shoot system	PO	PO:0009006	Plant Cultivation	1135FA1080	uncovered	rotating
www.arabidopsis.info_NASC_22680	Arabidopsis thaliana	NCBITAXON	NCBITaxon:3702	shoot system	PO	PO:0009006	Plant Cultivation	1135FA1081	covered	rotating
www.arabidopsis.info_NASC_22680	Arabidopsis thaliana	NCBITAXON	NCBITaxon:3702	shoot system	PO	PO:0009006	Plant Cultivation	1135FA1082	uncovered	rotating
www.arabidopsis.info_NASC_22680	Arabidopsis thaliana	NCBITAXON	NCBITaxon:3702	shoot system	PO	PO:0009006	Plant Cultivation	1135FA1083	covered	rotating
www.arabidopsis.info_NASC_22680	Arabidopsis thaliana	NCBITAXON	NCBITaxon:3702	shoot system	PO	PO:0009006	Plant Cultivation	1135FA1084	covered	rotating
www.arabidopsis.info_NASC_22680	Arabidopsis thaliana	NCBITAXON	NCBITaxon:3702	shoot system	PO	PO:0009006	Plant Cultivation	1135FA1085	uncovered	rotating
www.arabidopsis.info_NASC_22680	Arabidopsis thaliana	NCBITAXON	NCBITaxon:3702	shoot system	PO	PO:0009006	Plant Cultivation	1135FA1086	covered	rotating
www.arabidopsis.info_NASC_22680	Arabidopsis thaliana	NCBITAXON	NCBITaxon:3702	shoot system	PO	PO:0009006	Plant Cultivation	1135FA1087	uncovered	rotating
www.arabidopsis.info_NASC_22680	Arabidopsis thaliana	NCBITAXON	NCBITaxon:3702	shoot system	PO	PO:0009006	Plant Cultivation	1135FA1088	covered	rotating
www.arabidopsis.info_NASC_22680	Arabidopsis thaliana	NCBITAXON	NCBITaxon:3702	shoot system	PO	PO:0009006	Plant Cultivation	1135FA1090	uncovered	rotating
www.arabidopsis.info_NASC_22680	Arabidopsis thaliana	NCBITAXON	NCBITaxon:3702	shoot system	PO	PO:0009006	Plant Cultivation	1135FA1091	covered	rotating
www.arabidopsis.info_NASC_22680	Arabidopsis thaliana	NCBITAXON	NCBITaxon:3702	shoot system	PO	PO:0009006	Plant Cultivation	1135FA1092	uncovered	rotating
www.arabidopsis.info_NASC_22680	Arabidopsis thaliana	NCBITAXON	NCBITaxon:3702	shoot system	PO	PO:0009006	Plant Cultivation	1135FA1093	covered	rotating
www.arabidopsis.info_NASC_22680	Arabidopsis thaliana	NCBITAXON	NCBITaxon:3702	shoot system	PO	PO:0009006	Plant Cultivation	1135FA1094	covered	rotating
www.arabidopsis.info_NASC_22680	Arabidopsis thaliana	NCBITAXON	NCBITaxon:3702	shoot system	PO	PO:0009006	Plant Cultivation	1135FA1095	uncovered	rotating
www.arabidopsis.info_NASC_22680	Arabidopsis thaliana	NCBITAXON	NCBITaxon:3702	shoot system	PO	PO:0009006	Plant Cultivation	1135FA1096	covered	rotating
www.arabidopsis.info_NASC_22680	Arabidopsis thaliana	NCBITAXON	NCBITaxon:3702	shoot system	PO	PO:0009006	Plant Cultivation	1135FA1097	uncovered	rotating
www.arabidopsis.info_NASC_22680	Arabidopsis thaliana	NCBITAXON	NCBITaxon:3702	shoot system	PO	PO:0009006	Plant Cultivation	1135FA1098	covered	rotating
www.arabidopsis.info_NASC_22680	Arabidopsis thaliana	NCBITAXON	NCBITaxon:3702	shoot system	PO	PO:0009006	Plant Cultivation	1135FA1099	uncovered	rotating
www.arabidopsis.info_NASC_22680	Arabidopsis thaliana	NCBITAXON	NCBITaxon:3702	shoot system	PO	PO:0009006	Plant Cultivation	1135FA1100	covered	rotating
www.arabidopsis.info_NASC_22680	Arabidopsis thaliana	NCBITAXON	NCBITaxon:3702	shoot system	PO	PO:0009006	Plant Cultivation	1135FA1101	uncovered	rotating
www.arabidopsis.info_NASC_22680	Arabidopsis thaliana	NCBITAXON	NCBITaxon:3702	shoot system	PO	PO:0009006	Plant Cultivation	1135FA1102	covered	rotating
www.arabidopsis.info_NASC_22680	Arabidopsis thaliana	NCBITAXON	NCBITaxon:3702	shoot system	PO	PO:0009006	Plant Cultivation	1135FA1103	covered	rotating
www.arabidopsis.info_NASC_22680	Arabidopsis thaliana	NCBITAXON	NCBITaxon:3702	shoot system	PO	PO:0009006	Plant Cultivation	1135FA1104	uncovered	rotating
www.arabidopsis.info_NASC_22680	Arabidopsis thaliana	NCBITAXON	NCBITaxon:3702	shoot system	PO	PO:0009006	Plant Cultivation	1135FA1105	covered	rotating
www.arabidopsis.info_NASC_22680	Arabidopsis thaliana	NCBITAXON	NCBITaxon:3702	shoot system	PO	PO:0009006	Plant Cultivation	1135FA1106	uncovered	rotating
www.arabidopsis.info_NASC_22680	Arabidopsis thaliana	NCBITAXON	NCBITaxon:3702	shoot system	PO	PO:0009006	Plant Cultivation	1135FA1107	covered	rotating
www.arabidopsis.info_NASC_22680	Arabidopsis thaliana	NCBITAXON	NCBITaxon:3702	shoot system	PO	PO:0009006	Plant Cultivation	1135FA1108	uncovered	rotating
www.arabidopsis.info_NASC_22680	Arabidopsis thaliana	NCBITAXON	NCBITaxon:3702	shoot system	PO	PO:0009006	Plant Cultivation	1135FA1109	covered	rotating
www.arabidopsis.info_NASC_22680	Arabidopsis thaliana	NCBITAXON	NCBITaxon:3702	shoot system	PO	PO:0009006	Plant Cultivation	1135FA1110	uncovered	rotating
www.arabidopsis.info_NASC_22680	Arabidopsis thaliana	NCBITAXON	NCBITaxon:3702	shoot system	PO	PO:0009006	Plant Cultivation	1135FA1111	covered	rotating
www.arabidopsis.info_NASC_22680	Arabidopsis thaliana	NCBITAXON	NCBITaxon:3702	shoot system	PO	PO:0009006	Plant Cultivation	1135FA1112	covered	rotating
www.arabidopsis.info_NASC_22680	Arabidopsis thaliana	NCBITAXON	NCBITaxon:3702	shoot system	PO	PO:0009006	Plant Cultivation	1135FA1113	uncovered	rotating
www.arabidopsis.info_NASC_22680	Arabidopsis thaliana	NCBITAXON	NCBITaxon:3702	shoot system	PO	PO:0009006	Plant Cultivation	1135FA1114	covered	rotating
www.arabidopsis.info_NASC_22680	Arabidopsis thaliana	NCBITAXON	NCBITaxon:3702	shoot system	PO	PO:0009006	Plant Cultivation	1135FA1115	uncovered	rotating
www.arabidopsis.info_NASC_22680	Arabidopsis thaliana	NCBITAXON	NCBITaxon:3702	shoot system	PO	PO:0009006	Plant Cultivation	1135FA1116	covered	rotating
www.arabidopsis.info_NASC_22680	Arabidopsis thaliana	NCBITAXON	NCBITaxon:3702	shoot system	PO	PO:0009006	Plant Cultivation	1135FA1117	uncovered	rotating
www.arabidopsis.info_NASC_22680	Arabidopsis thaliana	NCBITAXON	NCBITaxon:3702	shoot system	PO	PO:0009006	Plant Cultivation	1135FA1118	covered	rotating
www.arabidopsis.info_NASC_22680	Arabidopsis thaliana	NCBITAXON	NCBITaxon:3702	shoot system	PO	PO:0009006	Plant Cultivation	1135FA1119	uncovered	rotating
www.arabidopsis.info_NASC_22680	Arabidopsis thaliana	NCBITAXON	NCBITaxon:3702	shoot system	PO	PO:0009006	Plant Cultivation	1135FA1120	covered	rotating
www.arabidopsis.info_NASC_22680	Arabidopsis thaliana	NCBITAXON	NCBITaxon:3702	shoot system	PO	PO:0009006	Plant Cultivation	1135FA1121	covered	rotating
www.arabidopsis.info_NASC_22680	Arabidopsis thaliana	NCBITAXON	NCBITaxon:3702	shoot system	PO	PO:0009006	Plant Cultivation	1135FA1122	uncovered	rotating
www.arabidopsis.info_NASC_22680	Arabidopsis thaliana	NCBITAXON	NCBITaxon:3702	shoot system	PO	PO:0009006	Plant Cultivation	1135FA1123	covered	rotating
www.arabidopsis.info_NASC_22680	Arabidopsis thaliana	NCBITAXON	NCBITaxon:3702	shoot system	PO	PO:0009006	Plant Cultivation	1135FA1124	uncovered	rotating
www.arabidopsis.info_NASC_22680	Arabidopsis thaliana	NCBITAXON	NCBITaxon:3702	shoot system	PO	PO:0009006	Plant Cultivation	1135FA1125	covered	rotating
www.arabidopsis.info_NASC_22680	Arabidopsis thaliana	NCBITAXON	NCBITaxon:3702	shoot system	PO	PO:0009006	Plant Cultivation	1135FA1126	uncovered	rotating
www.arabidopsis.info_NASC_22680	Arabidopsis thaliana	NCBITAXON	NCBITaxon:3702	shoot system	PO	PO:0009006	Plant Cultivation	1135FA1127	covered	rotating
www.arabidopsis.info_NASC_22680	Arabidopsis thaliana	NCBITAXON	NCBITaxon:3702	shoot system	PO	PO:0009006	Plant Cultivation	1135FA1128	uncovered	rotating
www.arabidopsis.info_NASC_22680	Arabidopsis thaliana	NCBITAXON	NCBITaxon:3702	shoot system	PO	PO:0009006	Plant Cultivation	1135FA1129	covered	rotating
www.arabidopsis.info_NASC_22680	Arabidopsis thaliana	NCBITAXON	NCBITaxon:3702	shoot system	PO	PO:0009006	Plant Cultivation	1135FA1130	covered	rotating
www.arabidopsis.info_NASC_22680	Arabidopsis thaliana	NCBITAXON	NCBITaxon:3702	shoot system	PO	PO:0009006	Plant Cultivation	1135FA1131	uncovered	rotating
www.arabidopsis.info_NASC_22680	Arabidopsis thaliana	NCBITAXON	NCBITaxon:3702	shoot system	PO	PO:0009006	Plant Cultivation	1135FA1132	covered	rotating
www.arabidopsis.info_NASC_22680	Arabidopsis thaliana	NCBITAXON	NCBITaxon:3702	shoot system	PO	PO:0009006	Plant Cultivation	1135FA1133	uncovered	rotating
www.arabidopsis.info_NASC_22680	Arabidopsis thaliana	NCBITAXON	NCBITaxon:3702	shoot system	PO	PO:0009006	Plant Cultivation	1135FA1134	covered	rotating
www.arabidopsis.info_NASC_22680	Arabidopsis thaliana	NCBITAXON	NCBITaxon:3702	shoot system	PO	PO:0009006	Plant Cultivation	1135FA1135	uncovered	rotating
www.arabidopsis.info_NASC_22680	Arabidopsis thaliana	NCBITAXON	NCBITaxon:3702	shoot system	PO	PO:0009006	Plant Cultivation	1135FA1136	covered	rotating
www.arabidopsis.info_NASC_22680	Arabidopsis thaliana	NCBITAXON	NCBITaxon:3702	shoot system	PO	PO:0009006	Plant Cultivation	1135FA1137	uncovered	rotating
www.arabidopsis.info_NASC_22680	Arabidopsis thaliana	NCBITAXON	NCBITaxon:3702	shoot system	PO	PO:0009006	Plant Cultivation	1135FA1138	covered	rotating
www.arabidopsis.info_NASC_22680	Arabidopsis thaliana	NCBITAXON	NCBITaxon:3702	shoot system	PO	PO:0009006	Plant Cultivation	1135FA1139	covered	rotating
www.arabidopsis.info_NASC_22680	Arabidopsis thaliana	NCBITAXON	NCBITaxon:3702	shoot system	PO	PO:0009006	Plant Cultivation	1135FA1140	uncovered	rotating
www.arabidopsis.info_NASC_22680	Arabidopsis thaliana	NCBITAXON	NCBITaxon:3702	shoot system	PO	PO:0009006	Plant Cultivation	1135FA1141	covered	rotating
www.arabidopsis.info_NASC_22680	Arabidopsis thaliana	NCBITAXON	NCBITaxon:3702	shoot system	PO	PO:0009006	Plant Cultivation	1135FA1142	uncovered	rotating
www.arabidopsis.info_NASC_22680	Arabidopsis thaliana	NCBITAXON	NCBITaxon:3702	shoot system	PO	PO:0009006	Plant Cultivation	1135FA1143	covered	rotating
www.arabidopsis.info_NASC_22680	Arabidopsis thaliana	NCBITAXON	NCBITaxon:3702	shoot system	PO	PO:0009006	Plant Cultivation	1135FA1144	uncovered	rotating
www.arabidopsis.info_NASC_22680	Arabidopsis thaliana	NCBITAXON	NCBITaxon:3702	shoot system	PO	PO:0009006	Plant Cultivation	1135FA1145	covered	rotating
www.arabidopsis.info_NASC_22680	Arabidopsis thaliana	NCBITAXON	NCBITaxon:3702	shoot system	PO	PO:0009006	Plant Cultivation	1135FA1146	uncovered	rotating
www.arabidopsis.info_NASC_22680	Arabidopsis thaliana	NCBITAXON	NCBITaxon:3702	shoot system	PO	PO:0009006	Plant Cultivation	1135FA1147	covered	rotating
www.arabidopsis.info_NASC_22680	Arabidopsis thaliana	NCBITAXON	NCBITaxon:3702	shoot system	PO	PO:0009006	Plant Cultivation	1135FA1148	covered	rotating
www.arabidopsis.info_NASC_22680	Arabidopsis thaliana	NCBITAXON	NCBITaxon:3702	shoot system	PO	PO:0009006	Plant Cultivation	1135FA1149	uncovered	rotating
www.arabidopsis.info_NASC_22680	Arabidopsis thaliana	NCBITAXON	NCBITaxon:3702	shoot system	PO	PO:0009006	Plant Cultivation	1135FA1150	covered	rotating
www.arabidopsis.info_NASC_22680	Arabidopsis thaliana	NCBITAXON	NCBITaxon:3702	shoot system	PO	PO:0009006	Plant Cultivation	1135FA1151	uncovered	rotating
www.arabidopsis.info_NASC_22680	Arabidopsis thaliana	NCBITAXON	NCBITaxon:3702	shoot system	PO	PO:0009006	Plant Cultivation	1135FA1152	covered	rotating
www.arabidopsis.info_NASC_22680	Arabidopsis thaliana	NCBITAXON	NCBITaxon:3702	shoot system	PO	PO:0009006	Plant Cultivation	1135FA1153	uncovered	rotating
www.arabidopsis.info_NASC_22680	Arabidopsis thaliana	NCBITAXON	NCBITaxon:3702	shoot system	PO	PO:0009006	Plant Cultivation	1135FA1154	covered	rotating
www.arabidopsis.info_NASC_22680	Arabidopsis thaliana	NCBITAXON	NCBITaxon:3702	shoot system	PO	PO:0009006	Plant Cultivation	1135FA1155	uncovered	rotating
www.arabidopsis.info_NASC_22680	Arabidopsis thaliana	NCBITAXON	NCBITaxon:3702	shoot system	PO	PO:0009006	Plant Cultivation	1135FA1156	covered	rotating
www.arabidopsis.info_NASC_22680	Arabidopsis thaliana	NCBITAXON	NCBITaxon:3702	shoot system	PO	PO:0009006	Plant Cultivation	1135FA1157	covered	rotating
www.arabidopsis.info_NASC_22680	Arabidopsis thaliana	NCBITAXON	NCBITaxon:3702	shoot system	PO	PO:0009006	Plant Cultivation	1135FA1158	uncovered	rotating
www.arabidopsis.info_NASC_22680	Arabidopsis thaliana	NCBITAXON	NCBITaxon:3702	shoot system	PO	PO:0009006	Plant Cultivation	1135FA1159	covered	rotating
www.arabidopsis.info_NASC_22680	Arabidopsis thaliana	NCBITAXON	NCBITaxon:3702	shoot system	PO	PO:0009006	Plant Cultivation	1135FA1160	uncovered	rotating
www.arabidopsis.info_NASC_22680	Arabidopsis thaliana	NCBITAXON	NCBITaxon:3702	shoot system	PO	PO:0009006	Plant Cultivation	1135FA1161	covered	rotating
www.arabidopsis.info_NASC_22680	Arabidopsis thaliana	NCBITAXON	NCBITaxon:3702	shoot system	PO	PO:0009006	Plant Cultivation	1135FA1162	uncovered	rotating
www.arabidopsis.info_NASC_22680	Arabidopsis thaliana	NCBITAXON	NCBITaxon:3702	shoot system	PO	PO:0009006	Plant Cultivation	1135FA1163	covered	rotating
www.arabidopsis.info_NASC_22680	Arabidopsis thaliana	NCBITAXON	NCBITaxon:3702	shoot system	PO	PO:0009006	Plant Cultivation	1135FA1164	uncovered	rotating
www.arabidopsis.info_NASC_22680	Arabidopsis thaliana	NCBITAXON	NCBITaxon:3702	shoot system	PO	PO:0009006	Plant Cultivation	1135FA1165	covered	rotating
www.arabidopsis.info_NASC_22680	Arabidopsis thaliana	NCBITAXON	NCBITaxon:3702	shoot system	PO	PO:0009006	Plant Cultivation	1135FA1166	covered	rotating
www.arabidopsis.info_NASC_22680	Arabidopsis thaliana	NCBITAXON	NCBITaxon:3702	shoot system	PO	PO:0009006	Plant Cultivation	1135FA1167	uncovered	rotating
www.arabidopsis.info_NASC_22680	Arabidopsis thaliana	NCBITAXON	NCBITaxon:3702	shoot system	PO	PO:0009006	Plant Cultivation	1135FA1168	covered	rotating
www.arabidopsis.info_NASC_22680	Arabidopsis thaliana	NCBITAXON	NCBITaxon:3702	shoot system	PO	PO:0009006	Plant Cultivation	1135FA1169	uncovered	rotating
www.arabidopsis.info_NASC_22680	Arabidopsis thaliana	NCBITAXON	NCBITaxon:3702	shoot system	PO	PO:0009006	Plant Cultivation	1135FA1170	covered	rotating
www.arabidopsis.info_NASC_22680	Arabidopsis thaliana	NCBITAXON	NCBITaxon:3702	shoot system	PO	PO:0009006	Plant Cultivation	1135FA1171	uncovered	rotating
www.arabidopsis.info_NASC_22680	Arabidopsis thaliana	NCBITAXON	NCBITaxon:3702	shoot system	PO	PO:0009006	Plant Cultivation	1135FA1172	covered	rotating
www.arabidopsis.info_NASC_22680	Arabidopsis thaliana	NCBITAXON	NCBITaxon:3702	shoot system	PO	PO:0009006	Plant Cultivation	1135FA1173	uncovered	rotating
www.arabidopsis.info_NASC_22680	Arabidopsis thaliana	NCBITAXON	NCBITaxon:3702	shoot system	PO	PO:0009006	Plant Cultivation	1135FA1174	covered	rotating
www.arabidopsis.info_NASC_22680	Arabidopsis thaliana	NCBITAXON	NCBITaxon:3702	shoot system	PO	PO:0009006	Plant Cultivation	1135FA1175	covered	rotating
www.arabidopsis.info_NASC_22680	Arabidopsis thaliana	NCBITAXON	NCBITaxon:3702	shoot system	PO	PO:0009006	Plant Cultivation	1135FA1176	uncovered	rotating
www.arabidopsis.info_NASC_22680	Arabidopsis thaliana	NCBITAXON	NCBITaxon:3702	shoot system	PO	PO:0009006	Plant Cultivation	1135FA1177	covered	rotating
www.arabidopsis.info_NASC_22680	Arabidopsis thaliana	NCBITAXON	NCBITaxon:3702	shoot system	PO	PO:0009006	Plant Cultivation	1135FA1178	uncovered	rotating
www.arabidopsis.info_NASC_22680	Arabidopsis thaliana	NCBITAXON	NCBITaxon:3702	shoot system	PO	PO:0009006	Plant Cultivation	1135FA1179	covered	rotating
www.arabidopsis.info_NASC_22680	Arabidopsis thaliana	NCBITAXON	NCBITaxon:3702	shoot system	PO	PO:0009006	Plant Cultivation	1135FA1180	uncovered	rotating
www.arabidopsis.info_NASC_22680	Arabidopsis thaliana	NCBITAXON	NCBITaxon:3702	shoot system	PO	PO:0009006	Plant Cultivation	1135FA1181	covered	rotating
www.arabidopsis.info_NASC_22680	Arabidopsis thaliana	NCBITAXON	NCBITaxon:3702	shoot system	PO	PO:0009006	Plant Cultivation	1135FA1182	uncovered	rotating
www.arabidopsis.info_NASC_22680	Arabidopsis thaliana	NCBITAXON	NCBITaxon:3702	shoot system	PO	PO:0009006	Plant Cultivation	1135FA1183	covered	rotating
www.arabidopsis.info_NASC_22680	Arabidopsis thaliana	NCBITAXON	NCBITaxon:3702	shoot system	PO	PO:0009006	Plant Cultivation	1135FA1184	covered	rotating
www.arabidopsis.info_NASC_22680	Arabidopsis thaliana	NCBITAXON	NCBITaxon:3702	shoot system	PO	PO:0009006	Plant Cultivation	1135FA1185	uncovered	rotating
www.arabidopsis.info_NASC_22680	Arabidopsis thaliana	NCBITAXON	NCBITaxon:3702	shoot system	PO	PO:0009006	Plant Cultivation	1135FA1186	covered	rotating
www.arabidopsis.info_NASC_22680	Arabidopsis thaliana	NCBITAXON	NCBITaxon:3702	shoot system	PO	PO:0009006	Plant Cultivation	1135FA1187	uncovered	rotating
www.arabidopsis.info_NASC_22680	Arabidopsis thaliana	NCBITAXON	NCBITaxon:3702	shoot system	PO	PO:0009006	Plant Cultivation	1135FA1188	covered	rotating
www.arabidopsis.info_NASC_22680	Arabidopsis thaliana	NCBITAXON	NCBITaxon:3702	shoot system	PO	PO:0009006	Plant Cultivation	1135FA1189	uncovered	rotating
www.arabidopsis.info_NASC_22680	Arabidopsis thaliana	NCBITAXON	NCBITaxon:3702	shoot system	PO	PO:0009006	Plant Cultivation	1135FA1190	covered	rotating
www.arabidopsis.info_NASC_22680	Arabidopsis thaliana	NCBITAXON	NCBITaxon:3702	shoot system	PO	PO:0009006	Plant Cultivation	1135FA1191	uncovered	rotating
www.arabidopsis.info_NASC_22680	Arabidopsis thaliana	NCBITAXON	NCBITaxon:3702	shoot system	PO	PO:0009006	Plant Cultivation	1135FA1192	covered	rotating
www.arabidopsis.info_NASC_22680	Arabidopsis thaliana	NCBITAXON	NCBITaxon:3702	shoot system	PO	PO:0009006	Plant Cultivation	1135FA1193	covered	rotating
www.arabidopsis.info_NASC_22680	Arabidopsis thaliana	NCBITAXON	NCBITaxon:3702	shoot system	PO	PO:0009006	Plant Cultivation	1135FA1194	uncovered	rotating
www.arabidopsis.info_NASC_22680	Arabidopsis thaliana	NCBITAXON	NCBITaxon:3702	shoot system	PO	PO:0009006	Plant Cultivation	1135FA1195	covered	rotating
www.arabidopsis.info_NASC_22680	Arabidopsis thaliana	NCBITAXON	NCBITaxon:3702	shoot system	PO	PO:0009006	Plant Cultivation	1135FA1196	uncovered	rotating
www.arabidopsis.info_NASC_22680	Arabidopsis thaliana	NCBITAXON	NCBITaxon:3702	shoot system	PO	PO:0009006	Plant Cultivation	1135FA1197	covered	rotating
www.arabidopsis.info_NASC_22680	Arabidopsis thaliana	NCBITAXON	NCBITaxon:3702	shoot system	PO	PO:0009006	Plant Cultivation	1135FA1198	uncovered	rotating
www.arabidopsis.info_NASC_22680	Arabidopsis thaliana	NCBITAXON	NCBITaxon:3702	shoot system	PO	PO:0009006	Plant Cultivation	1135FA1199	covered	rotating
www.arabidopsis.info_NASC_22680	Arabidopsis thaliana	NCBITAXON	NCBITaxon:3702	shoot system	PO	PO:0009006	Plant Cultivation	1135FA1200	uncovered	rotating
www.arabidopsis.info_NASC_22680	Arabidopsis thaliana	NCBITAXON	NCBITaxon:3702	shoot system	PO	PO:0009006	Plant Cultivation	1135FA1201	covered	rotating
www.arabidopsis.info_NASC_22680	Arabidopsis thaliana	NCBITAXON	NCBITaxon:3702	shoot system	PO	PO:0009006	Plant Cultivation	1135FA1202	covered	rotating
www.arabidopsis.info_NASC_22680	Arabidopsis thaliana	NCBITAXON	NCBITaxon:3702	shoot system	PO	PO:0009006	Plant Cultivation	1135FA1203	uncovered	rotating
www.arabidopsis.info_NASC_22680	Arabidopsis thaliana	NCBITAXON	NCBITaxon:3702	shoot system	PO	PO:0009006	Plant Cultivation	1135FA1204	covered	rotating
www.arabidopsis.info_NASC_22680	Arabidopsis thaliana	NCBITAXON	NCBITaxon:3702	shoot system	PO	PO:0009006	Plant Cultivation	1135FA1205	uncovered	rotating
www.arabidopsis.info_NASC_22680	Arabidopsis thaliana	NCBITAXON	NCBITaxon:3702	shoot system	PO	PO:0009006	Plant Cultivation	1135FA1206	covered	rotating
www.arabidopsis.info_NASC_22680	Arabidopsis thaliana	NCBITAXON	NCBITaxon:3702	shoot system	PO	PO:0009006	Plant Cultivation	1135FA1207	uncovered	rotating
www.arabidopsis.info_NASC_22680	Arabidopsis thaliana	NCBITAXON	NCBITaxon:3702	shoot system	PO	PO:0009006	Plant Cultivation	1135FA1208	covered	rotating
www.arabidopsis.info_NASC_22680	Arabidopsis thaliana	NCBITAXON	NCBITaxon:3702	shoot system	PO	PO:0009006	Plant Cultivation	1135FA1209	uncovered	rotating
www.arabidopsis.info_NASC_22680	Arabidopsis thaliana	NCBITAXON	NCBITaxon:3702	shoot system	PO	PO:0009006	Plant Cultivation	1135FA1210	covered	rotating
www.arabidopsis.info_NASC_22680	Arabidopsis thaliana	NCBITAXON	NCBITaxon:3702	shoot system	PO	PO:0009006	Plant Cultivation	1135FA1211	covered	rotating
www.arabidopsis.info_NASC_22680	Arabidopsis thaliana	NCBITAXON	NCBITaxon:3702	shoot system	PO	PO:0009006	Plant Cultivation	1135FA1212	uncovered	rotating
www.arabidopsis.info_NASC_22680	Arabidopsis thaliana	NCBITAXON	NCBITaxon:3702	shoot system	PO	PO:0009006	Plant Cultivation	1135FA1213	covered	rotating
www.arabidopsis.info_NASC_22680	Arabidopsis thaliana	NCBITAXON	NCBITaxon:3702	shoot system	PO	PO:0009006	Plant Cultivation	1135FA1214	uncovered	rotating
www.arabidopsis.info_NASC_22680	Arabidopsis thaliana	NCBITAXON	NCBITaxon:3702	shoot system	PO	PO:0009006	Plant Cultivation	1135FA1215	covered	rotating
www.arabidopsis.info_NASC_22680	Arabidopsis thaliana	NCBITAXON	NCBITaxon:3702	shoot system	PO	PO:0009006	Plant Cultivation	1135FA1216	uncovered	rotating
www.arabidopsis.info_NASC_22680	Arabidopsis thaliana	NCBITAXON	NCBITaxon:3702	shoot system	PO	PO:0009006	Plant Cultivation	1135FA1217	covered	rotating
www.arabidopsis.info_NASC_22680	Arabidopsis thaliana	NCBITAXON	NCBITaxon:3702	shoot system	PO	PO:0009006	Plant Cultivation	1135FA1218	uncovered	rotating
www.arabidopsis.info_NASC_22680	Arabidopsis thaliana	NCBITAXON	NCBITaxon:3702	shoot system	PO	PO:0009006	Plant Cultivation	1135FA1219	covered	rotating
www.arabidopsis.info_NASC_22680	Arabidopsis thaliana	NCBITAXON	NCBITaxon:3702	shoot system	PO	PO:0009006	Plant Cultivation	1135FA1220	covered	rotating
www.arabidopsis.info_NASC_22680	Arabidopsis thaliana	NCBITAXON	NCBITaxon:3702	shoot system	PO	PO:0009006	Plant Cultivation	1135FA1221	uncovered	rotating
www.arabidopsis.info_NASC_22680	Arabidopsis thaliana	NCBITAXON	NCBITaxon:3702	shoot system	PO	PO:0009006	Plant Cultivation	1135FA1222	covered	rotating
www.arabidopsis.info_NASC_22680	Arabidopsis thaliana	NCBITAXON	NCBITaxon:3702	shoot system	PO	PO:0009006	Plant Cultivation	1135FA1223	uncovered	rotating
www.arabidopsis.info_NASC_22680	Arabidopsis thaliana	NCBITAXON	NCBITaxon:3702	shoot system	PO	PO:0009006	Plant Cultivation	1135FA1224	covered	rotating
www.arabidopsis.info_NASC_22680	Arabidopsis thaliana	NCBITAXON	NCBITaxon:3702	shoot system	PO	PO:0009006	Plant Cultivation	1135FA1225	uncovered	rotating
www.arabidopsis.info_NASC_22680	Arabidopsis thaliana	NCBITAXON	NCBITaxon:3702	shoot system	PO	PO:0009006	Plant Cultivation	1135FA1226	covered	rotating
www.arabidopsis.info_NASC_22680	Arabidopsis thaliana	NCBITAXON	NCBITaxon:3702	shoot system	PO	PO:0009006	Plant Cultivation	1135FA1227	uncovered	rotating
www.arabidopsis.info_NASC_22680	Arabidopsis thaliana	NCBITAXON	NCBITaxon:3702	shoot system	PO	PO:0009006	Plant Cultivation	1135FA1228	covered	rotating
www.arabidopsis.info_NASC_22680	Arabidopsis thaliana	NCBITAXON	NCBITaxon:3702	shoot system	PO	PO:0009006	Plant Cultivation	1135FA1229	covered	rotating
www.arabidopsis.info_NASC_22680	Arabidopsis thaliana	NCBITAXON	NCBITaxon:3702	shoot system	PO	PO:0009006	Plant Cultivation	1135FA1230	uncovered	rotating
www.arabidopsis.info_NASC_22680	Arabidopsis thaliana	NCBITAXON	NCBITaxon:3702	shoot system	PO	PO:0009006	Plant Cultivation	1135FA1231	covered	rotating
www.arabidopsis.info_NASC_22680	Arabidopsis thaliana	NCBITAXON	NCBITaxon:3702	shoot system	PO	PO:0009006	Plant Cultivation	1135FA1232	uncovered	rotating
www.arabidopsis.info_NASC_22680	Arabidopsis thaliana	NCBITAXON	NCBITaxon:3702	shoot system	PO	PO:0009006	Plant Cultivation	1135FA1233	covered	rotating
www.arabidopsis.info_NASC_22680	Arabidopsis thaliana	NCBITAXON	NCBITaxon:3702	shoot system	PO	PO:0009006	Plant Cultivation	1135FA1234	uncovered	rotating
www.arabidopsis.info_NASC_22680	Arabidopsis thaliana	NCBITAXON	NCBITaxon:3702	shoot system	PO	PO:0009006	Plant Cultivation	1135FA1235	covered	rotating
www.arabidopsis.info_NASC_22680	Arabidopsis thaliana	NCBITAXON	NCBITaxon:3702	shoot system	PO	PO:0009006	Plant Cultivation	1135FA1236	uncovered	rotating
www.arabidopsis.info_NASC_22680	Arabidopsis thaliana	NCBITAXON	NCBITaxon:3702	shoot system	PO	PO:0009006	Plant Cultivation	1135FA1237	covered	rotating
www.arabidopsis.info_NASC_22680	Arabidopsis thaliana	NCBITAXON	NCBITaxon:3702	shoot system	PO	PO:0009006	Plant Cultivation	1135FA1238	covered	rotating
www.arabidopsis.info_NASC_22680	Arabidopsis thaliana	NCBITAXON	NCBITaxon:3702	shoot system	PO	PO:0009006	Plant Cultivation	1135FA1239	uncovered	rotating
www.arabidopsis.info_NASC_22680	Arabidopsis thaliana	NCBITAXON	NCBITaxon:3702	shoot system	PO	PO:0009006	Plant Cultivation	1135FA1240	covered	rotating
www.arabidopsis.info_NASC_22680	Arabidopsis thaliana	NCBITAXON	NCBITaxon:3702	shoot system	PO	PO:0009006	Plant Cultivation	1135FA1241	uncovered	rotating
www.arabidopsis.info_NASC_22680	Arabidopsis thaliana	NCBITAXON	NCBITaxon:3702	shoot system	PO	PO:0009006	Plant Cultivation	1135FA1242	covered	rotating
www.arabidopsis.info_NASC_22680	Arabidopsis thaliana	NCBITAXON	NCBITaxon:3702	shoot system	PO	PO:0009006	Plant Cultivation	1135FA1243	uncovered	rotating
www.arabidopsis.info_NASC_22680	Arabidopsis thaliana	NCBITAXON	NCBITaxon:3702	shoot system	PO	PO:0009006	Plant Cultivation	1135FA1244	covered	rotating
www.arabidopsis.info_NASC_22680	Arabidopsis thaliana	NCBITAXON	NCBITaxon:3702	shoot system	PO	PO:0009006	Plant Cultivation	1135FA1245	uncovered	rotating
www.arabidopsis.info_NASC_22680	Arabidopsis thaliana	NCBITAXON	NCBITaxon:3702	shoot system	PO	PO:0009006	Plant Cultivation	1135FA1246	covered	rotating
www.arabidopsis.info_NASC_22680	Arabidopsis thaliana	NCBITAXON	NCBITaxon:3702	shoot system	PO	PO:0009006	Plant Cultivation	1135FA1247	covered	rotating
www.arabidopsis.info_NASC_22680	Arabidopsis thaliana	NCBITAXON	NCBITaxon:3702	shoot system	PO	PO:0009006	Plant Cultivation	1135FA1248	uncovered	rotating
www.arabidopsis.info_NASC_22680	Arabidopsis thaliana	NCBITAXON	NCBITaxon:3702	shoot system	PO	PO:0009006	Plant Cultivation	1135FA1249	covered	rotating
www.arabidopsis.info_NASC_22680	Arabidopsis thaliana	NCBITAXON	NCBITaxon:3702	shoot system	PO	PO:0009006	Plant Cultivation	1135FA1250	uncovered	rotating
www.arabidopsis.info_NASC_22680	Arabidopsis thaliana	NCBITAXON	NCBITaxon:3702	shoot system	PO	PO:0009006	Plant Cultivation	1135FA1251	covered	rotating
www.arabidopsis.info_NASC_22680	Arabidopsis thaliana	NCBITAXON	NCBITaxon:3702	shoot system	PO	PO:0009006	Plant Cultivation	1135FA1252	uncovered	rotating
www.arabidopsis.info_NASC_22680	Arabidopsis thaliana	NCBITAXON	NCBITaxon:3702	shoot system	PO	PO:0009006	Plant Cultivation	1135FA1253	covered	rotating
www.arabidopsis.info_NASC_22680	Arabidopsis thaliana	NCBITAXON	NCBITaxon:3702	shoot system	PO	PO:0009006	Plant Cultivation	1135FA1254	uncovered	rotating
www.arabidopsis.info_NASC_22680	Arabidopsis thaliana	NCBITAXON	NCBITaxon:3702	shoot system	PO	PO:0009006	Plant Cultivation	1135FA1255	covered	rotating
www.arabidopsis.info_NASC_22680	Arabidopsis thaliana	NCBITAXON	NCBITaxon:3702	shoot system	PO	PO:0009006	Plant Cultivation	1135FA1256	covered	rotating
www.arabidopsis.info_NASC_22680	Arabidopsis thaliana	NCBITAXON	NCBITaxon:3702	shoot system	PO	PO:0009006	Plant Cultivation	1135FA1257	uncovered	rotating
www.arabidopsis.info_NASC_22680	Arabidopsis thaliana	NCBITAXON	NCBITaxon:3702	shoot system	PO	PO:0009006	Plant Cultivation	1135FA1258	covered	rotating
www.arabidopsis.info_NASC_22680	Arabidopsis thaliana	NCBITAXON	NCBITaxon:3702	shoot system	PO	PO:0009006	Plant Cultivation	1135FA1259	uncovered	rotating
www.arabidopsis.info_NASC_22680	Arabidopsis thaliana	NCBITAXON	NCBITaxon:3702	shoot system	PO	PO:0009006	Plant Cultivation	1135FA1260	covered	rotating
www.arabidopsis.info_NASC_22680	Arabidopsis thaliana	NCBITAXON	NCBITaxon:3702	shoot system	PO	PO:0009006	Plant Cultivation	1135FA1261	uncovered	rotating
www.arabidopsis.info_NASC_22680	Arabidopsis thaliana	NCBITAXON	NCBITaxon:3702	shoot system	PO	PO:0009006	Plant Cultivation	1135FA1262	covered	rotating
www.arabidopsis.info_NASC_22680	Arabidopsis thaliana	NCBITAXON	NCBITaxon:3702	shoot system	PO	PO:0009006	Plant Cultivation	1135FA1263	uncovered	rotating
www.arabidopsis.info_NASC_22680	Arabidopsis thaliana	NCBITAXON	NCBITaxon:3702	shoot system	PO	PO:0009006	Plant Cultivation	1135FA1264	covered	rotating
www.arabidopsis.info_NASC_22680	Arabidopsis thaliana	NCBITAXON	NCBITaxon:3702	shoot system	PO	PO:0009006	Plant Cultivation	1135FA1265	covered	rotating
www.arabidopsis.info_NASC_22680	Arabidopsis thaliana	NCBITAXON	NCBITaxon:3702	shoot system	PO	PO:0009006	Plant Cultivation	1135FA1266	uncovered	rotating
www.arabidopsis.info_NASC_22680	Arabidopsis thaliana	NCBITAXON	NCBITaxon:3702	shoot system	PO	PO:0009006	Plant Cultivation	1135FA1267	covered	rotating
www.arabidopsis.info_NASC_22680	Arabidopsis thaliana	NCBITAXON	NCBITaxon:3702	shoot system	PO	PO:0009006	Plant Cultivation	1135FA1268	uncovered	rotating
www.arabidopsis.info_NASC_22680	Arabidopsis thaliana	NCBITAXON	NCBITaxon:3702	shoot system	PO	PO:0009006	Plant Cultivation	1135FA1269	covered	rotating
www.arabidopsis.info_NASC_22680	Arabidopsis thaliana	NCBITAXON	NCBITaxon:3702	shoot system	PO	PO:0009006	Plant Cultivation	1135FA1270	uncovered	rotating
www.arabidopsis.info_NASC_22680	Arabidopsis thaliana	NCBITAXON	NCBITaxon:3702	shoot system	PO	PO:0009006	Plant Cultivation	1135FA1271	covered	rotating
www.arabidopsis.info_NASC_22680	Arabidopsis thaliana	NCBITAXON	NCBITaxon:3702	shoot system	PO	PO:0009006	Plant Cultivation	1135FA1272	uncovered	rotating
www.arabidopsis.info_NASC_22680	Arabidopsis thaliana	NCBITAXON	NCBITaxon:3702	shoot system	PO	PO:0009006	Plant Cultivation	1135FA1273	covered	rotating
www.arabidopsis.info_NASC_22680	Arabidopsis thaliana	NCBITAXON	NCBITaxon:3702	shoot system	PO	PO:0009006	Plant Cultivation	1135FA1274	covered	rotating
www.arabidopsis.info_NASC_22680	Arabidopsis thaliana	NCBITAXON	NCBITaxon:3702	shoot system	PO	PO:0009006	Plant Cultivation	1135FA1275	uncovered	rotating
www.arabidopsis.info_NASC_22680	Arabidopsis thaliana	NCBITAXON	NCBITaxon:3702	shoot system	PO	PO:0009006	Plant Cultivation	1135FA1276	covered	rotating
www.arabidopsis.info_NASC_22680	Arabidopsis thaliana	NCBITAXON	NCBITaxon:3702	shoot system	PO	PO:0009006	Plant Cultivation	1135FA1277	uncovered	rotating
www.arabidopsis.info_NASC_22680	Arabidopsis thaliana	NCBITAXON	NCBITaxon:3702	shoot system	PO	PO:0009006	Plant Cultivation	1135FA1278	covered	rotating
www.arabidopsis.info_NASC_22680	Arabidopsis thaliana	NCBITAXON	NCBITaxon:3702	shoot system	PO	PO:0009006	Plant Cultivation	1135FA1279	uncovered	rotating
www.arabidopsis.info_NASC_22680	Arabidopsis thaliana	NCBITAXON	NCBITaxon:3702	shoot system	PO	PO:0009006	Plant Cultivation	1135FA1280	covered	rotating
www.arabidopsis.info_NASC_22680	Arabidopsis thaliana	NCBITAXON	NCBITaxon:3702	shoot system	PO	PO:0009006	Plant Cultivation	1135FA1281	uncovered	rotating
www.arabidopsis.info_NASC_22680	Arabidopsis thaliana	NCBITAXON	NCBITaxon:3702	shoot system	PO	PO:0009006	Plant Cultivation	1135FA1282	covered	rotating
www.arabidopsis.info_NASC_22680	Arabidopsis thaliana	NCBITAXON	NCBITaxon:3702	shoot system	PO	PO:0009006	Plant Cultivation	1135FA1283	covered	rotating
www.arabidopsis.info_NASC_22680	Arabidopsis thaliana	NCBITAXON	NCBITaxon:3702	shoot system	PO	PO:0009006	Plant Cultivation	1135FA1284	uncovered	rotating
www.arabidopsis.info_NASC_22680	Arabidopsis thaliana	NCBITAXON	NCBITaxon:3702	shoot system	PO	PO:0009006	Plant Cultivation	1135FA1285	covered	rotating
www.arabidopsis.info_NASC_22680	Arabidopsis thaliana	NCBITAXON	NCBITaxon:3702	shoot system	PO	PO:0009006	Plant Cultivation	1135FA1286	uncovered	rotating
www.arabidopsis.info_NASC_22680	Arabidopsis thaliana	NCBITAXON	NCBITaxon:3702	shoot system	PO	PO:0009006	Plant Cultivation	1135FA1287	covered	rotating
www.arabidopsis.info_NASC_22680	Arabidopsis thaliana	NCBITAXON	NCBITaxon:3702	shoot system	PO	PO:0009006	Plant Cultivation	1135FA1288	uncovered	rotating
www.arabidopsis.info_NASC_22680	Arabidopsis thaliana	NCBITAXON	NCBITaxon:3702	shoot system	PO	PO:0009006	Plant Cultivation	1135FA1289	covered	rotating
www.arabidopsis.info_NASC_22680	Arabidopsis thaliana	NCBITAXON	NCBITaxon:3702	shoot system	PO	PO:0009006	Plant Cultivation	1135FA1290	uncovered	rotating
www.arabidopsis.info_NASC_22680	Arabidopsis thaliana	NCBITAXON	NCBITaxon:3702	shoot system	PO	PO:0009006	Plant Cultivation	1135FA1291	covered	rotating
www.arabidopsis.info_NASC_22680	Arabidopsis thaliana	NCBITAXON	NCBITaxon:3702	shoot system	PO	PO:0009006	Plant Cultivation	1135FA1292	covered	rotating
www.arabidopsis.info_NASC_22680	Arabidopsis thaliana	NCBITAXON	NCBITaxon:3702	shoot system	PO	PO:0009006	Plant Cultivation	1135FA1293	uncovered	rotating
www.arabidopsis.info_NASC_22680	Arabidopsis thaliana	NCBITAXON	NCBITaxon:3702	shoot system	PO	PO:0009006	Plant Cultivation	1135FA1294	covered	rotating
www.arabidopsis.info_NASC_22680	Arabidopsis thaliana	NCBITAXON	NCBITaxon:3702	shoot system	PO	PO:0009006	Plant Cultivation	1135FA1295	uncovered	rotating
www.arabidopsis.info_NASC_22680	Arabidopsis thaliana	NCBITAXON	NCBITaxon:3702	shoot system	PO	PO:0009006	Plant Cultivation	1135FA1296	covered	rotating
www.arabidopsis.info_NASC_22680	Arabidopsis thaliana	NCBITAXON	NCBITaxon:3702	shoot system	PO	PO:0009006	Plant Cultivation	1135FA1297	uncovered	rotating
www.arabidopsis.info_NASC_22680	Arabidopsis thaliana	NCBITAXON	NCBITaxon:3702	shoot system	PO	PO:0009006	Plant Cultivation	1135FA1298	covered	rotating
www.arabidopsis.info_NASC_22680	Arabidopsis thaliana	NCBITAXON	NCBITaxon:3702	shoot system	PO	PO:0009006	Plant Cultivation	1135FA1299	uncovered	rotating
www.arabidopsis.info_NASC_22680	Arabidopsis thaliana	NCBITAXON	NCBITaxon:3702	shoot system	PO	PO:0009006	Plant Cultivation	1135FA1300	covered	rotating
www.arabidopsis.info_NASC_22680	Arabidopsis thaliana	NCBITAXON	NCBITaxon:3702	shoot system	PO	PO:0009006	Plant Cultivation	1135FA1301	covered	rotating
www.arabidopsis.info_NASC_22680	Arabidopsis thaliana	NCBITAXON	NCBITaxon:3702	shoot system	PO	PO:0009006	Plant Cultivation	1135FA1302	uncovered	rotating
www.arabidopsis.info_NASC_22680	Arabidopsis thaliana	NCBITAXON	NCBITaxon:3702	shoot system	PO	PO:0009006	Plant Cultivation	1135FA1303	covered	rotating
www.arabidopsis.info_NASC_22680	Arabidopsis thaliana	NCBITAXON	NCBITaxon:3702	shoot system	PO	PO:0009006	Plant Cultivation	1135FA1304	uncovered	rotating
www.arabidopsis.info_NASC_22680	Arabidopsis thaliana	NCBITAXON	NCBITaxon:3702	shoot system	PO	PO:0009006	Plant Cultivation	1135FA1305	covered	rotating
www.arabidopsis.info_NASC_22680	Arabidopsis thaliana	NCBITAXON	NCBITaxon:3702	shoot system	PO	PO:0009006	Plant Cultivation	1135FA1306	uncovered	rotating
www.arabidopsis.info_NASC_22680	Arabidopsis thaliana	NCBITAXON	NCBITaxon:3702	shoot system	PO	PO:0009006	Plant Cultivation	1135FA1308	covered	rotating
www.arabidopsis.info_NASC_22680	Arabidopsis thaliana	NCBITAXON	NCBITaxon:3702	shoot system	PO	PO:0009006	Plant Cultivation	1135FA1309	uncovered	rotating
www.arabidopsis.info_NASC_22680	Arabidopsis thaliana	NCBITAXON	NCBITaxon:3702	shoot system	PO	PO:0009006	Plant Cultivation	1135FA1310	covered	rotating
www.arabidopsis.info_NASC_22680	Arabidopsis thaliana	NCBITAXON	NCBITaxon:3702	shoot system	PO	PO:0009006	Plant Cultivation	1135FA1311	covered	rotating
www.arabidopsis.info_NASC_22680	Arabidopsis thaliana	NCBITAXON	NCBITaxon:3702	shoot system	PO	PO:0009006	Plant Cultivation	1135FA1312	uncovered	rotating
www.arabidopsis.info_NASC_22680	Arabidopsis thaliana	NCBITAXON	NCBITaxon:3702	shoot system	PO	PO:0009006	Plant Cultivation	1135FA1313	covered	rotating
www.arabidopsis.info_NASC_22680	Arabidopsis thaliana	NCBITAXON	NCBITaxon:3702	shoot system	PO	PO:0009006	Plant Cultivation	1135FA1314	uncovered	rotating
www.arabidopsis.info_NASC_22680	Arabidopsis thaliana	NCBITAXON	NCBITaxon:3702	shoot system	PO	PO:0009006	Plant Cultivation	1135FA1315	covered	rotating
www.arabidopsis.info_NASC_22680	Arabidopsis thaliana	NCBITAXON	NCBITaxon:3702	shoot system	PO	PO:0009006	Plant Cultivation	1135FA1316	uncovered	rotating
www.arabidopsis.info_NASC_22680	Arabidopsis thaliana	NCBITAXON	NCBITaxon:3702	shoot system	PO	PO:0009006	Plant Cultivation	1135FA1317	covered	rotating
www.arabidopsis.info_NASC_22680	Arabidopsis thaliana	NCBITAXON	NCBITaxon:3702	shoot system	PO	PO:0009006	Plant Cultivation	1135FA1318	uncovered	rotating
www.arabidopsis.info_NASC_22680	Arabidopsis thaliana	NCBITAXON	NCBITaxon:3702	shoot system	PO	PO:0009006	Plant Cultivation	1135FA1319	covered	rotating
www.arabidopsis.info_NASC_22680	Arabidopsis thaliana	NCBITAXON	NCBITaxon:3702	shoot system	PO	PO:0009006	Plant Cultivation	1135FA1320	covered	rotating
www.arabidopsis.info_NASC_22680	Arabidopsis thaliana	NCBITAXON	NCBITaxon:3702	shoot system	PO	PO:0009006	Plant Cultivation	1135FA1321	uncovered	rotating
www.arabidopsis.info_NASC_22680	Arabidopsis thaliana	NCBITAXON	NCBITaxon:3702	shoot system	PO	PO:0009006	Plant Cultivation	1135FA1322	covered	rotating
www.arabidopsis.info_NASC_22680	Arabidopsis thaliana	NCBITAXON	NCBITaxon:3702	shoot system	PO	PO:0009006	Plant Cultivation	1135FA1323	uncovered	rotating
www.arabidopsis.info_NASC_22680	Arabidopsis thaliana	NCBITAXON	NCBITaxon:3702	shoot system	PO	PO:0009006	Plant Cultivation	1135FA1324	covered	rotating
www.arabidopsis.info_NASC_22680	Arabidopsis thaliana	NCBITAXON	NCBITaxon:3702	shoot system	PO	PO:0009006	Plant Cultivation	1135FA1325	uncovered	rotating
www.arabidopsis.info_NASC_22680	Arabidopsis thaliana	NCBITAXON	NCBITaxon:3702	shoot system	PO	PO:0009006	Plant Cultivation	1135FA1326	covered	rotating
www.arabidopsis.info_NASC_22680	Arabidopsis thaliana	NCBITAXON	NCBITaxon:3702	shoot system	PO	PO:0009006	Plant Cultivation	1135FA1327	uncovered	rotating
www.arabidopsis.info_NASC_22680	Arabidopsis thaliana	NCBITAXON	NCBITaxon:3702	shoot system	PO	PO:0009006	Plant Cultivation	1135FA1328	covered	rotating
www.arabidopsis.info_NASC_22680	Arabidopsis thaliana	NCBITAXON	NCBITaxon:3702	shoot system	PO	PO:0009006	Plant Cultivation	1135FA1329	covered	rotating
www.arabidopsis.info_NASC_22680	Arabidopsis thaliana	NCBITAXON	NCBITaxon:3702	shoot system	PO	PO:0009006	Plant Cultivation	1135FA1330	uncovered	rotating
www.arabidopsis.info_NASC_22680	Arabidopsis thaliana	NCBITAXON	NCBITaxon:3702	shoot system	PO	PO:0009006	Plant Cultivation	1135FA1331	covered	rotating
www.arabidopsis.info_NASC_22680	Arabidopsis thaliana	NCBITAXON	NCBITaxon:3702	shoot system	PO	PO:0009006	Plant Cultivation	1135FA1332	uncovered	rotating
www.arabidopsis.info_NASC_22680	Arabidopsis thaliana	NCBITAXON	NCBITaxon:3702	shoot system	PO	PO:0009006	Plant Cultivation	1135FA1333	covered	rotating
www.arabidopsis.info_NASC_22680	Arabidopsis thaliana	NCBITAXON	NCBITaxon:3702	shoot system	PO	PO:0009006	Plant Cultivation	1135FA1334	uncovered	rotating
www.arabidopsis.info_NASC_22680	Arabidopsis thaliana	NCBITAXON	NCBITaxon:3702	shoot system	PO	PO:0009006	Plant Cultivation	1135FA1335	covered	rotating
www.arabidopsis.info_NASC_22680	Arabidopsis thaliana	NCBITAXON	NCBITaxon:3702	shoot system	PO	PO:0009006	Plant Cultivation	1135FA1336	uncovered	rotating
www.arabidopsis.info_NASC_22680	Arabidopsis thaliana	NCBITAXON	NCBITaxon:3702	shoot system	PO	PO:0009006	Plant Cultivation	1135FA1337	covered	rotating
www.arabidopsis.info_NASC_22680	Arabidopsis thaliana	NCBITAXON	NCBITaxon:3702	shoot system	PO	PO:0009006	Plant Cultivation	1135FA1338	covered	rotating
www.arabidopsis.info_NASC_22680	Arabidopsis thaliana	NCBITAXON	NCBITaxon:3702	shoot system	PO	PO:0009006	Plant Cultivation	1135FA1339	uncovered	rotating
www.arabidopsis.info_NASC_22680	Arabidopsis thaliana	NCBITAXON	NCBITaxon:3702	shoot system	PO	PO:0009006	Plant Cultivation	1135FA1340	covered	rotating
www.arabidopsis.info_NASC_22680	Arabidopsis thaliana	NCBITAXON	NCBITaxon:3702	shoot system	PO	PO:0009006	Plant Cultivation	1135FA1341	uncovered	rotating
www.arabidopsis.info_NASC_22680	Arabidopsis thaliana	NCBITAXON	NCBITaxon:3702	shoot system	PO	PO:0009006	Plant Cultivation	1135FA1342	covered	rotating
www.arabidopsis.info_NASC_22680	Arabidopsis thaliana	NCBITAXON	NCBITaxon:3702	shoot system	PO	PO:0009006	Plant Cultivation	1135FA1343	uncovered	rotating
www.arabidopsis.info_NASC_22680	Arabidopsis thaliana	NCBITAXON	NCBITaxon:3702	shoot system	PO	PO:0009006	Plant Cultivation	1135FA1344	covered	rotating
www.arabidopsis.info_NASC_22680	Arabidopsis thaliana	NCBITAXON	NCBITaxon:3702	shoot system	PO	PO:0009006	Plant Cultivation	1135FA1345	uncovered	rotating
www.arabidopsis.info_NASC_22680	Arabidopsis thaliana	NCBITAXON	NCBITaxon:3702	shoot system	PO	PO:0009006	Plant Cultivation	1135FA1346	covered	rotating
www.arabidopsis.info_NASC_22680	Arabidopsis thaliana	NCBITAXON	NCBITaxon:3702	shoot system	PO	PO:0009006	Plant Cultivation	1135FA1347	covered	rotating
www.arabidopsis.info_NASC_22680	Arabidopsis thaliana	NCBITAXON	NCBITaxon:3702	shoot system	PO	PO:0009006	Plant Cultivation	1135FA1348	uncovered	rotating
www.arabidopsis.info_NASC_22680	Arabidopsis thaliana	NCBITAXON	NCBITaxon:3702	shoot system	PO	PO:0009006	Plant Cultivation	1135FA1349	covered	rotating
www.arabidopsis.info_NASC_22680	Arabidopsis thaliana	NCBITAXON	NCBITaxon:3702	shoot system	PO	PO:0009006	Plant Cultivation	1135FA1350	uncovered	rotating
www.arabidopsis.info_NASC_22680	Arabidopsis thaliana	NCBITAXON	NCBITaxon:3702	shoot system	PO	PO:0009006	Plant Cultivation	1135FA1351	covered	rotating
www.arabidopsis.info_NASC_22680	Arabidopsis thaliana	NCBITAXON	NCBITaxon:3702	shoot system	PO	PO:0009006	Plant Cultivation	1135FA1352	uncovered	rotating
www.arabidopsis.info_NASC_22680	Arabidopsis thaliana	NCBITAXON	NCBITaxon:3702	shoot system	PO	PO:0009006	Plant Cultivation	1135FA1353	covered	rotating
www.arabidopsis.info_NASC_22680	Arabidopsis thaliana	NCBITAXON	NCBITaxon:3702	shoot system	PO	PO:0009006	Plant Cultivation	1135FA1354	uncovered	rotating
www.arabidopsis.info_NASC_22680	Arabidopsis thaliana	NCBITAXON	NCBITaxon:3702	shoot system	PO	PO:0009006	Plant Cultivation	1135FA1355	covered	rotating
www.arabidopsis.info_NASC_22680	Arabidopsis thaliana	NCBITAXON	NCBITaxon:3702	shoot system	PO	PO:0009006	Plant Cultivation	1135FA1356	covered	rotating
www.arabidopsis.info_NASC_22680	Arabidopsis thaliana	NCBITAXON	NCBITaxon:3702	shoot system	PO	PO:0009006	Plant Cultivation	1135FA1357	uncovered	rotating
www.arabidopsis.info_NASC_22680	Arabidopsis thaliana	NCBITAXON	NCBITaxon:3702	shoot system	PO	PO:0009006	Plant Cultivation	1135FA1358	covered	rotating
www.arabidopsis.info_NASC_22680	Arabidopsis thaliana	NCBITAXON	NCBITaxon:3702	shoot system	PO	PO:0009006	Plant Cultivation	1135FA1359	uncovered	rotating
www.arabidopsis.info_NASC_22680	Arabidopsis thaliana	NCBITAXON	NCBITaxon:3702	shoot system	PO	PO:0009006	Plant Cultivation	1135FA1360	covered	rotating
www.arabidopsis.info_NASC_22680	Arabidopsis thaliana	NCBITAXON	NCBITaxon:3702	shoot system	PO	PO:0009006	Plant Cultivation	1135FA1361	uncovered	rotating
www.arabidopsis.info_NASC_22680	Arabidopsis thaliana	NCBITAXON	NCBITaxon:3702	shoot system	PO	PO:0009006	Plant Cultivation	1135FA1362	covered	rotating
www.arabidopsis.info_NASC_22680	Arabidopsis thaliana	NCBITAXON	NCBITaxon:3702	shoot system	PO	PO:0009006	Plant Cultivation	1135FA1363	uncovered	rotating
www.arabidopsis.info_NASC_22680	Arabidopsis thaliana	NCBITAXON	NCBITaxon:3702	shoot system	PO	PO:0009006	Plant Cultivation	1135FA1364	covered	rotating
www.arabidopsis.info_NASC_22680	Arabidopsis thaliana	NCBITAXON	NCBITaxon:3702	shoot system	PO	PO:0009006	Plant Cultivation	1135FA1365	covered	rotating
www.arabidopsis.info_NASC_22680	Arabidopsis thaliana	NCBITAXON	NCBITaxon:3702	shoot system	PO	PO:0009006	Plant Cultivation	1135FA1366	uncovered	rotating
www.arabidopsis.info_NASC_22680	Arabidopsis thaliana	NCBITAXON	NCBITaxon:3702	shoot system	PO	PO:0009006	Plant Cultivation	1135FA1367	covered	rotating
www.arabidopsis.info_NASC_22680	Arabidopsis thaliana	NCBITAXON	NCBITaxon:3702	shoot system	PO	PO:0009006	Plant Cultivation	1135FA1368	uncovered	rotating
www.arabidopsis.info_NASC_22680	Arabidopsis thaliana	NCBITAXON	NCBITaxon:3702	shoot system	PO	PO:0009006	Plant Cultivation	1135FA1369	covered	rotating
www.arabidopsis.info_NASC_22680	Arabidopsis thaliana	NCBITAXON	NCBITaxon:3702	shoot system	PO	PO:0009006	Plant Cultivation	1135FA1370	uncovered	rotating
www.arabidopsis.info_NASC_22680	Arabidopsis thaliana	NCBITAXON	NCBITaxon:3702	shoot system	PO	PO:0009006	Plant Cultivation	1135FA1371	covered	rotating
www.arabidopsis.info_NASC_22680	Arabidopsis thaliana	NCBITAXON	NCBITaxon:3702	shoot system	PO	PO:0009006	Plant Cultivation	1135FA1372	uncovered	rotating
www.arabidopsis.info_NASC_22680	Arabidopsis thaliana	NCBITAXON	NCBITaxon:3702	shoot system	PO	PO:0009006	Plant Cultivation	1135FA1373	covered	rotating
www.arabidopsis.info_NASC_22680	Arabidopsis thaliana	NCBITAXON	NCBITaxon:3702	shoot system	PO	PO:0009006	Plant Cultivation	1135FA1374	covered	rotating
www.arabidopsis.info_NASC_22680	Arabidopsis thaliana	NCBITAXON	NCBITaxon:3702	shoot system	PO	PO:0009006	Plant Cultivation	1135FA1375	uncovered	rotating
www.arabidopsis.info_NASC_22680	Arabidopsis thaliana	NCBITAXON	NCBITaxon:3702	shoot system	PO	PO:0009006	Plant Cultivation	1135FA1376	covered	rotating
www.arabidopsis.info_NASC_22680	Arabidopsis thaliana	NCBITAXON	NCBITaxon:3702	shoot system	PO	PO:0009006	Plant Cultivation	1135FA1377	uncovered	rotating
www.arabidopsis.info_NASC_22680	Arabidopsis thaliana	NCBITAXON	NCBITaxon:3702	shoot system	PO	PO:0009006	Plant Cultivation	1135FA1378	covered	rotating
www.arabidopsis.info_NASC_22680	Arabidopsis thaliana	NCBITAXON	NCBITaxon:3702	shoot system	PO	PO:0009006	Plant Cultivation	1135FA1379	uncovered	rotating
www.arabidopsis.info_NASC_22680	Arabidopsis thaliana	NCBITAXON	NCBITaxon:3702	shoot system	PO	PO:0009006	Plant Cultivation	1135FA1380	covered	rotating
www.arabidopsis.info_NASC_22680	Arabidopsis thaliana	NCBITAXON	NCBITaxon:3702	shoot system	PO	PO:0009006	Plant Cultivation	1135FA1381	uncovered	rotating
www.arabidopsis.info_NASC_22680	Arabidopsis thaliana	NCBITAXON	NCBITaxon:3702	shoot system	PO	PO:0009006	Plant Cultivation	1135FA1382	covered	rotating
www.arabidopsis.info_NASC_22680	Arabidopsis thaliana	NCBITAXON	NCBITaxon:3702	shoot system	PO	PO:0009006	Plant Cultivation	1135FA1383	covered	rotating
www.arabidopsis.info_NASC_22680	Arabidopsis thaliana	NCBITAXON	NCBITaxon:3702	shoot system	PO	PO:0009006	Plant Cultivation	1135FA1384	uncovered	rotating
www.arabidopsis.info_NASC_22680	Arabidopsis thaliana	NCBITAXON	NCBITaxon:3702	shoot system	PO	PO:0009006	Plant Cultivation	1135FA1386	covered	rotating
www.arabidopsis.info_NASC_22680	Arabidopsis thaliana	NCBITAXON	NCBITaxon:3702	shoot system	PO	PO:0009006	Plant Cultivation	1135FA1388	uncovered	rotating
www.arabidopsis.info_NASC_22680	Arabidopsis thaliana	NCBITAXON	NCBITaxon:3702	shoot system	PO	PO:0009006	Plant Cultivation	1135FA1390	covered	rotating
www.arabidopsis.info_NASC_22680	Arabidopsis thaliana	NCBITAXON	NCBITaxon:3702	shoot system	PO	PO:0009006	Plant Cultivation	1135FA1391	uncovered	rotating
www.arabidopsis.info_NASC_22680	Arabidopsis thaliana	NCBITAXON	NCBITaxon:3702	shoot system	PO	PO:0009006	Plant Cultivation	1135FA1501	uncovered	stationary
www.arabidopsis.info_NASC_22680	Arabidopsis thaliana	NCBITAXON	NCBITaxon:3702	shoot system	PO	PO:0009006	Plant Cultivation	1135FA1502	uncovered	stationary
www.arabidopsis.info_NASC_22680	Arabidopsis thaliana	NCBITAXON	NCBITaxon:3702	shoot system	PO	PO:0009006	Plant Cultivation	1135FA1503	uncovered	stationary
www.arabidopsis.info_NASC_22680	Arabidopsis thaliana	NCBITAXON	NCBITaxon:3702	shoot system	PO	PO:0009006	Plant Cultivation	1135FA1504	uncovered	stationary
www.arabidopsis.info_NASC_22680	Arabidopsis thaliana	NCBITAXON	NCBITaxon:3702	shoot system	PO	PO:0009006	Plant Cultivation	1135FA1505	uncovered	stationary
www.arabidopsis.info_NASC_22680	Arabidopsis thaliana	NCBITAXON	NCBITaxon:3702	shoot system	PO	PO:0009006	Plant Cultivation	1135FA1506	covered	stationary
www.arabidopsis.info_NASC_22680	Arabidopsis thaliana	NCBITAXON	NCBITaxon:3702	shoot system	PO	PO:0009006	Plant Cultivation	1135FA1507	covered	stationary
www.arabidopsis.info_NASC_22680	Arabidopsis thaliana	NCBITAXON	NCBITaxon:3702	shoot system	PO	PO:0009006	Plant Cultivation	1135FA1508	covered	stationary
www.arabidopsis.info_NASC_22680	Arabidopsis thaliana	NCBITAXON	NCBITaxon:3702	shoot system	PO	PO:0009006	Plant Cultivation	1135FA1509	covered	stationary
www.arabidopsis.info_NASC_22680	Arabidopsis thaliana	NCBITAXON	NCBITaxon:3702	shoot system	PO	PO:0009006	Plant Cultivation	1135FA1510	covered	stationary
www.arabidopsis.info_NASC_22680	Arabidopsis thaliana	NCBITAXON	NCBITaxon:3702	shoot system	PO	PO:0009006	Plant Cultivation	1135FA1511	uncovered	stationary
www.arabidopsis.info_NASC_22680	Arabidopsis thaliana	NCBITAXON	NCBITaxon:3702	shoot system	PO	PO:0009006	Plant Cultivation	1135FA1512	uncovered	stationary
www.arabidopsis.info_NASC_22680	Arabidopsis thaliana	NCBITAXON	NCBITaxon:3702	shoot system	PO	PO:0009006	Plant Cultivation	1135FA1513	uncovered	stationary
www.arabidopsis.info_NASC_22680	Arabidopsis thaliana	NCBITAXON	NCBITaxon:3702	shoot system	PO	PO:0009006	Plant Cultivation	1135FA1514	uncovered	stationary
www.arabidopsis.info_NASC_22680	Arabidopsis thaliana	NCBITAXON	NCBITaxon:3702	shoot system	PO	PO:0009006	Plant Cultivation	1135FA1515	uncovered	stationary
www.arabidopsis.info_NASC_22680	Arabidopsis thaliana	NCBITAXON	NCBITaxon:3702	shoot system	PO	PO:0009006	Plant Cultivation	1135FA1516	covered	stationary
www.arabidopsis.info_NASC_22680	Arabidopsis thaliana	NCBITAXON	NCBITaxon:3702	shoot system	PO	PO:0009006	Plant Cultivation	1135FA1517	covered	stationary
www.arabidopsis.info_NASC_22680	Arabidopsis thaliana	NCBITAXON	NCBITaxon:3702	shoot system	PO	PO:0009006	Plant Cultivation	1135FA1518	covered	stationary
www.arabidopsis.info_NASC_22680	Arabidopsis thaliana	NCBITAXON	NCBITaxon:3702	shoot system	PO	PO:0009006	Plant Cultivation	1135FA1519	covered	stationary
www.arabidopsis.info_NASC_22680	Arabidopsis thaliana	NCBITAXON	NCBITaxon:3702	shoot system	PO	PO:0009006	Plant Cultivation	1135FA1520	covered	stationary
www.arabidopsis.info_NASC_22680	Arabidopsis thaliana	NCBITAXON	NCBITaxon:3702	shoot system	PO	PO:0009006	Plant Cultivation	1135FA1521	uncovered	stationary
www.arabidopsis.info_NASC_22680	Arabidopsis thaliana	NCBITAXON	NCBITaxon:3702	shoot system	PO	PO:0009006	Plant Cultivation	1135FA1522	uncovered	stationary
www.arabidopsis.info_NASC_22680	Arabidopsis thaliana	NCBITAXON	NCBITaxon:3702	shoot system	PO	PO:0009006	Plant Cultivation	1135FA1523	uncovered	stationary
www.arabidopsis.info_NASC_22680	Arabidopsis thaliana	NCBITAXON	NCBITaxon:3702	shoot system	PO	PO:0009006	Plant Cultivation	1135FA1524	uncovered	stationary
www.arabidopsis.info_NASC_22680	Arabidopsis thaliana	NCBITAXON	NCBITaxon:3702	shoot system	PO	PO:0009006	Plant Cultivation	1135FA1525	uncovered	stationary
www.arabidopsis.info_NASC_22680	Arabidopsis thaliana	NCBITAXON	NCBITaxon:3702	shoot system	PO	PO:0009006	Plant Cultivation	1135FA1526	covered	stationary
www.arabidopsis.info_NASC_22680	Arabidopsis thaliana	NCBITAXON	NCBITaxon:3702	shoot system	PO	PO:0009006	Plant Cultivation	1135FA1527	covered	stationary
www.arabidopsis.info_NASC_22680	Arabidopsis thaliana	NCBITAXON	NCBITaxon:3702	shoot system	PO	PO:0009006	Plant Cultivation	1135FA1528	covered	stationary
www.arabidopsis.info_NASC_22680	Arabidopsis thaliana	NCBITAXON	NCBITaxon:3702	shoot system	PO	PO:0009006	Plant Cultivation	1135FA1529	covered	stationary
www.arabidopsis.info_NASC_22680	Arabidopsis thaliana	NCBITAXON	NCBITaxon:3702	shoot system	PO	PO:0009006	Plant Cultivation	1135FA1530	covered	stationary
www.arabidopsis.info_NASC_22680	Arabidopsis thaliana	NCBITAXON	NCBITaxon:3702	shoot system	PO	PO:0009006	Plant Cultivation	1135FA1531	uncovered	stationary
www.arabidopsis.info_NASC_22680	Arabidopsis thaliana	NCBITAXON	NCBITaxon:3702	shoot system	PO	PO:0009006	Plant Cultivation	1135FA1532	uncovered	stationary
www.arabidopsis.info_NASC_22680	Arabidopsis thaliana	NCBITAXON	NCBITaxon:3702	shoot system	PO	PO:0009006	Plant Cultivation	1135FA1533	uncovered	stationary
www.arabidopsis.info_NASC_22680	Arabidopsis thaliana	NCBITAXON	NCBITaxon:3702	shoot system	PO	PO:0009006	Plant Cultivation	1135FA1534	uncovered	stationary
www.arabidopsis.info_NASC_22680	Arabidopsis thaliana	NCBITAXON	NCBITaxon:3702	shoot system	PO	PO:0009006	Plant Cultivation	1135FA1535	uncovered	stationary
www.arabidopsis.info_NASC_22680	Arabidopsis thaliana	NCBITAXON	NCBITaxon:3702	shoot system	PO	PO:0009006	Plant Cultivation	1135FA1536	covered	stationary
www.arabidopsis.info_NASC_22680	Arabidopsis thaliana	NCBITAXON	NCBITaxon:3702	shoot system	PO	PO:0009006	Plant Cultivation	1135FA1537	covered	stationary
www.arabidopsis.info_NASC_22680	Arabidopsis thaliana	NCBITAXON	NCBITaxon:3702	shoot system	PO	PO:0009006	Plant Cultivation	1135FA1538	covered	stationary
www.arabidopsis.info_NASC_22680	Arabidopsis thaliana	NCBITAXON	NCBITaxon:3702	shoot system	PO	PO:0009006	Plant Cultivation	1135FA1539	covered	stationary
www.arabidopsis.info_NASC_22680	Arabidopsis thaliana	NCBITAXON	NCBITaxon:3702	shoot system	PO	PO:0009006	Plant Cultivation	1135FA1540	covered	stationary
www.arabidopsis.info_NASC_22680	Arabidopsis thaliana	NCBITAXON	NCBITaxon:3702	shoot system	PO	PO:0009006	Plant Cultivation	1135FA1541	uncovered	stationary
www.arabidopsis.info_NASC_22680	Arabidopsis thaliana	NCBITAXON	NCBITaxon:3702	shoot system	PO	PO:0009006	Plant Cultivation	1135FA1542	uncovered	stationary
www.arabidopsis.info_NASC_22680	Arabidopsis thaliana	NCBITAXON	NCBITaxon:3702	shoot system	PO	PO:0009006	Plant Cultivation	1135FA1543	uncovered	stationary
www.arabidopsis.info_NASC_22680	Arabidopsis thaliana	NCBITAXON	NCBITaxon:3702	shoot system	PO	PO:0009006	Plant Cultivation	1135FA1544	uncovered	stationary
www.arabidopsis.info_NASC_22680	Arabidopsis thaliana	NCBITAXON	NCBITaxon:3702	shoot system	PO	PO:0009006	Plant Cultivation	1135FA1545	uncovered	stationary
www.arabidopsis.info_NASC_22680	Arabidopsis thaliana	NCBITAXON	NCBITaxon:3702	shoot system	PO	PO:0009006	Plant Cultivation	1135FA1546	covered	stationary
www.arabidopsis.info_NASC_22680	Arabidopsis thaliana	NCBITAXON	NCBITaxon:3702	shoot system	PO	PO:0009006	Plant Cultivation	1135FA1547	covered	stationary
www.arabidopsis.info_NASC_22680	Arabidopsis thaliana	NCBITAXON	NCBITaxon:3702	shoot system	PO	PO:0009006	Plant Cultivation	1135FA1548	covered	stationary
www.arabidopsis.info_NASC_22680	Arabidopsis thaliana	NCBITAXON	NCBITaxon:3702	shoot system	PO	PO:0009006	Plant Cultivation	1135FA1549	covered	stationary
www.arabidopsis.info_NASC_22680	Arabidopsis thaliana	NCBITAXON	NCBITaxon:3702	shoot system	PO	PO:0009006	Plant Cultivation	1135FA1550	covered	stationary
www.arabidopsis.info_NASC_22680	Arabidopsis thaliana	NCBITAXON	NCBITaxon:3702	shoot system	PO	PO:0009006	Plant Cultivation	1135FA1551	uncovered	stationary
www.arabidopsis.info_NASC_22680	Arabidopsis thaliana	NCBITAXON	NCBITaxon:3702	shoot system	PO	PO:0009006	Plant Cultivation	1135FA1552	uncovered	stationary
www.arabidopsis.info_NASC_22680	Arabidopsis thaliana	NCBITAXON	NCBITaxon:3702	shoot system	PO	PO:0009006	Plant Cultivation	1135FA1553	uncovered	stationary
www.arabidopsis.info_NASC_22680	Arabidopsis thaliana	NCBITAXON	NCBITaxon:3702	shoot system	PO	PO:0009006	Plant Cultivation	1135FA1554	uncovered	stationary
www.arabidopsis.info_NASC_22680	Arabidopsis thaliana	NCBITAXON	NCBITaxon:3702	shoot system	PO	PO:0009006	Plant Cultivation	1135FA1555	uncovered	stationary
www.arabidopsis.info_NASC_22680	Arabidopsis thaliana	NCBITAXON	NCBITaxon:3702	shoot system	PO	PO:0009006	Plant Cultivation	1135FA1556	covered	stationary
www.arabidopsis.info_NASC_22680	Arabidopsis thaliana	NCBITAXON	NCBITaxon:3702	shoot system	PO	PO:0009006	Plant Cultivation	1135FA1557	covered	stationary
www.arabidopsis.info_NASC_22680	Arabidopsis thaliana	NCBITAXON	NCBITaxon:3702	shoot system	PO	PO:0009006	Plant Cultivation	1135FA1558	covered	stationary
www.arabidopsis.info_NASC_22680	Arabidopsis thaliana	NCBITAXON	NCBITaxon:3702	shoot system	PO	PO:0009006	Plant Cultivation	1135FA1559	covered	stationary
www.arabidopsis.info_NASC_22680	Arabidopsis thaliana	NCBITAXON	NCBITaxon:3702	shoot system	PO	PO:0009006	Plant Cultivation	1135FA1560	covered	stationary
www.arabidopsis.info_NASC_22680	Arabidopsis thaliana	NCBITAXON	NCBITaxon:3702	shoot system	PO	PO:0009006	Plant Cultivation	1135FA1561	covered	stationary
www.arabidopsis.info_NASC_22680	Arabidopsis thaliana	NCBITAXON	NCBITaxon:3702	shoot system	PO	PO:0009006	Plant Cultivation	1135FA1562	covered	stationary
www.arabidopsis.info_NASC_22680	Arabidopsis thaliana	NCBITAXON	NCBITaxon:3702	shoot system	PO	PO:0009006	Plant Cultivation	1135FA1563	covered	stationary
www.arabidopsis.info_NASC_22680	Arabidopsis thaliana	NCBITAXON	NCBITaxon:3702	shoot system	PO	PO:0009006	Plant Cultivation	1135FA1564	covered	stationary
www.arabidopsis.info_NASC_22680	Arabidopsis thaliana	NCBITAXON	NCBITaxon:3702	shoot system	PO	PO:0009006	Plant Cultivation	1135FA1565	uncovered	stationary
www.arabidopsis.info_NASC_22680	Arabidopsis thaliana	NCBITAXON	NCBITaxon:3702	shoot system	PO	PO:0009006	Plant Cultivation	1135FA1566	uncovered	stationary
www.arabidopsis.info_NASC_22680	Arabidopsis thaliana	NCBITAXON	NCBITaxon:3702	shoot system	PO	PO:0009006	Plant Cultivation	1135FA1567	uncovered	stationary
www.arabidopsis.info_NASC_22680	Arabidopsis thaliana	NCBITAXON	NCBITaxon:3702	shoot system	PO	PO:0009006	Plant Cultivation	1135FA1568	uncovered	stationary
www.arabidopsis.info_NASC_22680	Arabidopsis thaliana	NCBITAXON	NCBITaxon:3702	shoot system	PO	PO:0009006	Plant Cultivation	1135FA1569	uncovered	stationary
www.arabidopsis.info_NASC_22680	Arabidopsis thaliana	NCBITAXON	NCBITaxon:3702	shoot system	PO	PO:0009006	Plant Cultivation	1135FA1570	covered	stationary
www.arabidopsis.info_NASC_22680	Arabidopsis thaliana	NCBITAXON	NCBITaxon:3702	shoot system	PO	PO:0009006	Plant Cultivation	1135FA1571	covered	stationary
www.arabidopsis.info_NASC_22680	Arabidopsis thaliana	NCBITAXON	NCBITaxon:3702	shoot system	PO	PO:0009006	Plant Cultivation	1135FA1572	covered	stationary
www.arabidopsis.info_NASC_22680	Arabidopsis thaliana	NCBITAXON	NCBITaxon:3702	shoot system	PO	PO:0009006	Plant Cultivation	1135FA1573	covered	stationary
www.arabidopsis.info_NASC_22680	Arabidopsis thaliana	NCBITAXON	NCBITaxon:3702	shoot system	PO	PO:0009006	Plant Cultivation	1135FA1574	covered	stationary
www.arabidopsis.info_NASC_22680	Arabidopsis thaliana	NCBITAXON	NCBITaxon:3702	shoot system	PO	PO:0009006	Plant Cultivation	1135FA1575	uncovered	stationary
www.arabidopsis.info_NASC_22680	Arabidopsis thaliana	NCBITAXON	NCBITaxon:3702	shoot system	PO	PO:0009006	Plant Cultivation	1135FA1576	uncovered	stationary
www.arabidopsis.info_NASC_22680	Arabidopsis thaliana	NCBITAXON	NCBITaxon:3702	shoot system	PO	PO:0009006	Plant Cultivation	1135FA1577	uncovered	stationary
www.arabidopsis.info_NASC_22680	Arabidopsis thaliana	NCBITAXON	NCBITaxon:3702	shoot system	PO	PO:0009006	Plant Cultivation	1135FA1578	uncovered	stationary
www.arabidopsis.info_NASC_22680	Arabidopsis thaliana	NCBITAXON	NCBITaxon:3702	shoot system	PO	PO:0009006	Plant Cultivation	1135FA1579	uncovered	stationary
www.arabidopsis.info_NASC_22680	Arabidopsis thaliana	NCBITAXON	NCBITaxon:3702	shoot system	PO	PO:0009006	Plant Cultivation	1135FA1580	uncovered	stationary
www.arabidopsis.info_NASC_22680	Arabidopsis thaliana	NCBITAXON	NCBITaxon:3702	shoot system	PO	PO:0009006	Plant Cultivation	1135FA1581	uncovered	stationary
www.arabidopsis.info_NASC_22680	Arabidopsis thaliana	NCBITAXON	NCBITaxon:3702	shoot system	PO	PO:0009006	Plant Cultivation	1135FA1582	uncovered	stationary
www.arabidopsis.info_NASC_22680	Arabidopsis thaliana	NCBITAXON	NCBITaxon:3702	shoot system	PO	PO:0009006	Plant Cultivation	1135FA1583	uncovered	stationary
www.arabidopsis.info_NASC_22680	Arabidopsis thaliana	NCBITAXON	NCBITaxon:3702	shoot system	PO	PO:0009006	Plant Cultivation	1135FA1584	uncovered	stationary
www.arabidopsis.info_NASC_22680	Arabidopsis thaliana	NCBITAXON	NCBITaxon:3702	shoot system	PO	PO:0009006	Plant Cultivation	1135FA1585	covered	stationary
www.arabidopsis.info_NASC_22680	Arabidopsis thaliana	NCBITAXON	NCBITaxon:3702	shoot system	PO	PO:0009006	Plant Cultivation	1135FA1586	covered	stationary
www.arabidopsis.info_NASC_22680	Arabidopsis thaliana	NCBITAXON	NCBITaxon:3702	shoot system	PO	PO:0009006	Plant Cultivation	1135FA1587	covered	stationary
www.arabidopsis.info_NASC_22680	Arabidopsis thaliana	NCBITAXON	NCBITaxon:3702	shoot system	PO	PO:0009006	Plant Cultivation	1135FA1588	covered	stationary
www.arabidopsis.info_NASC_22680	Arabidopsis thaliana	NCBITAXON	NCBITaxon:3702	shoot system	PO	PO:0009006	Plant Cultivation	1135FA1589	covered	stationary
www.arabidopsis.info_NASC_22680	Arabidopsis thaliana	NCBITAXON	NCBITaxon:3702	shoot system	PO	PO:0009006	Plant Cultivation	1135FA1590	uncovered	stationary
www.arabidopsis.info_NASC_22680	Arabidopsis thaliana	NCBITAXON	NCBITaxon:3702	shoot system	PO	PO:0009006	Plant Cultivation	1135FA1591	uncovered	stationary
www.arabidopsis.info_NASC_22680	Arabidopsis thaliana	NCBITAXON	NCBITaxon:3702	shoot system	PO	PO:0009006	Plant Cultivation	1135FA1592	uncovered	stationary
www.arabidopsis.info_NASC_22680	Arabidopsis thaliana	NCBITAXON	NCBITaxon:3702	shoot system	PO	PO:0009006	Plant Cultivation	1135FA1593	uncovered	stationary
www.arabidopsis.info_NASC_22680	Arabidopsis thaliana	NCBITAXON	NCBITaxon:3702	shoot system	PO	PO:0009006	Plant Cultivation	1135FA1594	uncovered	stationary
www.arabidopsis.info_NASC_22680	Arabidopsis thaliana	NCBITAXON	NCBITaxon:3702	shoot system	PO	PO:0009006	Plant Cultivation	1135FA1595	covered	stationary
www.arabidopsis.info_NASC_22680	Arabidopsis thaliana	NCBITAXON	NCBITaxon:3702	shoot system	PO	PO:0009006	Plant Cultivation	1135FA1596	covered	stationary
www.arabidopsis.info_NASC_22680	Arabidopsis thaliana	NCBITAXON	NCBITaxon:3702	shoot system	PO	PO:0009006	Plant Cultivation	1135FA1597	covered	stationary
www.arabidopsis.info_NASC_22680	Arabidopsis thaliana	NCBITAXON	NCBITaxon:3702	shoot system	PO	PO:0009006	Plant Cultivation	1135FA1598	covered	stationary
www.arabidopsis.info_NASC_22680	Arabidopsis thaliana	NCBITAXON	NCBITaxon:3702	shoot system	PO	PO:0009006	Plant Cultivation	1135FA1599	covered	stationary
www.arabidopsis.info_NASC_22680	Arabidopsis thaliana	NCBITAXON	NCBITaxon:3702	shoot system	PO	PO:0009006	Plant Cultivation	1135FA1600	covered	stationary
