# Supplementary material for: Quantitative monitoring of Arabidopsis thaliana growth and development using high-throughput plant phenotyping
Source: Sci Data. 2016 Aug 16;3:160055. doi: 10.1038/sdata.2016.55 (PMC4986541; doi:10.1038/sdata.2016.55)
Supplement: Supplementary file 1 [file sdata201655-isa1.zip › a_assay_Junker.txt]

Sample Name	Protocol REF	Parameter Value[instrument]	Parameter Value [Imaging time]	Assay Name	Raw Data File	Comment[Data Repository]	Comment[Data Record Accession]	Comment[Data Record URI]	Protocol REF	Protocol REF	Protocol REF	Protocol REF	Derived Data File	Comment[Data Repository]	Comment[Data Record Accession]	Comment[Data Record URI]	Factor Value [soil cover]	Factor Value [plant movement]
1135FA1001	Image Acquisition	LemnaTec Scanalyzer system	07.10.2011 11:28:54	1135FA1001_das_49	1135FA_images\fluo\side\49\1135FA1001 side.fluo das_49 DEG_000 2011-10-07 11_28_54.png	IPK Gatersleben	doi:10.5447/IPK/2016/7	http://dx.doi.org/10.5447/IPK/2016/7	Manual trait acquisition	Image analysis	Extracted Features	Statistical analyses	derived_data_files/das_49.txt	IPK Gatersleben	doi:10.5447/IPK/2016/9	http://dx.doi.org/10.5447/IPK/2016/9	covered	rotating
1135FA1001	Image Acquisition	LemnaTec Scanalyzer system	07.10.2011 11:28:54	1135FA1001_das_49	1135FA_images\fluo\side\49\1135FA1001 side.fluo das_49 DEG_090 2011-10-07 11_28_54.png	IPK Gatersleben	doi:10.5447/IPK/2016/7	http://dx.doi.org/10.5447/IPK/2016/7	Manual trait acquisition	Image analysis	Extracted Features	Statistical analyses	derived_data_files/das_49.txt	IPK Gatersleben	doi:10.5447/IPK/2016/9	http://dx.doi.org/10.5447/IPK/2016/9	covered	rotating
1135FA1001	Image Acquisition	LemnaTec Scanalyzer system	10.10.2011 11:44:41	1135FA1001_das_52	1135FA_images\fluo\side\52\1135FA1001 side.fluo das_52 DEG_000 2011-10-10 11_44_41.png	IPK Gatersleben	doi:10.5447/IPK/2016/7	http://dx.doi.org/10.5447/IPK/2016/7	Manual trait acquisition	Image analysis	Extracted Features	Statistical analyses	derived_data_files/das_52.txt	IPK Gatersleben	doi:10.5447/IPK/2016/9	http://dx.doi.org/10.5447/IPK/2016/9	covered	rotating
1135FA1001	Image Acquisition	LemnaTec Scanalyzer system	10.10.2011 11:44:41	1135FA1001_das_52	1135FA_images\fluo\side\52\1135FA1001 side.fluo das_52 DEG_090 2011-10-10 11_44_41.png	IPK Gatersleben	doi:10.5447/IPK/2016/7	http://dx.doi.org/10.5447/IPK/2016/7	Manual trait acquisition	Image analysis	Extracted Features	Statistical analyses	derived_data_files/das_52.txt	IPK Gatersleben	doi:10.5447/IPK/2016/9	http://dx.doi.org/10.5447/IPK/2016/9	covered	rotating
1135FA1001	Image Acquisition	LemnaTec Scanalyzer system	12.10.2011 11:09:36	1135FA1001_das_54	1135FA_images\fluo\side\54\1135FA1001 side.fluo das_54 DEG_000 2011-10-12 11_09_36.png	IPK Gatersleben	doi:10.5447/IPK/2016/7	http://dx.doi.org/10.5447/IPK/2016/7	Manual trait acquisition	Image analysis	Extracted Features	Statistical analyses	derived_data_files/das_54.txt	IPK Gatersleben	doi:10.5447/IPK/2016/9	http://dx.doi.org/10.5447/IPK/2016/9	covered	rotating
1135FA1001	Image Acquisition	LemnaTec Scanalyzer system	12.10.2011 11:09:36	1135FA1001_das_54	1135FA_images\fluo\side\54\1135FA1001 side.fluo das_54 DEG_090 2011-10-12 11_09_36.png	IPK Gatersleben	doi:10.5447/IPK/2016/7	http://dx.doi.org/10.5447/IPK/2016/7	Manual trait acquisition	Image analysis	Extracted Features	Statistical analyses	derived_data_files/das_54.txt	IPK Gatersleben	doi:10.5447/IPK/2016/9	http://dx.doi.org/10.5447/IPK/2016/9	covered	rotating
1135FA1001	Image Acquisition	LemnaTec Scanalyzer system	13.10.2011 15:12:10	1135FA1001_das_55	1135FA_images\fluo\side\55\1135FA1001 side.fluo das_55 DEG_000 2011-10-13 15_12_10.png	IPK Gatersleben	doi:10.5447/IPK/2016/7	http://dx.doi.org/10.5447/IPK/2016/7	Manual trait acquisition	Image analysis	Extracted Features	Statistical analyses	derived_data_files/das_55.txt	IPK Gatersleben	doi:10.5447/IPK/2016/9	http://dx.doi.org/10.5447/IPK/2016/9	covered	rotating
1135FA1001	Image Acquisition	LemnaTec Scanalyzer system	13.10.2011 15:12:10	1135FA1001_das_55	1135FA_images\fluo\side\55\1135FA1001 side.fluo das_55 DEG_090 2011-10-13 15_12_10.png	IPK Gatersleben	doi:10.5447/IPK/2016/7	http://dx.doi.org/10.5447/IPK/2016/7	Manual trait acquisition	Image analysis	Extracted Features	Statistical analyses	derived_data_files/das_55.txt	IPK Gatersleben	doi:10.5447/IPK/2016/9	http://dx.doi.org/10.5447/IPK/2016/9	covered	rotating
1135FA1001	Image Acquisition	LemnaTec Scanalyzer system	07.10.2011 11:28:54	1135FA1001_das_49	1135FA_images\nir\side\49\1135FA1001 side.nir das_49 DEG_000 2011-10-07 11_28_54.png	IPK Gatersleben	doi:10.5447/IPK/2016/7	http://dx.doi.org/10.5447/IPK/2016/7	Manual trait acquisition	Image analysis	Extracted Features	Statistical analyses	derived_data_files/das_49.txt	IPK Gatersleben	doi:10.5447/IPK/2016/9	http://dx.doi.org/10.5447/IPK/2016/9	covered	rotating
1135FA1001	Image Acquisition	LemnaTec Scanalyzer system	07.10.2011 11:28:54	1135FA1001_das_49	1135FA_images\nir\side\49\1135FA1001 side.nir das_49 DEG_090 2011-10-07 11_28_54.png	IPK Gatersleben	doi:10.5447/IPK/2016/7	http://dx.doi.org/10.5447/IPK/2016/7	Manual trait acquisition	Image analysis	Extracted Features	Statistical analyses	derived_data_files/das_49.txt	IPK Gatersleben	doi:10.5447/IPK/2016/9	http://dx.doi.org/10.5447/IPK/2016/9	covered	rotating
1135FA1001	Image Acquisition	LemnaTec Scanalyzer system	10.10.2011 11:44:41	1135FA1001_das_52	1135FA_images\nir\side\52\1135FA1001 side.nir das_52 DEG_000 2011-10-10 11_44_41.png	IPK Gatersleben	doi:10.5447/IPK/2016/7	http://dx.doi.org/10.5447/IPK/2016/7	Manual trait acquisition	Image analysis	Extracted Features	Statistical analyses	derived_data_files/das_52.txt	IPK Gatersleben	doi:10.5447/IPK/2016/9	http://dx.doi.org/10.5447/IPK/2016/9	covered	rotating
1135FA1001	Image Acquisition	LemnaTec Scanalyzer system	10.10.2011 11:44:41	1135FA1001_das_52	1135FA_images\nir\side\52\1135FA1001 side.nir das_52 DEG_090 2011-10-10 11_44_41.png	IPK Gatersleben	doi:10.5447/IPK/2016/7	http://dx.doi.org/10.5447/IPK/2016/7	Manual trait acquisition	Image analysis	Extracted Features	Statistical analyses	derived_data_files/das_52.txt	IPK Gatersleben	doi:10.5447/IPK/2016/9	http://dx.doi.org/10.5447/IPK/2016/9	covered	rotating
1135FA1001	Image Acquisition	LemnaTec Scanalyzer system	12.10.2011 11:09:36	1135FA1001_das_54	1135FA_images\nir\side\54\1135FA1001 side.nir das_54 DEG_000 2011-10-12 11_09_36.png	IPK Gatersleben	doi:10.5447/IPK/2016/7	http://dx.doi.org/10.5447/IPK/2016/7	Manual trait acquisition	Image analysis	Extracted Features	Statistical analyses	derived_data_files/das_54.txt	IPK Gatersleben	doi:10.5447/IPK/2016/9	http://dx.doi.org/10.5447/IPK/2016/9	covered	rotating
1135FA1001	Image Acquisition	LemnaTec Scanalyzer system	12.10.2011 11:09:36	1135FA1001_das_54	1135FA_images\nir\side\54\1135FA1001 side.nir das_54 DEG_090 2011-10-12 11_09_36.png	IPK Gatersleben	doi:10.5447/IPK/2016/7	http://dx.doi.org/10.5447/IPK/2016/7	Manual trait acquisition	Image analysis	Extracted Features	Statistical analyses	derived_data_files/das_54.txt	IPK Gatersleben	doi:10.5447/IPK/2016/9	http://dx.doi.org/10.5447/IPK/2016/9	covered	rotating
1135FA1001	Image Acquisition	LemnaTec Scanalyzer system	13.10.2011 15:12:10	1135FA1001_das_55	1135FA_images\nir\side\55\1135FA1001 side.nir das_55 DEG_000 2011-10-13 15_12_10.png	IPK Gatersleben	doi:10.5447/IPK/2016/7	http://dx.doi.org/10.5447/IPK/2016/7	Manual trait acquisition	Image analysis	Extracted Features	Statistical analyses	derived_data_files/das_55.txt	IPK Gatersleben	doi:10.5447/IPK/2016/9	http://dx.doi.org/10.5447/IPK/2016/9	covered	rotating
1135FA1001	Image Acquisition	LemnaTec Scanalyzer system	13.10.2011 15:12:10	1135FA1001_das_55	1135FA_images\nir\side\55\1135FA1001 side.nir das_55 DEG_090 2011-10-13 15_12_10.png	IPK Gatersleben	doi:10.5447/IPK/2016/7	http://dx.doi.org/10.5447/IPK/2016/7	Manual trait acquisition	Image analysis	Extracted Features	Statistical analyses	derived_data_files/das_55.txt	IPK Gatersleben	doi:10.5447/IPK/2016/9	http://dx.doi.org/10.5447/IPK/2016/9	covered	rotating
1135FA1001	Image Acquisition	LemnaTec Scanalyzer system	07.10.2011 11:28:54	1135FA1001_das_49	1135FA_images\vis\side\49\1135FA1001 side.vis das_49 DEG_000 2011-10-07 11_28_54.png	IPK Gatersleben	doi:10.5447/IPK/2016/7	http://dx.doi.org/10.5447/IPK/2016/7	Manual trait acquisition	Image analysis	Extracted Features	Statistical analyses	derived_data_files/das_49.txt	IPK Gatersleben	doi:10.5447/IPK/2016/9	http://dx.doi.org/10.5447/IPK/2016/9	covered	rotating
1135FA1001	Image Acquisition	LemnaTec Scanalyzer system	07.10.2011 11:28:54	1135FA1001_das_49	1135FA_images\vis\side\49\1135FA1001 side.vis das_49 DEG_090 2011-10-07 11_28_54.png	IPK Gatersleben	doi:10.5447/IPK/2016/7	http://dx.doi.org/10.5447/IPK/2016/7	Manual trait acquisition	Image analysis	Extracted Features	Statistical analyses	derived_data_files/das_49.txt	IPK Gatersleben	doi:10.5447/IPK/2016/9	http://dx.doi.org/10.5447/IPK/2016/9	covered	rotating
1135FA1001	Image Acquisition	LemnaTec Scanalyzer system	10.10.2011 11:44:41	1135FA1001_das_52	1135FA_images\vis\side\52\1135FA1001 side.vis das_52 DEG_000 2011-10-10 11_44_41.png	IPK Gatersleben	doi:10.5447/IPK/2016/7	http://dx.doi.org/10.5447/IPK/2016/7	Manual trait acquisition	Image analysis	Extracted Features	Statistical analyses	derived_data_files/das_52.txt	IPK Gatersleben	doi:10.5447/IPK/2016/9	http://dx.doi.org/10.5447/IPK/2016/9	covered	rotating
1135FA1001	Image Acquisition	LemnaTec Scanalyzer system	10.10.2011 11:44:41	1135FA1001_das_52	1135FA_images\vis\side\52\1135FA1001 side.vis das_52 DEG_090 2011-10-10 11_44_41.png	IPK Gatersleben	doi:10.5447/IPK/2016/7	http://dx.doi.org/10.5447/IPK/2016/7	Manual trait acquisition	Image analysis	Extracted Features	Statistical analyses	derived_data_files/das_52.txt	IPK Gatersleben	doi:10.5447/IPK/2016/9	http://dx.doi.org/10.5447/IPK/2016/9	covered	rotating
1135FA1001	Image Acquisition	LemnaTec Scanalyzer system	12.10.2011 11:09:36	1135FA1001_das_54	1135FA_images\vis\side\54\1135FA1001 side.vis das_54 DEG_000 2011-10-12 11_09_36.png	IPK Gatersleben	doi:10.5447/IPK/2016/7	http://dx.doi.org/10.5447/IPK/2016/7	Manual trait acquisition	Image analysis	Extracted Features	Statistical analyses	derived_data_files/das_54.txt	IPK Gatersleben	doi:10.5447/IPK/2016/9	http://dx.doi.org/10.5447/IPK/2016/9	covered	rotating
1135FA1001	Image Acquisition	LemnaTec Scanalyzer system	12.10.2011 11:09:36	1135FA1001_das_54	1135FA_images\vis\side\54\1135FA1001 side.vis das_54 DEG_090 2011-10-12 11_09_36.png	IPK Gatersleben	doi:10.5447/IPK/2016/7	http://dx.doi.org/10.5447/IPK/2016/7	Manual trait acquisition	Image analysis	Extracted Features	Statistical analyses	derived_data_files/das_54.txt	IPK Gatersleben	doi:10.5447/IPK/2016/9	http://dx.doi.org/10.5447/IPK/2016/9	covered	rotating
1135FA1001	Image Acquisition	LemnaTec Scanalyzer system	13.10.2011 15:12:10	1135FA1001_das_55	1135FA_images\vis\side\55\1135FA1001 side.vis das_55 DEG_000 2011-10-13 15_12_10.png	IPK Gatersleben	doi:10.5447/IPK/2016/7	http://dx.doi.org/10.5447/IPK/2016/7	Manual trait acquisition	Image analysis	Extracted Features	Statistical analyses	derived_data_files/das_55.txt	IPK Gatersleben	doi:10.5447/IPK/2016/9	http://dx.doi.org/10.5447/IPK/2016/9	covered	rotating
1135FA1001	Image Acquisition	LemnaTec Scanalyzer system	13.10.2011 15:12:10	1135FA1001_das_55	1135FA_images\vis\side\55\1135FA1001 side.vis das_55 DEG_090 2011-10-13 15_12_10.png	IPK Gatersleben	doi:10.5447/IPK/2016/7	http://dx.doi.org/10.5447/IPK/2016/7	Manual trait acquisition	Image analysis	Extracted Features	Statistical analyses	derived_data_files/das_55.txt	IPK Gatersleben	doi:10.5447/IPK/2016/9	http://dx.doi.org/10.5447/IPK/2016/9	covered	rotating
1135FA1001	Image Acquisition	LemnaTec Scanalyzer system	02.09.2011 11:38:56	1135FA1001_das_14	1135FA_images\fluo\top\14\1135FA1001 top.fluo das_14 DEG_000 2011-09-02 11_38_56.png	IPK Gatersleben	doi:10.5447/IPK/2016/7	http://dx.doi.org/10.5447/IPK/2016/7	Manual trait acquisition	Image analysis	Extracted Features	Statistical analyses	derived_data_files/das_14.txt	IPK Gatersleben	doi:10.5447/IPK/2016/9	http://dx.doi.org/10.5447/IPK/2016/9	covered	rotating
1135FA1001	Image Acquisition	LemnaTec Scanalyzer system	05.09.2011 10:46:21	1135FA1001_das_17	1135FA_images\fluo\top\17\1135FA1001 top.fluo das_17 DEG_000 2011-09-05 10_46_21.png	IPK Gatersleben	doi:10.5447/IPK/2016/7	http://dx.doi.org/10.5447/IPK/2016/7	Manual trait acquisition	Image analysis	Extracted Features	Statistical analyses	derived_data_files/das_17.txt	IPK Gatersleben	doi:10.5447/IPK/2016/9	http://dx.doi.org/10.5447/IPK/2016/9	covered	rotating
1135FA1001	Image Acquisition	LemnaTec Scanalyzer system	07.09.2011 10:46:05	1135FA1001_das_19	1135FA_images\fluo\top\19\1135FA1001 top.fluo das_19 DEG_000 2011-09-07 10_46_05.png	IPK Gatersleben	doi:10.5447/IPK/2016/7	http://dx.doi.org/10.5447/IPK/2016/7	Manual trait acquisition	Image analysis	Extracted Features	Statistical analyses	derived_data_files/das_19.txt	IPK Gatersleben	doi:10.5447/IPK/2016/9	http://dx.doi.org/10.5447/IPK/2016/9	covered	rotating
1135FA1001	Image Acquisition	LemnaTec Scanalyzer system	09.09.2011 10:45:35	1135FA1001_das_21	1135FA_images\fluo\top\21\1135FA1001 top.fluo das_21 DEG_000 2011-09-09 10_45_35.png	IPK Gatersleben	doi:10.5447/IPK/2016/7	http://dx.doi.org/10.5447/IPK/2016/7	Manual trait acquisition	Image analysis	Extracted Features	Statistical analyses	derived_data_files/das_21.txt	IPK Gatersleben	doi:10.5447/IPK/2016/9	http://dx.doi.org/10.5447/IPK/2016/9	covered	rotating
1135FA1001	Image Acquisition	LemnaTec Scanalyzer system	12.09.2011 10:46:15	1135FA1001_das_24	1135FA_images\fluo\top\24\1135FA1001 top.fluo das_24 DEG_000 2011-09-12 10_46_15.png	IPK Gatersleben	doi:10.5447/IPK/2016/7	http://dx.doi.org/10.5447/IPK/2016/7	Manual trait acquisition	Image analysis	Extracted Features	Statistical analyses	derived_data_files/das_24.txt	IPK Gatersleben	doi:10.5447/IPK/2016/9	http://dx.doi.org/10.5447/IPK/2016/9	covered	rotating
1135FA1001	Image Acquisition	LemnaTec Scanalyzer system	14.09.2011 11:07:44	1135FA1001_das_26	1135FA_images\fluo\top\26\1135FA1001 top.fluo das_26 DEG_000 2011-09-14 11_07_44.png	IPK Gatersleben	doi:10.5447/IPK/2016/7	http://dx.doi.org/10.5447/IPK/2016/7	Manual trait acquisition	Image analysis	Extracted Features	Statistical analyses	derived_data_files/das_26.txt	IPK Gatersleben	doi:10.5447/IPK/2016/9	http://dx.doi.org/10.5447/IPK/2016/9	covered	rotating
1135FA1001	Image Acquisition	LemnaTec Scanalyzer system	16.09.2011 10:46:19	1135FA1001_das_28	1135FA_images\fluo\top\28\1135FA1001 top.fluo das_28 DEG_000 2011-09-16 10_46_19.png	IPK Gatersleben	doi:10.5447/IPK/2016/7	http://dx.doi.org/10.5447/IPK/2016/7	Manual trait acquisition	Image analysis	Extracted Features	Statistical analyses	derived_data_files/das_28.txt	IPK Gatersleben	doi:10.5447/IPK/2016/9	http://dx.doi.org/10.5447/IPK/2016/9	covered	rotating
1135FA1001	Image Acquisition	LemnaTec Scanalyzer system	19.09.2011 10:46:20	1135FA1001_das_31	1135FA_images\fluo\top\31\1135FA1001 top.fluo das_31 DEG_000 2011-09-19 10_46_20.png	IPK Gatersleben	doi:10.5447/IPK/2016/7	http://dx.doi.org/10.5447/IPK/2016/7	Manual trait acquisition	Image analysis	Extracted Features	Statistical analyses	derived_data_files/das_31.txt	IPK Gatersleben	doi:10.5447/IPK/2016/9	http://dx.doi.org/10.5447/IPK/2016/9	covered	rotating
1135FA1001	Image Acquisition	LemnaTec Scanalyzer system	21.09.2011 16:52:06	1135FA1001_das_33	1135FA_images\fluo\top\33\1135FA1001 top.fluo das_33 DEG_000 2011-09-21 16_52_06.png	IPK Gatersleben	doi:10.5447/IPK/2016/7	http://dx.doi.org/10.5447/IPK/2016/7	Manual trait acquisition	Image analysis	Extracted Features	Statistical analyses	derived_data_files/das_33.txt	IPK Gatersleben	doi:10.5447/IPK/2016/9	http://dx.doi.org/10.5447/IPK/2016/9	covered	rotating
1135FA1001	Image Acquisition	LemnaTec Scanalyzer system	23.09.2011 04:46:02	1135FA1001_das_35	1135FA_images\fluo\top\35\1135FA1001 top.fluo das_35 DEG_000 2011-09-23 04_46_02.png	IPK Gatersleben	doi:10.5447/IPK/2016/7	http://dx.doi.org/10.5447/IPK/2016/7	Manual trait acquisition	Image analysis	Extracted Features	Statistical analyses	derived_data_files/das_35.txt	IPK Gatersleben	doi:10.5447/IPK/2016/9	http://dx.doi.org/10.5447/IPK/2016/9	covered	rotating
1135FA1001	Image Acquisition	LemnaTec Scanalyzer system	23.09.2011 10:46:32	1135FA1001_das_35	1135FA_images\fluo\top\35\1135FA1001 top.fluo das_35 DEG_000 2011-09-23 10_46_32.png	IPK Gatersleben	doi:10.5447/IPK/2016/7	http://dx.doi.org/10.5447/IPK/2016/7	Manual trait acquisition	Image analysis	Extracted Features	Statistical analyses	derived_data_files/das_35.txt	IPK Gatersleben	doi:10.5447/IPK/2016/9	http://dx.doi.org/10.5447/IPK/2016/9	covered	rotating
1135FA1001	Image Acquisition	LemnaTec Scanalyzer system	26.09.2011 15:13:45	1135FA1001_das_38	1135FA_images\fluo\top\38\1135FA1001 top.fluo das_38 DEG_000 2011-09-26 15_13_45.png	IPK Gatersleben	doi:10.5447/IPK/2016/7	http://dx.doi.org/10.5447/IPK/2016/7	Manual trait acquisition	Image analysis	Extracted Features	Statistical analyses	derived_data_files/das_38.txt	IPK Gatersleben	doi:10.5447/IPK/2016/9	http://dx.doi.org/10.5447/IPK/2016/9	covered	rotating
1135FA1001	Image Acquisition	LemnaTec Scanalyzer system	28.09.2011 12:34:37	1135FA1001_das_40	1135FA_images\fluo\top\40\1135FA1001 top.fluo das_40 DEG_000 2011-09-28 12_34_37.png	IPK Gatersleben	doi:10.5447/IPK/2016/7	http://dx.doi.org/10.5447/IPK/2016/7	Manual trait acquisition	Image analysis	Extracted Features	Statistical analyses	derived_data_files/das_40.txt	IPK Gatersleben	doi:10.5447/IPK/2016/9	http://dx.doi.org/10.5447/IPK/2016/9	covered	rotating
1135FA1001	Image Acquisition	LemnaTec Scanalyzer system	30.09.2011 10:45:29	1135FA1001_das_42	1135FA_images\fluo\top\42\1135FA1001 top.fluo das_42 DEG_000 2011-09-30 10_45_29.png	IPK Gatersleben	doi:10.5447/IPK/2016/7	http://dx.doi.org/10.5447/IPK/2016/7	Manual trait acquisition	Image analysis	Extracted Features	Statistical analyses	derived_data_files/das_42.txt	IPK Gatersleben	doi:10.5447/IPK/2016/9	http://dx.doi.org/10.5447/IPK/2016/9	covered	rotating
1135FA1001	Image Acquisition	LemnaTec Scanalyzer system	03.10.2011 10:45:33	1135FA1001_das_45	1135FA_images\fluo\top\45\1135FA1001 top.fluo das_45 DEG_000 2011-10-03 10_45_33.png	IPK Gatersleben	doi:10.5447/IPK/2016/7	http://dx.doi.org/10.5447/IPK/2016/7	Manual trait acquisition	Image analysis	Extracted Features	Statistical analyses	derived_data_files/das_45.txt	IPK Gatersleben	doi:10.5447/IPK/2016/9	http://dx.doi.org/10.5447/IPK/2016/9	covered	rotating
1135FA1001	Image Acquisition	LemnaTec Scanalyzer system	05.10.2011 10:46:14	1135FA1001_das_47	1135FA_images\fluo\top\47\1135FA1001 top.fluo das_47 DEG_000 2011-10-05 10_46_14.png	IPK Gatersleben	doi:10.5447/IPK/2016/7	http://dx.doi.org/10.5447/IPK/2016/7	Manual trait acquisition	Image analysis	Extracted Features	Statistical analyses	derived_data_files/das_47.txt	IPK Gatersleben	doi:10.5447/IPK/2016/9	http://dx.doi.org/10.5447/IPK/2016/9	covered	rotating
1135FA1001	Image Acquisition	LemnaTec Scanalyzer system	10.10.2011 11:44:41	1135FA1001_das_52	1135FA_images\fluo\top\52\1135FA1001 top.fluo das_52 DEG_000 2011-10-10 11_44_41.png	IPK Gatersleben	doi:10.5447/IPK/2016/7	http://dx.doi.org/10.5447/IPK/2016/7	Manual trait acquisition	Image analysis	Extracted Features	Statistical analyses	derived_data_files/das_52.txt	IPK Gatersleben	doi:10.5447/IPK/2016/9	http://dx.doi.org/10.5447/IPK/2016/9	covered	rotating
1135FA1001	Image Acquisition	LemnaTec Scanalyzer system	12.10.2011 11:09:36	1135FA1001_das_54	1135FA_images\fluo\top\54\1135FA1001 top.fluo das_54 DEG_000 2011-10-12 11_09_36.png	IPK Gatersleben	doi:10.5447/IPK/2016/7	http://dx.doi.org/10.5447/IPK/2016/7	Manual trait acquisition	Image analysis	Extracted Features	Statistical analyses	derived_data_files/das_54.txt	IPK Gatersleben	doi:10.5447/IPK/2016/9	http://dx.doi.org/10.5447/IPK/2016/9	covered	rotating
1135FA1001	Image Acquisition	LemnaTec Scanalyzer system	13.10.2011 15:12:10	1135FA1001_das_55	1135FA_images\fluo\top\55\1135FA1001 top.fluo das_55 DEG_000 2011-10-13 15_12_10.png	IPK Gatersleben	doi:10.5447/IPK/2016/7	http://dx.doi.org/10.5447/IPK/2016/7	Manual trait acquisition	Image analysis	Extracted Features	Statistical analyses	derived_data_files/das_55.txt	IPK Gatersleben	doi:10.5447/IPK/2016/9	http://dx.doi.org/10.5447/IPK/2016/9	covered	rotating
1135FA1001	Image Acquisition	LemnaTec Scanalyzer system	02.09.2011 11:38:56	1135FA1001_das_14	1135FA_images\nir\top\14\1135FA1001 top.nir das_14 DEG_000 2011-09-02 11_38_56.png	IPK Gatersleben	doi:10.5447/IPK/2016/7	http://dx.doi.org/10.5447/IPK/2016/7	Manual trait acquisition	Image analysis	Extracted Features	Statistical analyses	derived_data_files/das_14.txt	IPK Gatersleben	doi:10.5447/IPK/2016/9	http://dx.doi.org/10.5447/IPK/2016/9	covered	rotating
1135FA1001	Image Acquisition	LemnaTec Scanalyzer system	05.09.2011 10:46:21	1135FA1001_das_17	1135FA_images\nir\top\17\1135FA1001 top.nir das_17 DEG_000 2011-09-05 10_46_21.png	IPK Gatersleben	doi:10.5447/IPK/2016/7	http://dx.doi.org/10.5447/IPK/2016/7	Manual trait acquisition	Image analysis	Extracted Features	Statistical analyses	derived_data_files/das_17.txt	IPK Gatersleben	doi:10.5447/IPK/2016/9	http://dx.doi.org/10.5447/IPK/2016/9	covered	rotating
1135FA1001	Image Acquisition	LemnaTec Scanalyzer system	07.09.2011 10:46:05	1135FA1001_das_19	1135FA_images\nir\top\19\1135FA1001 top.nir das_19 DEG_000 2011-09-07 10_46_05.png	IPK Gatersleben	doi:10.5447/IPK/2016/7	http://dx.doi.org/10.5447/IPK/2016/7	Manual trait acquisition	Image analysis	Extracted Features	Statistical analyses	derived_data_files/das_19.txt	IPK Gatersleben	doi:10.5447/IPK/2016/9	http://dx.doi.org/10.5447/IPK/2016/9	covered	rotating
1135FA1001	Image Acquisition	LemnaTec Scanalyzer system	09.09.2011 10:45:35	1135FA1001_das_21	1135FA_images\nir\top\21\1135FA1001 top.nir das_21 DEG_000 2011-09-09 10_45_35.png	IPK Gatersleben	doi:10.5447/IPK/2016/7	http://dx.doi.org/10.5447/IPK/2016/7	Manual trait acquisition	Image analysis	Extracted Features	Statistical analyses	derived_data_files/das_21.txt	IPK Gatersleben	doi:10.5447/IPK/2016/9	http://dx.doi.org/10.5447/IPK/2016/9	covered	rotating
1135FA1001	Image Acquisition	LemnaTec Scanalyzer system	12.09.2011 10:46:15	1135FA1001_das_24	1135FA_images\nir\top\24\1135FA1001 top.nir das_24 DEG_000 2011-09-12 10_46_15.png	IPK Gatersleben	doi:10.5447/IPK/2016/7	http://dx.doi.org/10.5447/IPK/2016/7	Manual trait acquisition	Image analysis	Extracted Features	Statistical analyses	derived_data_files/das_24.txt	IPK Gatersleben	doi:10.5447/IPK/2016/9	http://dx.doi.org/10.5447/IPK/2016/9	covered	rotating
1135FA1001	Image Acquisition	LemnaTec Scanalyzer system	14.09.2011 11:07:44	1135FA1001_das_26	1135FA_images\nir\top\26\1135FA1001 top.nir das_26 DEG_000 2011-09-14 11_07_44.png	IPK Gatersleben	doi:10.5447/IPK/2016/7	http://dx.doi.org/10.5447/IPK/2016/7	Manual trait acquisition	Image analysis	Extracted Features	Statistical analyses	derived_data_files/das_26.txt	IPK Gatersleben	doi:10.5447/IPK/2016/9	http://dx.doi.org/10.5447/IPK/2016/9	covered	rotating
1135FA1001	Image Acquisition	LemnaTec Scanalyzer system	16.09.2011 10:46:19	1135FA1001_das_28	1135FA_images\nir\top\28\1135FA1001 top.nir das_28 DEG_000 2011-09-16 10_46_19.png	IPK Gatersleben	doi:10.5447/IPK/2016/7	http://dx.doi.org/10.5447/IPK/2016/7	Manual trait acquisition	Image analysis	Extracted Features	Statistical analyses	derived_data_files/das_28.txt	IPK Gatersleben	doi:10.5447/IPK/2016/9	http://dx.doi.org/10.5447/IPK/2016/9	covered	rotating
1135FA1001	Image Acquisition	LemnaTec Scanalyzer system	19.09.2011 10:46:20	1135FA1001_das_31	1135FA_images\nir\top\31\1135FA1001 top.nir das_31 DEG_000 2011-09-19 10_46_20.png	IPK Gatersleben	doi:10.5447/IPK/2016/7	http://dx.doi.org/10.5447/IPK/2016/7	Manual trait acquisition	Image analysis	Extracted Features	Statistical analyses	derived_data_files/das_31.txt	IPK Gatersleben	doi:10.5447/IPK/2016/9	http://dx.doi.org/10.5447/IPK/2016/9	covered	rotating
1135FA1001	Image Acquisition	LemnaTec Scanalyzer system	21.09.2011 16:52:06	1135FA1001_das_33	1135FA_images\nir\top\33\1135FA1001 top.nir das_33 DEG_000 2011-09-21 16_52_06.png	IPK Gatersleben	doi:10.5447/IPK/2016/7	http://dx.doi.org/10.5447/IPK/2016/7	Manual trait acquisition	Image analysis	Extracted Features	Statistical analyses	derived_data_files/das_33.txt	IPK Gatersleben	doi:10.5447/IPK/2016/9	http://dx.doi.org/10.5447/IPK/2016/9	covered	rotating
1135FA1001	Image Acquisition	LemnaTec Scanalyzer system	23.09.2011 04:46:02	1135FA1001_das_35	1135FA_images\nir\top\35\1135FA1001 top.nir das_35 DEG_000 2011-09-23 04_46_02.png	IPK Gatersleben	doi:10.5447/IPK/2016/7	http://dx.doi.org/10.5447/IPK/2016/7	Manual trait acquisition	Image analysis	Extracted Features	Statistical analyses	derived_data_files/das_35.txt	IPK Gatersleben	doi:10.5447/IPK/2016/9	http://dx.doi.org/10.5447/IPK/2016/9	covered	rotating
1135FA1001	Image Acquisition	LemnaTec Scanalyzer system	23.09.2011 10:46:32	1135FA1001_das_35	1135FA_images\nir\top\35\1135FA1001 top.nir das_35 DEG_000 2011-09-23 10_46_32.png	IPK Gatersleben	doi:10.5447/IPK/2016/7	http://dx.doi.org/10.5447/IPK/2016/7	Manual trait acquisition	Image analysis	Extracted Features	Statistical analyses	derived_data_files/das_35.txt	IPK Gatersleben	doi:10.5447/IPK/2016/9	http://dx.doi.org/10.5447/IPK/2016/9	covered	rotating
1135FA1001	Image Acquisition	LemnaTec Scanalyzer system	26.09.2011 15:13:45	1135FA1001_das_38	1135FA_images\nir\top\38\1135FA1001 top.nir das_38 DEG_000 2011-09-26 15_13_45.png	IPK Gatersleben	doi:10.5447/IPK/2016/7	http://dx.doi.org/10.5447/IPK/2016/7	Manual trait acquisition	Image analysis	Extracted Features	Statistical analyses	derived_data_files/das_38.txt	IPK Gatersleben	doi:10.5447/IPK/2016/9	http://dx.doi.org/10.5447/IPK/2016/9	covered	rotating
1135FA1001	Image Acquisition	LemnaTec Scanalyzer system	28.09.2011 12:34:37	1135FA1001_das_40	1135FA_images\nir\top\40\1135FA1001 top.nir das_40 DEG_000 2011-09-28 12_34_37.png	IPK Gatersleben	doi:10.5447/IPK/2016/7	http://dx.doi.org/10.5447/IPK/2016/7	Manual trait acquisition	Image analysis	Extracted Features	Statistical analyses	derived_data_files/das_40.txt	IPK Gatersleben	doi:10.5447/IPK/2016/9	http://dx.doi.org/10.5447/IPK/2016/9	covered	rotating
1135FA1001	Image Acquisition	LemnaTec Scanalyzer system	30.09.2011 10:45:29	1135FA1001_das_42	1135FA_images\nir\top\42\1135FA1001 top.nir das_42 DEG_000 2011-09-30 10_45_29.png	IPK Gatersleben	doi:10.5447/IPK/2016/7	http://dx.doi.org/10.5447/IPK/2016/7	Manual trait acquisition	Image analysis	Extracted Features	Statistical analyses	derived_data_files/das_42.txt	IPK Gatersleben	doi:10.5447/IPK/2016/9	http://dx.doi.org/10.5447/IPK/2016/9	covered	rotating
1135FA1001	Image Acquisition	LemnaTec Scanalyzer system	03.10.2011 10:45:33	1135FA1001_das_45	1135FA_images\nir\top\45\1135FA1001 top.nir das_45 DEG_000 2011-10-03 10_45_33.png	IPK Gatersleben	doi:10.5447/IPK/2016/7	http://dx.doi.org/10.5447/IPK/2016/7	Manual trait acquisition	Image analysis	Extracted Features	Statistical analyses	derived_data_files/das_45.txt	IPK Gatersleben	doi:10.5447/IPK/2016/9	http://dx.doi.org/10.5447/IPK/2016/9	covered	rotating
1135FA1001	Image Acquisition	LemnaTec Scanalyzer system	05.10.2011 10:46:14	1135FA1001_das_47	1135FA_images\nir\top\47\1135FA1001 top.nir das_47 DEG_000 2011-10-05 10_46_14.png	IPK Gatersleben	doi:10.5447/IPK/2016/7	http://dx.doi.org/10.5447/IPK/2016/7	Manual trait acquisition	Image analysis	Extracted Features	Statistical analyses	derived_data_files/das_47.txt	IPK Gatersleben	doi:10.5447/IPK/2016/9	http://dx.doi.org/10.5447/IPK/2016/9	covered	rotating
1135FA1001	Image Acquisition	LemnaTec Scanalyzer system	10.10.2011 11:44:41	1135FA1001_das_52	1135FA_images\nir\top\52\1135FA1001 top.nir das_52 DEG_000 2011-10-10 11_44_41.png	IPK Gatersleben	doi:10.5447/IPK/2016/7	http://dx.doi.org/10.5447/IPK/2016/7	Manual trait acquisition	Image analysis	Extracted Features	Statistical analyses	derived_data_files/das_52.txt	IPK Gatersleben	doi:10.5447/IPK/2016/9	http://dx.doi.org/10.5447/IPK/2016/9	covered	rotating
1135FA1001	Image Acquisition	LemnaTec Scanalyzer system	12.10.2011 11:09:36	1135FA1001_das_54	1135FA_images\nir\top\54\1135FA1001 top.nir das_54 DEG_000 2011-10-12 11_09_36.png	IPK Gatersleben	doi:10.5447/IPK/2016/7	http://dx.doi.org/10.5447/IPK/2016/7	Manual trait acquisition	Image analysis	Extracted Features	Statistical analyses	derived_data_files/das_54.txt	IPK Gatersleben	doi:10.5447/IPK/2016/9	http://dx.doi.org/10.5447/IPK/2016/9	covered	rotating
1135FA1001	Image Acquisition	LemnaTec Scanalyzer system	13.10.2011 15:12:10	1135FA1001_das_55	1135FA_images\nir\top\55\1135FA1001 top.nir das_55 DEG_000 2011-10-13 15_12_10.png	IPK Gatersleben	doi:10.5447/IPK/2016/7	http://dx.doi.org/10.5447/IPK/2016/7	Manual trait acquisition	Image analysis	Extracted Features	Statistical analyses	derived_data_files/das_55.txt	IPK Gatersleben	doi:10.5447/IPK/2016/9	http://dx.doi.org/10.5447/IPK/2016/9	covered	rotating
1135FA1001	Image Acquisition	LemnaTec Scanalyzer system	02.09.2011 11:38:56	1135FA1001_das_14	1135FA_images\vis\top\14\1135FA1001 top.vis das_14 DEG_000 2011-09-02 11_38_56.png	IPK Gatersleben	doi:10.5447/IPK/2016/7	http://dx.doi.org/10.5447/IPK/2016/7	Manual trait acquisition	Image analysis	Extracted Features	Statistical analyses	derived_data_files/das_14.txt	IPK Gatersleben	doi:10.5447/IPK/2016/9	http://dx.doi.org/10.5447/IPK/2016/9	covered	rotating
1135FA1001	Image Acquisition	LemnaTec Scanalyzer system	05.09.2011 10:46:21	1135FA1001_das_17	1135FA_images\vis\top\17\1135FA1001 top.vis das_17 DEG_000 2011-09-05 10_46_21.png	IPK Gatersleben	doi:10.5447/IPK/2016/7	http://dx.doi.org/10.5447/IPK/2016/7	Manual trait acquisition	Image analysis	Extracted Features	Statistical analyses	derived_data_files/das_17.txt	IPK Gatersleben	doi:10.5447/IPK/2016/9	http://dx.doi.org/10.5447/IPK/2016/9	covered	rotating
1135FA1001	Image Acquisition	LemnaTec Scanalyzer system	07.09.2011 10:46:05	1135FA1001_das_19	1135FA_images\vis\top\19\1135FA1001 top.vis das_19 DEG_000 2011-09-07 10_46_05.png	IPK Gatersleben	doi:10.5447/IPK/2016/7	http://dx.doi.org/10.5447/IPK/2016/7	Manual trait acquisition	Image analysis	Extracted Features	Statistical analyses	derived_data_files/das_19.txt	IPK Gatersleben	doi:10.5447/IPK/2016/9	http://dx.doi.org/10.5447/IPK/2016/9	covered	rotating
1135FA1001	Image Acquisition	LemnaTec Scanalyzer system	09.09.2011 10:45:35	1135FA1001_das_21	1135FA_images\vis\top\21\1135FA1001 top.vis das_21 DEG_000 2011-09-09 10_45_35.png	IPK Gatersleben	doi:10.5447/IPK/2016/7	http://dx.doi.org/10.5447/IPK/2016/7	Manual trait acquisition	Image analysis	Extracted Features	Statistical analyses	derived_data_files/das_21.txt	IPK Gatersleben	doi:10.5447/IPK/2016/9	http://dx.doi.org/10.5447/IPK/2016/9	covered	rotating
1135FA1001	Image Acquisition	LemnaTec Scanalyzer system	12.09.2011 10:46:15	1135FA1001_das_24	1135FA_images\vis\top\24\1135FA1001 top.vis das_24 DEG_000 2011-09-12 10_46_15.png	IPK Gatersleben	doi:10.5447/IPK/2016/7	http://dx.doi.org/10.5447/IPK/2016/7	Manual trait acquisition	Image analysis	Extracted Features	Statistical analyses	derived_data_files/das_24.txt	IPK Gatersleben	doi:10.5447/IPK/2016/9	http://dx.doi.org/10.5447/IPK/2016/9	covered	rotating
1135FA1001	Image Acquisition	LemnaTec Scanalyzer system	14.09.2011 11:07:44	1135FA1001_das_26	1135FA_images\vis\top\26\1135FA1001 top.vis das_26 DEG_000 2011-09-14 11_07_44.png	IPK Gatersleben	doi:10.5447/IPK/2016/7	http://dx.doi.org/10.5447/IPK/2016/7	Manual trait acquisition	Image analysis	Extracted Features	Statistical analyses	derived_data_files/das_26.txt	IPK Gatersleben	doi:10.5447/IPK/2016/9	http://dx.doi.org/10.5447/IPK/2016/9	covered	rotating
1135FA1001	Image Acquisition	LemnaTec Scanalyzer system	16.09.2011 10:46:19	1135FA1001_das_28	1135FA_images\vis\top\28\1135FA1001 top.vis das_28 DEG_000 2011-09-16 10_46_19.png	IPK Gatersleben	doi:10.5447/IPK/2016/7	http://dx.doi.org/10.5447/IPK/2016/7	Manual trait acquisition	Image analysis	Extracted Features	Statistical analyses	derived_data_files/das_28.txt	IPK Gatersleben	doi:10.5447/IPK/2016/9	http://dx.doi.org/10.5447/IPK/2016/9	covered	rotating
1135FA1001	Image Acquisition	LemnaTec Scanalyzer system	19.09.2011 10:46:20	1135FA1001_das_31	1135FA_images\vis\top\31\1135FA1001 top.vis das_31 DEG_000 2011-09-19 10_46_20.png	IPK Gatersleben	doi:10.5447/IPK/2016/7	http://dx.doi.org/10.5447/IPK/2016/7	Manual trait acquisition	Image analysis	Extracted Features	Statistical analyses	derived_data_files/das_31.txt	IPK Gatersleben	doi:10.5447/IPK/2016/9	http://dx.doi.org/10.5447/IPK/2016/9	covered	rotating
1135FA1001	Image Acquisition	LemnaTec Scanalyzer system	21.09.2011 16:52:06	1135FA1001_das_33	1135FA_images\vis\top\33\1135FA1001 top.vis das_33 DEG_000 2011-09-21 16_52_06.png	IPK Gatersleben	doi:10.5447/IPK/2016/7	http://dx.doi.org/10.5447/IPK/2016/7	Manual trait acquisition	Image analysis	Extracted Features	Statistical analyses	derived_data_files/das_33.txt	IPK Gatersleben	doi:10.5447/IPK/2016/9	http://dx.doi.org/10.5447/IPK/2016/9	covered	rotating
1135FA1001	Image Acquisition	LemnaTec Scanalyzer system	23.09.2011 04:46:02	1135FA1001_das_35	1135FA_images\vis\top\35\1135FA1001 top.vis das_35 DEG_000 2011-09-23 04_46_02.png	IPK Gatersleben	doi:10.5447/IPK/2016/7	http://dx.doi.org/10.5447/IPK/2016/7	Manual trait acquisition	Image analysis	Extracted Features	Statistical analyses	derived_data_files/das_35.txt	IPK Gatersleben	doi:10.5447/IPK/2016/9	http://dx.doi.org/10.5447/IPK/2016/9	covered	rotating
1135FA1001	Image Acquisition	LemnaTec Scanalyzer system	23.09.2011 10:46:32	1135FA1001_das_35	1135FA_images\vis\top\35\1135FA1001 top.vis das_35 DEG_000 2011-09-23 10_46_32.png	IPK Gatersleben	doi:10.5447/IPK/2016/7	http://dx.doi.org/10.5447/IPK/2016/7	Manual trait acquisition	Image analysis	Extracted Features	Statistical analyses	derived_data_files/das_35.txt	IPK Gatersleben	doi:10.5447/IPK/2016/9	http://dx.doi.org/10.5447/IPK/2016/9	covered	rotating
1135FA1001	Image Acquisition	LemnaTec Scanalyzer system	26.09.2011 15:13:45	1135FA1001_das_38	1135FA_images\vis\top\38\1135FA1001 top.vis das_38 DEG_000 2011-09-26 15_13_45.png	IPK Gatersleben	doi:10.5447/IPK/2016/7	http://dx.doi.org/10.5447/IPK/2016/7	Manual trait acquisition	Image analysis	Extracted Features	Statistical analyses	derived_data_files/das_38.txt	IPK Gatersleben	doi:10.5447/IPK/2016/9	http://dx.doi.org/10.5447/IPK/2016/9	covered	rotating
1135FA1001	Image Acquisition	LemnaTec Scanalyzer system	28.09.2011 12:34:37	1135FA1001_das_40	1135FA_images\vis\top\40\1135FA1001 top.vis das_40 DEG_000 2011-09-28 12_34_37.png	IPK Gatersleben	doi:10.5447/IPK/2016/7	http://dx.doi.org/10.5447/IPK/2016/7	Manual trait acquisition	Image analysis	Extracted Features	Statistical analyses	derived_data_files/das_40.txt	IPK Gatersleben	doi:10.5447/IPK/2016/9	http://dx.doi.org/10.5447/IPK/2016/9	covered	rotating
1135FA1001	Image Acquisition	LemnaTec Scanalyzer system	30.09.2011 10:45:29	1135FA1001_das_42	1135FA_images\vis\top\42\1135FA1001 top.vis das_42 DEG_000 2011-09-30 10_45_29.png	IPK Gatersleben	doi:10.5447/IPK/2016/7	http://dx.doi.org/10.5447/IPK/2016/7	Manual trait acquisition	Image analysis	Extracted Features	Statistical analyses	derived_data_files/das_42.txt	IPK Gatersleben	doi:10.5447/IPK/2016/9	http://dx.doi.org/10.5447/IPK/2016/9	covered	rotating
1135FA1001	Image Acquisition	LemnaTec Scanalyzer system	03.10.2011 10:45:33	1135FA1001_das_45	1135FA_images\vis\top\45\1135FA1001 top.vis das_45 DEG_000 2011-10-03 10_45_33.png	IPK Gatersleben	doi:10.5447/IPK/2016/7	http://dx.doi.org/10.5447/IPK/2016/7	Manual trait acquisition	Image analysis	Extracted Features	Statistical analyses	derived_data_files/das_45.txt	IPK Gatersleben	doi:10.5447/IPK/2016/9	http://dx.doi.org/10.5447/IPK/2016/9	covered	rotating
1135FA1001	Image Acquisition	LemnaTec Scanalyzer system	05.10.2011 10:46:14	1135FA1001_das_47	1135FA_images\vis\top\47\1135FA1001 top.vis das_47 DEG_000 2011-10-05 10_46_14.png	IPK Gatersleben	doi:10.5447/IPK/2016/7	http://dx.doi.org/10.5447/IPK/2016/7	Manual trait acquisition	Image analysis	Extracted Features	Statistical analyses	derived_data_files/das_47.txt	IPK Gatersleben	doi:10.5447/IPK/2016/9	http://dx.doi.org/10.5447/IPK/2016/9	covered	rotating
1135FA1001	Image Acquisition	LemnaTec Scanalyzer system	10.10.2011 11:44:41	1135FA1001_das_52	1135FA_images\vis\top\52\1135FA1001 top.vis das_52 DEG_000 2011-10-10 11_44_41.png	IPK Gatersleben	doi:10.5447/IPK/2016/7	http://dx.doi.org/10.5447/IPK/2016/7	Manual trait acquisition	Image analysis	Extracted Features	Statistical analyses	derived_data_files/das_52.txt	IPK Gatersleben	doi:10.5447/IPK/2016/9	http://dx.doi.org/10.5447/IPK/2016/9	covered	rotating
1135FA1001	Image Acquisition	LemnaTec Scanalyzer system	12.10.2011 11:09:36	1135FA1001_das_54	1135FA_images\vis\top\54\1135FA1001 top.vis das_54 DEG_000 2011-10-12 11_09_36.png	IPK Gatersleben	doi:10.5447/IPK/2016/7	http://dx.doi.org/10.5447/IPK/2016/7	Manual trait acquisition	Image analysis	Extracted Features	Statistical analyses	derived_data_files/das_54.txt	IPK Gatersleben	doi:10.5447/IPK/2016/9	http://dx.doi.org/10.5447/IPK/2016/9	covered	rotating
1135FA1001	Image Acquisition	LemnaTec Scanalyzer system	13.10.2011 15:12:10	1135FA1001_das_55	1135FA_images\vis\top\55\1135FA1001 top.vis das_55 DEG_000 2011-10-13 15_12_10.png	IPK Gatersleben	doi:10.5447/IPK/2016/7	http://dx.doi.org/10.5447/IPK/2016/7	Manual trait acquisition	Image analysis	Extracted Features	Statistical analyses	derived_data_files/das_55.txt	IPK Gatersleben	doi:10.5447/IPK/2016/9	http://dx.doi.org/10.5447/IPK/2016/9	covered	rotating
1135FA1002	Image Acquisition	LemnaTec Scanalyzer system	07.10.2011 12:11:45	1135FA1002_das_49	1135FA_images\fluo\side\49\1135FA1002 side.fluo das_49 DEG_000 2011-10-07 12_11_45.png	IPK Gatersleben	doi:10.5447/IPK/2016/7	http://dx.doi.org/10.5447/IPK/2016/7	Manual trait acquisition	Image analysis	Extracted Features	Statistical analyses	derived_data_files/das_49.txt	IPK Gatersleben	doi:10.5447/IPK/2016/9	http://dx.doi.org/10.5447/IPK/2016/9	uncovered	rotating
1135FA1002	Image Acquisition	LemnaTec Scanalyzer system	07.10.2011 12:11:45	1135FA1002_das_49	1135FA_images\fluo\side\49\1135FA1002 side.fluo das_49 DEG_090 2011-10-07 12_11_45.png	IPK Gatersleben	doi:10.5447/IPK/2016/7	http://dx.doi.org/10.5447/IPK/2016/7	Manual trait acquisition	Image analysis	Extracted Features	Statistical analyses	derived_data_files/das_49.txt	IPK Gatersleben	doi:10.5447/IPK/2016/9	http://dx.doi.org/10.5447/IPK/2016/9	uncovered	rotating
1135FA1002	Image Acquisition	LemnaTec Scanalyzer system	10.10.2011 12:34:35	1135FA1002_das_52	1135FA_images\fluo\side\52\1135FA1002 side.fluo das_52 DEG_000 2011-10-10 12_34_35.png	IPK Gatersleben	doi:10.5447/IPK/2016/7	http://dx.doi.org/10.5447/IPK/2016/7	Manual trait acquisition	Image analysis	Extracted Features	Statistical analyses	derived_data_files/das_52.txt	IPK Gatersleben	doi:10.5447/IPK/2016/9	http://dx.doi.org/10.5447/IPK/2016/9	uncovered	rotating
1135FA1002	Image Acquisition	LemnaTec Scanalyzer system	10.10.2011 12:34:35	1135FA1002_das_52	1135FA_images\fluo\side\52\1135FA1002 side.fluo das_52 DEG_090 2011-10-10 12_34_35.png	IPK Gatersleben	doi:10.5447/IPK/2016/7	http://dx.doi.org/10.5447/IPK/2016/7	Manual trait acquisition	Image analysis	Extracted Features	Statistical analyses	derived_data_files/das_52.txt	IPK Gatersleben	doi:10.5447/IPK/2016/9	http://dx.doi.org/10.5447/IPK/2016/9	uncovered	rotating
1135FA1002	Image Acquisition	LemnaTec Scanalyzer system	07.10.2011 12:11:45	1135FA1002_das_49	1135FA_images\nir\side\49\1135FA1002 side.nir das_49 DEG_000 2011-10-07 12_11_45.png	IPK Gatersleben	doi:10.5447/IPK/2016/7	http://dx.doi.org/10.5447/IPK/2016/7	Manual trait acquisition	Image analysis	Extracted Features	Statistical analyses	derived_data_files/das_49.txt	IPK Gatersleben	doi:10.5447/IPK/2016/9	http://dx.doi.org/10.5447/IPK/2016/9	uncovered	rotating
1135FA1002	Image Acquisition	LemnaTec Scanalyzer system	07.10.2011 12:11:45	1135FA1002_das_49	1135FA_images\nir\side\49\1135FA1002 side.nir das_49 DEG_090 2011-10-07 12_11_45.png	IPK Gatersleben	doi:10.5447/IPK/2016/7	http://dx.doi.org/10.5447/IPK/2016/7	Manual trait acquisition	Image analysis	Extracted Features	Statistical analyses	derived_data_files/das_49.txt	IPK Gatersleben	doi:10.5447/IPK/2016/9	http://dx.doi.org/10.5447/IPK/2016/9	uncovered	rotating
1135FA1002	Image Acquisition	LemnaTec Scanalyzer system	10.10.2011 12:34:35	1135FA1002_das_52	1135FA_images\nir\side\52\1135FA1002 side.nir das_52 DEG_000 2011-10-10 12_34_35.png	IPK Gatersleben	doi:10.5447/IPK/2016/7	http://dx.doi.org/10.5447/IPK/2016/7	Manual trait acquisition	Image analysis	Extracted Features	Statistical analyses	derived_data_files/das_52.txt	IPK Gatersleben	doi:10.5447/IPK/2016/9	http://dx.doi.org/10.5447/IPK/2016/9	uncovered	rotating
1135FA1002	Image Acquisition	LemnaTec Scanalyzer system	10.10.2011 12:34:35	1135FA1002_das_52	1135FA_images\nir\side\52\1135FA1002 side.nir das_52 DEG_090 2011-10-10 12_34_35.png	IPK Gatersleben	doi:10.5447/IPK/2016/7	http://dx.doi.org/10.5447/IPK/2016/7	Manual trait acquisition	Image analysis	Extracted Features	Statistical analyses	derived_data_files/das_52.txt	IPK Gatersleben	doi:10.5447/IPK/2016/9	http://dx.doi.org/10.5447/IPK/2016/9	uncovered	rotating
1135FA1002	Image Acquisition	LemnaTec Scanalyzer system	07.10.2011 12:11:45	1135FA1002_das_49	1135FA_images\vis\side\49\1135FA1002 side.vis das_49 DEG_000 2011-10-07 12_11_45.png	IPK Gatersleben	doi:10.5447/IPK/2016/7	http://dx.doi.org/10.5447/IPK/2016/7	Manual trait acquisition	Image analysis	Extracted Features	Statistical analyses	derived_data_files/das_49.txt	IPK Gatersleben	doi:10.5447/IPK/2016/9	http://dx.doi.org/10.5447/IPK/2016/9	uncovered	rotating
1135FA1002	Image Acquisition	LemnaTec Scanalyzer system	07.10.2011 12:11:45	1135FA1002_das_49	1135FA_images\vis\side\49\1135FA1002 side.vis das_49 DEG_090 2011-10-07 12_11_45.png	IPK Gatersleben	doi:10.5447/IPK/2016/7	http://dx.doi.org/10.5447/IPK/2016/7	Manual trait acquisition	Image analysis	Extracted Features	Statistical analyses	derived_data_files/das_49.txt	IPK Gatersleben	doi:10.5447/IPK/2016/9	http://dx.doi.org/10.5447/IPK/2016/9	uncovered	rotating
1135FA1002	Image Acquisition	LemnaTec Scanalyzer system	10.10.2011 12:34:35	1135FA1002_das_52	1135FA_images\vis\side\52\1135FA1002 side.vis das_52 DEG_000 2011-10-10 12_34_35.png	IPK Gatersleben	doi:10.5447/IPK/2016/7	http://dx.doi.org/10.5447/IPK/2016/7	Manual trait acquisition	Image analysis	Extracted Features	Statistical analyses	derived_data_files/das_52.txt	IPK Gatersleben	doi:10.5447/IPK/2016/9	http://dx.doi.org/10.5447/IPK/2016/9	uncovered	rotating
1135FA1002	Image Acquisition	LemnaTec Scanalyzer system	10.10.2011 12:34:35	1135FA1002_das_52	1135FA_images\vis\side\52\1135FA1002 side.vis das_52 DEG_090 2011-10-10 12_34_35.png	IPK Gatersleben	doi:10.5447/IPK/2016/7	http://dx.doi.org/10.5447/IPK/2016/7	Manual trait acquisition	Image analysis	Extracted Features	Statistical analyses	derived_data_files/das_52.txt	IPK Gatersleben	doi:10.5447/IPK/2016/9	http://dx.doi.org/10.5447/IPK/2016/9	uncovered	rotating
1135FA1002	Image Acquisition	LemnaTec Scanalyzer system	02.09.2011 12:12:50	1135FA1002_das_14	1135FA_images\fluo\top\14\1135FA1002 top.fluo das_14 DEG_000 2011-09-02 12_12_50.png	IPK Gatersleben	doi:10.5447/IPK/2016/7	http://dx.doi.org/10.5447/IPK/2016/7	Manual trait acquisition	Image analysis	Extracted Features	Statistical analyses	derived_data_files/das_14.txt	IPK Gatersleben	doi:10.5447/IPK/2016/9	http://dx.doi.org/10.5447/IPK/2016/9	uncovered	rotating
1135FA1002	Image Acquisition	LemnaTec Scanalyzer system	05.09.2011 11:19:44	1135FA1002_das_17	1135FA_images\fluo\top\17\1135FA1002 top.fluo das_17 DEG_000 2011-09-05 11_19_44.png	IPK Gatersleben	doi:10.5447/IPK/2016/7	http://dx.doi.org/10.5447/IPK/2016/7	Manual trait acquisition	Image analysis	Extracted Features	Statistical analyses	derived_data_files/das_17.txt	IPK Gatersleben	doi:10.5447/IPK/2016/9	http://dx.doi.org/10.5447/IPK/2016/9	uncovered	rotating
1135FA1002	Image Acquisition	LemnaTec Scanalyzer system	07.09.2011 11:19:19	1135FA1002_das_19	1135FA_images\fluo\top\19\1135FA1002 top.fluo das_19 DEG_000 2011-09-07 11_19_19.png	IPK Gatersleben	doi:10.5447/IPK/2016/7	http://dx.doi.org/10.5447/IPK/2016/7	Manual trait acquisition	Image analysis	Extracted Features	Statistical analyses	derived_data_files/das_19.txt	IPK Gatersleben	doi:10.5447/IPK/2016/9	http://dx.doi.org/10.5447/IPK/2016/9	uncovered	rotating
1135FA1002	Image Acquisition	LemnaTec Scanalyzer system	09.09.2011 11:18:52	1135FA1002_das_21	1135FA_images\fluo\top\21\1135FA1002 top.fluo das_21 DEG_000 2011-09-09 11_18_52.png	IPK Gatersleben	doi:10.5447/IPK/2016/7	http://dx.doi.org/10.5447/IPK/2016/7	Manual trait acquisition	Image analysis	Extracted Features	Statistical analyses	derived_data_files/das_21.txt	IPK Gatersleben	doi:10.5447/IPK/2016/9	http://dx.doi.org/10.5447/IPK/2016/9	uncovered	rotating
1135FA1002	Image Acquisition	LemnaTec Scanalyzer system	12.09.2011 11:18:51	1135FA1002_das_24	1135FA_images\fluo\top\24\1135FA1002 top.fluo das_24 DEG_000 2011-09-12 11_18_51.png	IPK Gatersleben	doi:10.5447/IPK/2016/7	http://dx.doi.org/10.5447/IPK/2016/7	Manual trait acquisition	Image analysis	Extracted Features	Statistical analyses	derived_data_files/das_24.txt	IPK Gatersleben	doi:10.5447/IPK/2016/9	http://dx.doi.org/10.5447/IPK/2016/9	uncovered	rotating
1135FA1002	Image Acquisition	LemnaTec Scanalyzer system	14.09.2011 11:41:29	1135FA1002_das_26	1135FA_images\fluo\top\26\1135FA1002 top.fluo das_26 DEG_000 2011-09-14 11_41_29.png	IPK Gatersleben	doi:10.5447/IPK/2016/7	http://dx.doi.org/10.5447/IPK/2016/7	Manual trait acquisition	Image analysis	Extracted Features	Statistical analyses	derived_data_files/das_26.txt	IPK Gatersleben	doi:10.5447/IPK/2016/9	http://dx.doi.org/10.5447/IPK/2016/9	uncovered	rotating
1135FA1002	Image Acquisition	LemnaTec Scanalyzer system	16.09.2011 11:21:02	1135FA1002_das_28	1135FA_images\fluo\top\28\1135FA1002 top.fluo das_28 DEG_000 2011-09-16 11_21_02.png	IPK Gatersleben	doi:10.5447/IPK/2016/7	http://dx.doi.org/10.5447/IPK/2016/7	Manual trait acquisition	Image analysis	Extracted Features	Statistical analyses	derived_data_files/das_28.txt	IPK Gatersleben	doi:10.5447/IPK/2016/9	http://dx.doi.org/10.5447/IPK/2016/9	uncovered	rotating
1135FA1002	Image Acquisition	LemnaTec Scanalyzer system	19.09.2011 11:19:41	1135FA1002_das_31	1135FA_images\fluo\top\31\1135FA1002 top.fluo das_31 DEG_000 2011-09-19 11_19_41.png	IPK Gatersleben	doi:10.5447/IPK/2016/7	http://dx.doi.org/10.5447/IPK/2016/7	Manual trait acquisition	Image analysis	Extracted Features	Statistical analyses	derived_data_files/das_31.txt	IPK Gatersleben	doi:10.5447/IPK/2016/9	http://dx.doi.org/10.5447/IPK/2016/9	uncovered	rotating
1135FA1002	Image Acquisition	LemnaTec Scanalyzer system	21.09.2011 17:24:40	1135FA1002_das_33	1135FA_images\fluo\top\33\1135FA1002 top.fluo das_33 DEG_000 2011-09-21 17_24_40.png	IPK Gatersleben	doi:10.5447/IPK/2016/7	http://dx.doi.org/10.5447/IPK/2016/7	Manual trait acquisition	Image analysis	Extracted Features	Statistical analyses	derived_data_files/das_33.txt	IPK Gatersleben	doi:10.5447/IPK/2016/9	http://dx.doi.org/10.5447/IPK/2016/9	uncovered	rotating
1135FA1002	Image Acquisition	LemnaTec Scanalyzer system	23.09.2011 05:20:06	1135FA1002_das_35	1135FA_images\fluo\top\35\1135FA1002 top.fluo das_35 DEG_000 2011-09-23 05_20_06.png	IPK Gatersleben	doi:10.5447/IPK/2016/7	http://dx.doi.org/10.5447/IPK/2016/7	Manual trait acquisition	Image analysis	Extracted Features	Statistical analyses	derived_data_files/das_35.txt	IPK Gatersleben	doi:10.5447/IPK/2016/9	http://dx.doi.org/10.5447/IPK/2016/9	uncovered	rotating
1135FA1002	Image Acquisition	LemnaTec Scanalyzer system	26.09.2011 15:46:26	1135FA1002_das_38	1135FA_images\fluo\top\38\1135FA1002 top.fluo das_38 DEG_000 2011-09-26 15_46_26.png	IPK Gatersleben	doi:10.5447/IPK/2016/7	http://dx.doi.org/10.5447/IPK/2016/7	Manual trait acquisition	Image analysis	Extracted Features	Statistical analyses	derived_data_files/das_38.txt	IPK Gatersleben	doi:10.5447/IPK/2016/9	http://dx.doi.org/10.5447/IPK/2016/9	uncovered	rotating
1135FA1002	Image Acquisition	LemnaTec Scanalyzer system	28.09.2011 13:07:59	1135FA1002_das_40	1135FA_images\fluo\top\40\1135FA1002 top.fluo das_40 DEG_000 2011-09-28 13_07_59.png	IPK Gatersleben	doi:10.5447/IPK/2016/7	http://dx.doi.org/10.5447/IPK/2016/7	Manual trait acquisition	Image analysis	Extracted Features	Statistical analyses	derived_data_files/das_40.txt	IPK Gatersleben	doi:10.5447/IPK/2016/9	http://dx.doi.org/10.5447/IPK/2016/9	uncovered	rotating
1135FA1002	Image Acquisition	LemnaTec Scanalyzer system	30.09.2011 11:17:50	1135FA1002_das_42	1135FA_images\fluo\top\42\1135FA1002 top.fluo das_42 DEG_000 2011-09-30 11_17_50.png	IPK Gatersleben	doi:10.5447/IPK/2016/7	http://dx.doi.org/10.5447/IPK/2016/7	Manual trait acquisition	Image analysis	Extracted Features	Statistical analyses	derived_data_files/das_42.txt	IPK Gatersleben	doi:10.5447/IPK/2016/9	http://dx.doi.org/10.5447/IPK/2016/9	uncovered	rotating
1135FA1002	Image Acquisition	LemnaTec Scanalyzer system	03.10.2011 11:19:01	1135FA1002_das_45	1135FA_images\fluo\top\45\1135FA1002 top.fluo das_45 DEG_000 2011-10-03 11_19_01.png	IPK Gatersleben	doi:10.5447/IPK/2016/7	http://dx.doi.org/10.5447/IPK/2016/7	Manual trait acquisition	Image analysis	Extracted Features	Statistical analyses	derived_data_files/das_45.txt	IPK Gatersleben	doi:10.5447/IPK/2016/9	http://dx.doi.org/10.5447/IPK/2016/9	uncovered	rotating
1135FA1002	Image Acquisition	LemnaTec Scanalyzer system	05.10.2011 11:19:24	1135FA1002_das_47	1135FA_images\fluo\top\47\1135FA1002 top.fluo das_47 DEG_000 2011-10-05 11_19_24.png	IPK Gatersleben	doi:10.5447/IPK/2016/7	http://dx.doi.org/10.5447/IPK/2016/7	Manual trait acquisition	Image analysis	Extracted Features	Statistical analyses	derived_data_files/das_47.txt	IPK Gatersleben	doi:10.5447/IPK/2016/9	http://dx.doi.org/10.5447/IPK/2016/9	uncovered	rotating
1135FA1002	Image Acquisition	LemnaTec Scanalyzer system	10.10.2011 12:34:35	1135FA1002_das_52	1135FA_images\fluo\top\52\1135FA1002 top.fluo das_52 DEG_000 2011-10-10 12_34_35.png	IPK Gatersleben	doi:10.5447/IPK/2016/7	http://dx.doi.org/10.5447/IPK/2016/7	Manual trait acquisition	Image analysis	Extracted Features	Statistical analyses	derived_data_files/das_52.txt	IPK Gatersleben	doi:10.5447/IPK/2016/9	http://dx.doi.org/10.5447/IPK/2016/9	uncovered	rotating
1135FA1002	Image Acquisition	LemnaTec Scanalyzer system	02.09.2011 12:12:50	1135FA1002_das_14	1135FA_images\nir\top\14\1135FA1002 top.nir das_14 DEG_000 2011-09-02 12_12_50.png	IPK Gatersleben	doi:10.5447/IPK/2016/7	http://dx.doi.org/10.5447/IPK/2016/7	Manual trait acquisition	Image analysis	Extracted Features	Statistical analyses	derived_data_files/das_14.txt	IPK Gatersleben	doi:10.5447/IPK/2016/9	http://dx.doi.org/10.5447/IPK/2016/9	uncovered	rotating
1135FA1002	Image Acquisition	LemnaTec Scanalyzer system	05.09.2011 11:19:44	1135FA1002_das_17	1135FA_images\nir\top\17\1135FA1002 top.nir das_17 DEG_000 2011-09-05 11_19_44.png	IPK Gatersleben	doi:10.5447/IPK/2016/7	http://dx.doi.org/10.5447/IPK/2016/7	Manual trait acquisition	Image analysis	Extracted Features	Statistical analyses	derived_data_files/das_17.txt	IPK Gatersleben	doi:10.5447/IPK/2016/9	http://dx.doi.org/10.5447/IPK/2016/9	uncovered	rotating
1135FA1002	Image Acquisition	LemnaTec Scanalyzer system	07.09.2011 11:19:19	1135FA1002_das_19	1135FA_images\nir\top\19\1135FA1002 top.nir das_19 DEG_000 2011-09-07 11_19_19.png	IPK Gatersleben	doi:10.5447/IPK/2016/7	http://dx.doi.org/10.5447/IPK/2016/7	Manual trait acquisition	Image analysis	Extracted Features	Statistical analyses	derived_data_files/das_19.txt	IPK Gatersleben	doi:10.5447/IPK/2016/9	http://dx.doi.org/10.5447/IPK/2016/9	uncovered	rotating
1135FA1002	Image Acquisition	LemnaTec Scanalyzer system	09.09.2011 11:18:52	1135FA1002_das_21	1135FA_images\nir\top\21\1135FA1002 top.nir das_21 DEG_000 2011-09-09 11_18_52.png	IPK Gatersleben	doi:10.5447/IPK/2016/7	http://dx.doi.org/10.5447/IPK/2016/7	Manual trait acquisition	Image analysis	Extracted Features	Statistical analyses	derived_data_files/das_21.txt	IPK Gatersleben	doi:10.5447/IPK/2016/9	http://dx.doi.org/10.5447/IPK/2016/9	uncovered	rotating
1135FA1002	Image Acquisition	LemnaTec Scanalyzer system	12.09.2011 11:18:51	1135FA1002_das_24	1135FA_images\nir\top\24\1135FA1002 top.nir das_24 DEG_000 2011-09-12 11_18_51.png	IPK Gatersleben	doi:10.5447/IPK/2016/7	http://dx.doi.org/10.5447/IPK/2016/7	Manual trait acquisition	Image analysis	Extracted Features	Statistical analyses	derived_data_files/das_24.txt	IPK Gatersleben	doi:10.5447/IPK/2016/9	http://dx.doi.org/10.5447/IPK/2016/9	uncovered	rotating
1135FA1002	Image Acquisition	LemnaTec Scanalyzer system	14.09.2011 11:41:29	1135FA1002_das_26	1135FA_images\nir\top\26\1135FA1002 top.nir das_26 DEG_000 2011-09-14 11_41_29.png	IPK Gatersleben	doi:10.5447/IPK/2016/7	http://dx.doi.org/10.5447/IPK/2016/7	Manual trait acquisition	Image analysis	Extracted Features	Statistical analyses	derived_data_files/das_26.txt	IPK Gatersleben	doi:10.5447/IPK/2016/9	http://dx.doi.org/10.5447/IPK/2016/9	uncovered	rotating
1135FA1002	Image Acquisition	LemnaTec Scanalyzer system	16.09.2011 11:21:02	1135FA1002_das_28	1135FA_images\nir\top\28\1135FA1002 top.nir das_28 DEG_000 2011-09-16 11_21_02.png	IPK Gatersleben	doi:10.5447/IPK/2016/7	http://dx.doi.org/10.5447/IPK/2016/7	Manual trait acquisition	Image analysis	Extracted Features	Statistical analyses	derived_data_files/das_28.txt	IPK Gatersleben	doi:10.5447/IPK/2016/9	http://dx.doi.org/10.5447/IPK/2016/9	uncovered	rotating
1135FA1002	Image Acquisition	LemnaTec Scanalyzer system	19.09.2011 11:19:41	1135FA1002_das_31	1135FA_images\nir\top\31\1135FA1002 top.nir das_31 DEG_000 2011-09-19 11_19_41.png	IPK Gatersleben	doi:10.5447/IPK/2016/7	http://dx.doi.org/10.5447/IPK/2016/7	Manual trait acquisition	Image analysis	Extracted Features	Statistical analyses	derived_data_files/das_31.txt	IPK Gatersleben	doi:10.5447/IPK/2016/9	http://dx.doi.org/10.5447/IPK/2016/9	uncovered	rotating
1135FA1002	Image Acquisition	LemnaTec Scanalyzer system	21.09.2011 17:24:40	1135FA1002_das_33	1135FA_images\nir\top\33\1135FA1002 top.nir das_33 DEG_000 2011-09-21 17_24_40.png	IPK Gatersleben	doi:10.5447/IPK/2016/7	http://dx.doi.org/10.5447/IPK/2016/7	Manual trait acquisition	Image analysis	Extracted Features	Statistical analyses	derived_data_files/das_33.txt	IPK Gatersleben	doi:10.5447/IPK/2016/9	http://dx.doi.org/10.5447/IPK/2016/9	uncovered	rotating
1135FA1002	Image Acquisition	LemnaTec Scanalyzer system	23.09.2011 05:20:06	1135FA1002_das_35	1135FA_images\nir\top\35\1135FA1002 top.nir das_35 DEG_000 2011-09-23 05_20_06.png	IPK Gatersleben	doi:10.5447/IPK/2016/7	http://dx.doi.org/10.5447/IPK/2016/7	Manual trait acquisition	Image analysis	Extracted Features	Statistical analyses	derived_data_files/das_35.txt	IPK Gatersleben	doi:10.5447/IPK/2016/9	http://dx.doi.org/10.5447/IPK/2016/9	uncovered	rotating
1135FA1002	Image Acquisition	LemnaTec Scanalyzer system	26.09.2011 15:46:26	1135FA1002_das_38	1135FA_images\nir\top\38\1135FA1002 top.nir das_38 DEG_000 2011-09-26 15_46_26.png	IPK Gatersleben	doi:10.5447/IPK/2016/7	http://dx.doi.org/10.5447/IPK/2016/7	Manual trait acquisition	Image analysis	Extracted Features	Statistical analyses	derived_data_files/das_38.txt	IPK Gatersleben	doi:10.5447/IPK/2016/9	http://dx.doi.org/10.5447/IPK/2016/9	uncovered	rotating
1135FA1002	Image Acquisition	LemnaTec Scanalyzer system	28.09.2011 13:07:59	1135FA1002_das_40	1135FA_images\nir\top\40\1135FA1002 top.nir das_40 DEG_000 2011-09-28 13_07_59.png	IPK Gatersleben	doi:10.5447/IPK/2016/7	http://dx.doi.org/10.5447/IPK/2016/7	Manual trait acquisition	Image analysis	Extracted Features	Statistical analyses	derived_data_files/das_40.txt	IPK Gatersleben	doi:10.5447/IPK/2016/9	http://dx.doi.org/10.5447/IPK/2016/9	uncovered	rotating
1135FA1002	Image Acquisition	LemnaTec Scanalyzer system	30.09.2011 11:17:50	1135FA1002_das_42	1135FA_images\nir\top\42\1135FA1002 top.nir das_42 DEG_000 2011-09-30 11_17_50.png	IPK Gatersleben	doi:10.5447/IPK/2016/7	http://dx.doi.org/10.5447/IPK/2016/7	Manual trait acquisition	Image analysis	Extracted Features	Statistical analyses	derived_data_files/das_42.txt	IPK Gatersleben	doi:10.5447/IPK/2016/9	http://dx.doi.org/10.5447/IPK/2016/9	uncovered	rotating
1135FA1002	Image Acquisition	LemnaTec Scanalyzer system	03.10.2011 11:19:01	1135FA1002_das_45	1135FA_images\nir\top\45\1135FA1002 top.nir das_45 DEG_000 2011-10-03 11_19_01.png	IPK Gatersleben	doi:10.5447/IPK/2016/7	http://dx.doi.org/10.5447/IPK/2016/7	Manual trait acquisition	Image analysis	Extracted Features	Statistical analyses	derived_data_files/das_45.txt	IPK Gatersleben	doi:10.5447/IPK/2016/9	http://dx.doi.org/10.5447/IPK/2016/9	uncovered	rotating
1135FA1002	Image Acquisition	LemnaTec Scanalyzer system	05.10.2011 11:19:24	1135FA1002_das_47	1135FA_images\nir\top\47\1135FA1002 top.nir das_47 DEG_000 2011-10-05 11_19_24.png	IPK Gatersleben	doi:10.5447/IPK/2016/7	http://dx.doi.org/10.5447/IPK/2016/7	Manual trait acquisition	Image analysis	Extracted Features	Statistical analyses	derived_data_files/das_47.txt	IPK Gatersleben	doi:10.5447/IPK/2016/9	http://dx.doi.org/10.5447/IPK/2016/9	uncovered	rotating
1135FA1002	Image Acquisition	LemnaTec Scanalyzer system	10.10.2011 12:34:35	1135FA1002_das_52	1135FA_images\nir\top\52\1135FA1002 top.nir das_52 DEG_000 2011-10-10 12_34_35.png	IPK Gatersleben	doi:10.5447/IPK/2016/7	http://dx.doi.org/10.5447/IPK/2016/7	Manual trait acquisition	Image analysis	Extracted Features	Statistical analyses	derived_data_files/das_52.txt	IPK Gatersleben	doi:10.5447/IPK/2016/9	http://dx.doi.org/10.5447/IPK/2016/9	uncovered	rotating
1135FA1002	Image Acquisition	LemnaTec Scanalyzer system	02.09.2011 12:12:50	1135FA1002_das_14	1135FA_images\vis\top\14\1135FA1002 top.vis das_14 DEG_000 2011-09-02 12_12_50.png	IPK Gatersleben	doi:10.5447/IPK/2016/7	http://dx.doi.org/10.5447/IPK/2016/7	Manual trait acquisition	Image analysis	Extracted Features	Statistical analyses	derived_data_files/das_14.txt	IPK Gatersleben	doi:10.5447/IPK/2016/9	http://dx.doi.org/10.5447/IPK/2016/9	uncovered	rotating
1135FA1002	Image Acquisition	LemnaTec Scanalyzer system	05.09.2011 11:19:44	1135FA1002_das_17	1135FA_images\vis\top\17\1135FA1002 top.vis das_17 DEG_000 2011-09-05 11_19_44.png	IPK Gatersleben	doi:10.5447/IPK/2016/7	http://dx.doi.org/10.5447/IPK/2016/7	Manual trait acquisition	Image analysis	Extracted Features	Statistical analyses	derived_data_files/das_17.txt	IPK Gatersleben	doi:10.5447/IPK/2016/9	http://dx.doi.org/10.5447/IPK/2016/9	uncovered	rotating
1135FA1002	Image Acquisition	LemnaTec Scanalyzer system	07.09.2011 11:19:19	1135FA1002_das_19	1135FA_images\vis\top\19\1135FA1002 top.vis das_19 DEG_000 2011-09-07 11_19_19.png	IPK Gatersleben	doi:10.5447/IPK/2016/7	http://dx.doi.org/10.5447/IPK/2016/7	Manual trait acquisition	Image analysis	Extracted Features	Statistical analyses	derived_data_files/das_19.txt	IPK Gatersleben	doi:10.5447/IPK/2016/9	http://dx.doi.org/10.5447/IPK/2016/9	uncovered	rotating
1135FA1002	Image Acquisition	LemnaTec Scanalyzer system	09.09.2011 11:18:52	1135FA1002_das_21	1135FA_images\vis\top\21\1135FA1002 top.vis das_21 DEG_000 2011-09-09 11_18_52.png	IPK Gatersleben	doi:10.5447/IPK/2016/7	http://dx.doi.org/10.5447/IPK/2016/7	Manual trait acquisition	Image analysis	Extracted Features	Statistical analyses	derived_data_files/das_21.txt	IPK Gatersleben	doi:10.5447/IPK/2016/9	http://dx.doi.org/10.5447/IPK/2016/9	uncovered	rotating
1135FA1002	Image Acquisition	LemnaTec Scanalyzer system	12.09.2011 11:18:51	1135FA1002_das_24	1135FA_images\vis\top\24\1135FA1002 top.vis das_24 DEG_000 2011-09-12 11_18_51.png	IPK Gatersleben	doi:10.5447/IPK/2016/7	http://dx.doi.org/10.5447/IPK/2016/7	Manual trait acquisition	Image analysis	Extracted Features	Statistical analyses	derived_data_files/das_24.txt	IPK Gatersleben	doi:10.5447/IPK/2016/9	http://dx.doi.org/10.5447/IPK/2016/9	uncovered	rotating
1135FA1002	Image Acquisition	LemnaTec Scanalyzer system	14.09.2011 11:41:29	1135FA1002_das_26	1135FA_images\vis\top\26\1135FA1002 top.vis das_26 DEG_000 2011-09-14 11_41_29.png	IPK Gatersleben	doi:10.5447/IPK/2016/7	http://dx.doi.org/10.5447/IPK/2016/7	Manual trait acquisition	Image analysis	Extracted Features	Statistical analyses	derived_data_files/das_26.txt	IPK Gatersleben	doi:10.5447/IPK/2016/9	http://dx.doi.org/10.5447/IPK/2016/9	uncovered	rotating
1135FA1002	Image Acquisition	LemnaTec Scanalyzer system	16.09.2011 11:21:02	1135FA1002_das_28	1135FA_images\vis\top\28\1135FA1002 top.vis das_28 DEG_000 2011-09-16 11_21_02.png	IPK Gatersleben	doi:10.5447/IPK/2016/7	http://dx.doi.org/10.5447/IPK/2016/7	Manual trait acquisition	Image analysis	Extracted Features	Statistical analyses	derived_data_files/das_28.txt	IPK Gatersleben	doi:10.5447/IPK/2016/9	http://dx.doi.org/10.5447/IPK/2016/9	uncovered	rotating
1135FA1002	Image Acquisition	LemnaTec Scanalyzer system	19.09.2011 11:19:41	1135FA1002_das_31	1135FA_images\vis\top\31\1135FA1002 top.vis das_31 DEG_000 2011-09-19 11_19_41.png	IPK Gatersleben	doi:10.5447/IPK/2016/7	http://dx.doi.org/10.5447/IPK/2016/7	Manual trait acquisition	Image analysis	Extracted Features	Statistical analyses	derived_data_files/das_31.txt	IPK Gatersleben	doi:10.5447/IPK/2016/9	http://dx.doi.org/10.5447/IPK/2016/9	uncovered	rotating
1135FA1002	Image Acquisition	LemnaTec Scanalyzer system	21.09.2011 17:24:40	1135FA1002_das_33	1135FA_images\vis\top\33\1135FA1002 top.vis das_33 DEG_000 2011-09-21 17_24_40.png	IPK Gatersleben	doi:10.5447/IPK/2016/7	http://dx.doi.org/10.5447/IPK/2016/7	Manual trait acquisition	Image analysis	Extracted Features	Statistical analyses	derived_data_files/das_33.txt	IPK Gatersleben	doi:10.5447/IPK/2016/9	http://dx.doi.org/10.5447/IPK/2016/9	uncovered	rotating
1135FA1002	Image Acquisition	LemnaTec Scanalyzer system	23.09.2011 05:20:06	1135FA1002_das_35	1135FA_images\vis\top\35\1135FA1002 top.vis das_35 DEG_000 2011-09-23 05_20_06.png	IPK Gatersleben	doi:10.5447/IPK/2016/7	http://dx.doi.org/10.5447/IPK/2016/7	Manual trait acquisition	Image analysis	Extracted Features	Statistical analyses	derived_data_files/das_35.txt	IPK Gatersleben	doi:10.5447/IPK/2016/9	http://dx.doi.org/10.5447/IPK/2016/9	uncovered	rotating
1135FA1002	Image Acquisition	LemnaTec Scanalyzer system	26.09.2011 15:46:26	1135FA1002_das_38	1135FA_images\vis\top\38\1135FA1002 top.vis das_38 DEG_000 2011-09-26 15_46_26.png	IPK Gatersleben	doi:10.5447/IPK/2016/7	http://dx.doi.org/10.5447/IPK/2016/7	Manual trait acquisition	Image analysis	Extracted Features	Statistical analyses	derived_data_files/das_38.txt	IPK Gatersleben	doi:10.5447/IPK/2016/9	http://dx.doi.org/10.5447/IPK/2016/9	uncovered	rotating
1135FA1002	Image Acquisition	LemnaTec Scanalyzer system	28.09.2011 13:07:59	1135FA1002_das_40	1135FA_images\vis\top\40\1135FA1002 top.vis das_40 DEG_000 2011-09-28 13_07_59.png	IPK Gatersleben	doi:10.5447/IPK/2016/7	http://dx.doi.org/10.5447/IPK/2016/7	Manual trait acquisition	Image analysis	Extracted Features	Statistical analyses	derived_data_files/das_40.txt	IPK Gatersleben	doi:10.5447/IPK/2016/9	http://dx.doi.org/10.5447/IPK/2016/9	uncovered	rotating
1135FA1002	Image Acquisition	LemnaTec Scanalyzer system	30.09.2011 11:17:50	1135FA1002_das_42	1135FA_images\vis\top\42\1135FA1002 top.vis das_42 DEG_000 2011-09-30 11_17_50.png	IPK Gatersleben	doi:10.5447/IPK/2016/7	http://dx.doi.org/10.5447/IPK/2016/7	Manual trait acquisition	Image analysis	Extracted Features	Statistical analyses	derived_data_files/das_42.txt	IPK Gatersleben	doi:10.5447/IPK/2016/9	http://dx.doi.org/10.5447/IPK/2016/9	uncovered	rotating
1135FA1002	Image Acquisition	LemnaTec Scanalyzer system	03.10.2011 11:19:01	1135FA1002_das_45	1135FA_images\vis\top\45\1135FA1002 top.vis das_45 DEG_000 2011-10-03 11_19_01.png	IPK Gatersleben	doi:10.5447/IPK/2016/7	http://dx.doi.org/10.5447/IPK/2016/7	Manual trait acquisition	Image analysis	Extracted Features	Statistical analyses	derived_data_files/das_45.txt	IPK Gatersleben	doi:10.5447/IPK/2016/9	http://dx.doi.org/10.5447/IPK/2016/9	uncovered	rotating
1135FA1002	Image Acquisition	LemnaTec Scanalyzer system	05.10.2011 11:19:24	1135FA1002_das_47	1135FA_images\vis\top\47\1135FA1002 top.vis das_47 DEG_000 2011-10-05 11_19_24.png	IPK Gatersleben	doi:10.5447/IPK/2016/7	http://dx.doi.org/10.5447/IPK/2016/7	Manual trait acquisition	Image analysis	Extracted Features	Statistical analyses	derived_data_files/das_47.txt	IPK Gatersleben	doi:10.5447/IPK/2016/9	http://dx.doi.org/10.5447/IPK/2016/9	uncovered	rotating
1135FA1002	Image Acquisition	LemnaTec Scanalyzer system	10.10.2011 12:34:35	1135FA1002_das_52	1135FA_images\vis\top\52\1135FA1002 top.vis das_52 DEG_000 2011-10-10 12_34_35.png	IPK Gatersleben	doi:10.5447/IPK/2016/7	http://dx.doi.org/10.5447/IPK/2016/7	Manual trait acquisition	Image analysis	Extracted Features	Statistical analyses	derived_data_files/das_52.txt	IPK Gatersleben	doi:10.5447/IPK/2016/9	http://dx.doi.org/10.5447/IPK/2016/9	uncovered	rotating
1135FA1003	Image Acquisition	LemnaTec Scanalyzer system	07.10.2011 13:00:26	1135FA1003_das_49	1135FA_images\fluo\side\49\1135FA1003 side.fluo das_49 DEG_000 2011-10-07 13_00_26.png	IPK Gatersleben	doi:10.5447/IPK/2016/7	http://dx.doi.org/10.5447/IPK/2016/7	Manual trait acquisition	Image analysis	Extracted Features	Statistical analyses	derived_data_files/das_49.txt	IPK Gatersleben	doi:10.5447/IPK/2016/9	http://dx.doi.org/10.5447/IPK/2016/9	covered	rotating
1135FA1003	Image Acquisition	LemnaTec Scanalyzer system	07.10.2011 13:00:26	1135FA1003_das_49	1135FA_images\fluo\side\49\1135FA1003 side.fluo das_49 DEG_090 2011-10-07 13_00_26.png	IPK Gatersleben	doi:10.5447/IPK/2016/7	http://dx.doi.org/10.5447/IPK/2016/7	Manual trait acquisition	Image analysis	Extracted Features	Statistical analyses	derived_data_files/das_49.txt	IPK Gatersleben	doi:10.5447/IPK/2016/9	http://dx.doi.org/10.5447/IPK/2016/9	covered	rotating
1135FA1003	Image Acquisition	LemnaTec Scanalyzer system	10.10.2011 13:31:00	1135FA1003_das_52	1135FA_images\fluo\side\52\1135FA1003 side.fluo das_52 DEG_000 2011-10-10 13_31_00.png	IPK Gatersleben	doi:10.5447/IPK/2016/7	http://dx.doi.org/10.5447/IPK/2016/7	Manual trait acquisition	Image analysis	Extracted Features	Statistical analyses	derived_data_files/das_52.txt	IPK Gatersleben	doi:10.5447/IPK/2016/9	http://dx.doi.org/10.5447/IPK/2016/9	covered	rotating
1135FA1003	Image Acquisition	LemnaTec Scanalyzer system	10.10.2011 13:31:00	1135FA1003_das_52	1135FA_images\fluo\side\52\1135FA1003 side.fluo das_52 DEG_090 2011-10-10 13_31_00.png	IPK Gatersleben	doi:10.5447/IPK/2016/7	http://dx.doi.org/10.5447/IPK/2016/7	Manual trait acquisition	Image analysis	Extracted Features	Statistical analyses	derived_data_files/das_52.txt	IPK Gatersleben	doi:10.5447/IPK/2016/9	http://dx.doi.org/10.5447/IPK/2016/9	covered	rotating
1135FA1003	Image Acquisition	LemnaTec Scanalyzer system	13.10.2011 12:19:21	1135FA1003_das_55	1135FA_images\fluo\side\55\1135FA1003 side.fluo das_55 DEG_000 2011-10-13 12_19_21.png	IPK Gatersleben	doi:10.5447/IPK/2016/7	http://dx.doi.org/10.5447/IPK/2016/7	Manual trait acquisition	Image analysis	Extracted Features	Statistical analyses	derived_data_files/das_55.txt	IPK Gatersleben	doi:10.5447/IPK/2016/9	http://dx.doi.org/10.5447/IPK/2016/9	covered	rotating
1135FA1003	Image Acquisition	LemnaTec Scanalyzer system	13.10.2011 12:19:21	1135FA1003_das_55	1135FA_images\fluo\side\55\1135FA1003 side.fluo das_55 DEG_090 2011-10-13 12_19_21.png	IPK Gatersleben	doi:10.5447/IPK/2016/7	http://dx.doi.org/10.5447/IPK/2016/7	Manual trait acquisition	Image analysis	Extracted Features	Statistical analyses	derived_data_files/das_55.txt	IPK Gatersleben	doi:10.5447/IPK/2016/9	http://dx.doi.org/10.5447/IPK/2016/9	covered	rotating
1135FA1003	Image Acquisition	LemnaTec Scanalyzer system	07.10.2011 13:00:26	1135FA1003_das_49	1135FA_images\nir\side\49\1135FA1003 side.nir das_49 DEG_000 2011-10-07 13_00_26.png	IPK Gatersleben	doi:10.5447/IPK/2016/7	http://dx.doi.org/10.5447/IPK/2016/7	Manual trait acquisition	Image analysis	Extracted Features	Statistical analyses	derived_data_files/das_49.txt	IPK Gatersleben	doi:10.5447/IPK/2016/9	http://dx.doi.org/10.5447/IPK/2016/9	covered	rotating
1135FA1003	Image Acquisition	LemnaTec Scanalyzer system	07.10.2011 13:00:26	1135FA1003_das_49	1135FA_images\nir\side\49\1135FA1003 side.nir das_49 DEG_090 2011-10-07 13_00_26.png	IPK Gatersleben	doi:10.5447/IPK/2016/7	http://dx.doi.org/10.5447/IPK/2016/7	Manual trait acquisition	Image analysis	Extracted Features	Statistical analyses	derived_data_files/das_49.txt	IPK Gatersleben	doi:10.5447/IPK/2016/9	http://dx.doi.org/10.5447/IPK/2016/9	covered	rotating
1135FA1003	Image Acquisition	LemnaTec Scanalyzer system	10.10.2011 13:31:00	1135FA1003_das_52	1135FA_images\nir\side\52\1135FA1003 side.nir das_52 DEG_000 2011-10-10 13_31_00.png	IPK Gatersleben	doi:10.5447/IPK/2016/7	http://dx.doi.org/10.5447/IPK/2016/7	Manual trait acquisition	Image analysis	Extracted Features	Statistical analyses	derived_data_files/das_52.txt	IPK Gatersleben	doi:10.5447/IPK/2016/9	http://dx.doi.org/10.5447/IPK/2016/9	covered	rotating
1135FA1003	Image Acquisition	LemnaTec Scanalyzer system	10.10.2011 13:31:00	1135FA1003_das_52	1135FA_images\nir\side\52\1135FA1003 side.nir das_52 DEG_090 2011-10-10 13_31_00.png	IPK Gatersleben	doi:10.5447/IPK/2016/7	http://dx.doi.org/10.5447/IPK/2016/7	Manual trait acquisition	Image analysis	Extracted Features	Statistical analyses	derived_data_files/das_52.txt	IPK Gatersleben	doi:10.5447/IPK/2016/9	http://dx.doi.org/10.5447/IPK/2016/9	covered	rotating
1135FA1003	Image Acquisition	LemnaTec Scanalyzer system	13.10.2011 12:19:21	1135FA1003_das_55	1135FA_images\nir\side\55\1135FA1003 side.nir das_55 DEG_000 2011-10-13 12_19_21.png	IPK Gatersleben	doi:10.5447/IPK/2016/7	http://dx.doi.org/10.5447/IPK/2016/7	Manual trait acquisition	Image analysis	Extracted Features	Statistical analyses	derived_data_files/das_55.txt	IPK Gatersleben	doi:10.5447/IPK/2016/9	http://dx.doi.org/10.5447/IPK/2016/9	covered	rotating
1135FA1003	Image Acquisition	LemnaTec Scanalyzer system	13.10.2011 12:19:21	1135FA1003_das_55	1135FA_images\nir\side\55\1135FA1003 side.nir das_55 DEG_090 2011-10-13 12_19_21.png	IPK Gatersleben	doi:10.5447/IPK/2016/7	http://dx.doi.org/10.5447/IPK/2016/7	Manual trait acquisition	Image analysis	Extracted Features	Statistical analyses	derived_data_files/das_55.txt	IPK Gatersleben	doi:10.5447/IPK/2016/9	http://dx.doi.org/10.5447/IPK/2016/9	covered	rotating
1135FA1003	Image Acquisition	LemnaTec Scanalyzer system	07.10.2011 13:00:26	1135FA1003_das_49	1135FA_images\vis\side\49\1135FA1003 side.vis das_49 DEG_000 2011-10-07 13_00_26.png	IPK Gatersleben	doi:10.5447/IPK/2016/7	http://dx.doi.org/10.5447/IPK/2016/7	Manual trait acquisition	Image analysis	Extracted Features	Statistical analyses	derived_data_files/das_49.txt	IPK Gatersleben	doi:10.5447/IPK/2016/9	http://dx.doi.org/10.5447/IPK/2016/9	covered	rotating
1135FA1003	Image Acquisition	LemnaTec Scanalyzer system	07.10.2011 13:00:26	1135FA1003_das_49	1135FA_images\vis\side\49\1135FA1003 side.vis das_49 DEG_090 2011-10-07 13_00_26.png	IPK Gatersleben	doi:10.5447/IPK/2016/7	http://dx.doi.org/10.5447/IPK/2016/7	Manual trait acquisition	Image analysis	Extracted Features	Statistical analyses	derived_data_files/das_49.txt	IPK Gatersleben	doi:10.5447/IPK/2016/9	http://dx.doi.org/10.5447/IPK/2016/9	covered	rotating
1135FA1003	Image Acquisition	LemnaTec Scanalyzer system	10.10.2011 13:31:00	1135FA1003_das_52	1135FA_images\vis\side\52\1135FA1003 side.vis das_52 DEG_000 2011-10-10 13_31_00.png	IPK Gatersleben	doi:10.5447/IPK/2016/7	http://dx.doi.org/10.5447/IPK/2016/7	Manual trait acquisition	Image analysis	Extracted Features	Statistical analyses	derived_data_files/das_52.txt	IPK Gatersleben	doi:10.5447/IPK/2016/9	http://dx.doi.org/10.5447/IPK/2016/9	covered	rotating
1135FA1003	Image Acquisition	LemnaTec Scanalyzer system	10.10.2011 13:31:00	1135FA1003_das_52	1135FA_images\vis\side\52\1135FA1003 side.vis das_52 DEG_090 2011-10-10 13_31_00.png	IPK Gatersleben	doi:10.5447/IPK/2016/7	http://dx.doi.org/10.5447/IPK/2016/7	Manual trait acquisition	Image analysis	Extracted Features	Statistical analyses	derived_data_files/das_52.txt	IPK Gatersleben	doi:10.5447/IPK/2016/9	http://dx.doi.org/10.5447/IPK/2016/9	covered	rotating
1135FA1003	Image Acquisition	LemnaTec Scanalyzer system	13.10.2011 12:19:21	1135FA1003_das_55	1135FA_images\vis\side\55\1135FA1003 side.vis das_55 DEG_000 2011-10-13 12_19_21.png	IPK Gatersleben	doi:10.5447/IPK/2016/7	http://dx.doi.org/10.5447/IPK/2016/7	Manual trait acquisition	Image analysis	Extracted Features	Statistical analyses	derived_data_files/das_55.txt	IPK Gatersleben	doi:10.5447/IPK/2016/9	http://dx.doi.org/10.5447/IPK/2016/9	covered	rotating
1135FA1003	Image Acquisition	LemnaTec Scanalyzer system	13.10.2011 12:19:21	1135FA1003_das_55	1135FA_images\vis\side\55\1135FA1003 side.vis das_55 DEG_090 2011-10-13 12_19_21.png	IPK Gatersleben	doi:10.5447/IPK/2016/7	http://dx.doi.org/10.5447/IPK/2016/7	Manual trait acquisition	Image analysis	Extracted Features	Statistical analyses	derived_data_files/das_55.txt	IPK Gatersleben	doi:10.5447/IPK/2016/9	http://dx.doi.org/10.5447/IPK/2016/9	covered	rotating
1135FA1003	Image Acquisition	LemnaTec Scanalyzer system	02.09.2011 12:50:58	1135FA1003_das_14	1135FA_images\fluo\top\14\1135FA1003 top.fluo das_14 DEG_000 2011-09-02 12_50_58.png	IPK Gatersleben	doi:10.5447/IPK/2016/7	http://dx.doi.org/10.5447/IPK/2016/7	Manual trait acquisition	Image analysis	Extracted Features	Statistical analyses	derived_data_files/das_14.txt	IPK Gatersleben	doi:10.5447/IPK/2016/9	http://dx.doi.org/10.5447/IPK/2016/9	covered	rotating
1135FA1003	Image Acquisition	LemnaTec Scanalyzer system	05.09.2011 11:57:16	1135FA1003_das_17	1135FA_images\fluo\top\17\1135FA1003 top.fluo das_17 DEG_000 2011-09-05 11_57_16.png	IPK Gatersleben	doi:10.5447/IPK/2016/7	http://dx.doi.org/10.5447/IPK/2016/7	Manual trait acquisition	Image analysis	Extracted Features	Statistical analyses	derived_data_files/das_17.txt	IPK Gatersleben	doi:10.5447/IPK/2016/9	http://dx.doi.org/10.5447/IPK/2016/9	covered	rotating
1135FA1003	Image Acquisition	LemnaTec Scanalyzer system	07.09.2011 11:58:17	1135FA1003_das_19	1135FA_images\fluo\top\19\1135FA1003 top.fluo das_19 DEG_000 2011-09-07 11_58_17.png	IPK Gatersleben	doi:10.5447/IPK/2016/7	http://dx.doi.org/10.5447/IPK/2016/7	Manual trait acquisition	Image analysis	Extracted Features	Statistical analyses	derived_data_files/das_19.txt	IPK Gatersleben	doi:10.5447/IPK/2016/9	http://dx.doi.org/10.5447/IPK/2016/9	covered	rotating
1135FA1003	Image Acquisition	LemnaTec Scanalyzer system	09.09.2011 11:56:51	1135FA1003_das_21	1135FA_images\fluo\top\21\1135FA1003 top.fluo das_21 DEG_000 2011-09-09 11_56_51.png	IPK Gatersleben	doi:10.5447/IPK/2016/7	http://dx.doi.org/10.5447/IPK/2016/7	Manual trait acquisition	Image analysis	Extracted Features	Statistical analyses	derived_data_files/das_21.txt	IPK Gatersleben	doi:10.5447/IPK/2016/9	http://dx.doi.org/10.5447/IPK/2016/9	covered	rotating
1135FA1003	Image Acquisition	LemnaTec Scanalyzer system	12.09.2011 11:56:09	1135FA1003_das_24	1135FA_images\fluo\top\24\1135FA1003 top.fluo das_24 DEG_000 2011-09-12 11_56_09.png	IPK Gatersleben	doi:10.5447/IPK/2016/7	http://dx.doi.org/10.5447/IPK/2016/7	Manual trait acquisition	Image analysis	Extracted Features	Statistical analyses	derived_data_files/das_24.txt	IPK Gatersleben	doi:10.5447/IPK/2016/9	http://dx.doi.org/10.5447/IPK/2016/9	covered	rotating
1135FA1003	Image Acquisition	LemnaTec Scanalyzer system	14.09.2011 12:19:26	1135FA1003_das_26	1135FA_images\fluo\top\26\1135FA1003 top.fluo das_26 DEG_000 2011-09-14 12_19_26.png	IPK Gatersleben	doi:10.5447/IPK/2016/7	http://dx.doi.org/10.5447/IPK/2016/7	Manual trait acquisition	Image analysis	Extracted Features	Statistical analyses	derived_data_files/das_26.txt	IPK Gatersleben	doi:10.5447/IPK/2016/9	http://dx.doi.org/10.5447/IPK/2016/9	covered	rotating
1135FA1003	Image Acquisition	LemnaTec Scanalyzer system	16.09.2011 11:58:35	1135FA1003_das_28	1135FA_images\fluo\top\28\1135FA1003 top.fluo das_28 DEG_000 2011-09-16 11_58_35.png	IPK Gatersleben	doi:10.5447/IPK/2016/7	http://dx.doi.org/10.5447/IPK/2016/7	Manual trait acquisition	Image analysis	Extracted Features	Statistical analyses	derived_data_files/das_28.txt	IPK Gatersleben	doi:10.5447/IPK/2016/9	http://dx.doi.org/10.5447/IPK/2016/9	covered	rotating
1135FA1003	Image Acquisition	LemnaTec Scanalyzer system	19.09.2011 11:57:45	1135FA1003_das_31	1135FA_images\fluo\top\31\1135FA1003 top.fluo das_31 DEG_000 2011-09-19 11_57_45.png	IPK Gatersleben	doi:10.5447/IPK/2016/7	http://dx.doi.org/10.5447/IPK/2016/7	Manual trait acquisition	Image analysis	Extracted Features	Statistical analyses	derived_data_files/das_31.txt	IPK Gatersleben	doi:10.5447/IPK/2016/9	http://dx.doi.org/10.5447/IPK/2016/9	covered	rotating
1135FA1003	Image Acquisition	LemnaTec Scanalyzer system	21.09.2011 18:03:20	1135FA1003_das_33	1135FA_images\fluo\top\33\1135FA1003 top.fluo das_33 DEG_000 2011-09-21 18_03_20.png	IPK Gatersleben	doi:10.5447/IPK/2016/7	http://dx.doi.org/10.5447/IPK/2016/7	Manual trait acquisition	Image analysis	Extracted Features	Statistical analyses	derived_data_files/das_33.txt	IPK Gatersleben	doi:10.5447/IPK/2016/9	http://dx.doi.org/10.5447/IPK/2016/9	covered	rotating
1135FA1003	Image Acquisition	LemnaTec Scanalyzer system	23.09.2011 05:58:21	1135FA1003_das_35	1135FA_images\fluo\top\35\1135FA1003 top.fluo das_35 DEG_000 2011-09-23 05_58_21.png	IPK Gatersleben	doi:10.5447/IPK/2016/7	http://dx.doi.org/10.5447/IPK/2016/7	Manual trait acquisition	Image analysis	Extracted Features	Statistical analyses	derived_data_files/das_35.txt	IPK Gatersleben	doi:10.5447/IPK/2016/9	http://dx.doi.org/10.5447/IPK/2016/9	covered	rotating
1135FA1003	Image Acquisition	LemnaTec Scanalyzer system	26.09.2011 16:24:24	1135FA1003_das_38	1135FA_images\fluo\top\38\1135FA1003 top.fluo das_38 DEG_000 2011-09-26 16_24_24.png	IPK Gatersleben	doi:10.5447/IPK/2016/7	http://dx.doi.org/10.5447/IPK/2016/7	Manual trait acquisition	Image analysis	Extracted Features	Statistical analyses	derived_data_files/das_38.txt	IPK Gatersleben	doi:10.5447/IPK/2016/9	http://dx.doi.org/10.5447/IPK/2016/9	covered	rotating
1135FA1003	Image Acquisition	LemnaTec Scanalyzer system	28.09.2011 13:44:48	1135FA1003_das_40	1135FA_images\fluo\top\40\1135FA1003 top.fluo das_40 DEG_000 2011-09-28 13_44_48.png	IPK Gatersleben	doi:10.5447/IPK/2016/7	http://dx.doi.org/10.5447/IPK/2016/7	Manual trait acquisition	Image analysis	Extracted Features	Statistical analyses	derived_data_files/das_40.txt	IPK Gatersleben	doi:10.5447/IPK/2016/9	http://dx.doi.org/10.5447/IPK/2016/9	covered	rotating
1135FA1003	Image Acquisition	LemnaTec Scanalyzer system	30.09.2011 11:55:29	1135FA1003_das_42	1135FA_images\fluo\top\42\1135FA1003 top.fluo das_42 DEG_000 2011-09-30 11_55_29.png	IPK Gatersleben	doi:10.5447/IPK/2016/7	http://dx.doi.org/10.5447/IPK/2016/7	Manual trait acquisition	Image analysis	Extracted Features	Statistical analyses	derived_data_files/das_42.txt	IPK Gatersleben	doi:10.5447/IPK/2016/9	http://dx.doi.org/10.5447/IPK/2016/9	covered	rotating
1135FA1003	Image Acquisition	LemnaTec Scanalyzer system	03.10.2011 11:56:25	1135FA1003_das_45	1135FA_images\fluo\top\45\1135FA1003 top.fluo das_45 DEG_000 2011-10-03 11_56_25.png	IPK Gatersleben	doi:10.5447/IPK/2016/7	http://dx.doi.org/10.5447/IPK/2016/7	Manual trait acquisition	Image analysis	Extracted Features	Statistical analyses	derived_data_files/das_45.txt	IPK Gatersleben	doi:10.5447/IPK/2016/9	http://dx.doi.org/10.5447/IPK/2016/9	covered	rotating
1135FA1003	Image Acquisition	LemnaTec Scanalyzer system	05.10.2011 11:57:10	1135FA1003_das_47	1135FA_images\fluo\top\47\1135FA1003 top.fluo das_47 DEG_000 2011-10-05 11_57_10.png	IPK Gatersleben	doi:10.5447/IPK/2016/7	http://dx.doi.org/10.5447/IPK/2016/7	Manual trait acquisition	Image analysis	Extracted Features	Statistical analyses	derived_data_files/das_47.txt	IPK Gatersleben	doi:10.5447/IPK/2016/9	http://dx.doi.org/10.5447/IPK/2016/9	covered	rotating
1135FA1003	Image Acquisition	LemnaTec Scanalyzer system	10.10.2011 13:31:00	1135FA1003_das_52	1135FA_images\fluo\top\52\1135FA1003 top.fluo das_52 DEG_000 2011-10-10 13_31_00.png	IPK Gatersleben	doi:10.5447/IPK/2016/7	http://dx.doi.org/10.5447/IPK/2016/7	Manual trait acquisition	Image analysis	Extracted Features	Statistical analyses	derived_data_files/das_52.txt	IPK Gatersleben	doi:10.5447/IPK/2016/9	http://dx.doi.org/10.5447/IPK/2016/9	covered	rotating
1135FA1003	Image Acquisition	LemnaTec Scanalyzer system	13.10.2011 12:19:21	1135FA1003_das_55	1135FA_images\fluo\top\55\1135FA1003 top.fluo das_55 DEG_000 2011-10-13 12_19_21.png	IPK Gatersleben	doi:10.5447/IPK/2016/7	http://dx.doi.org/10.5447/IPK/2016/7	Manual trait acquisition	Image analysis	Extracted Features	Statistical analyses	derived_data_files/das_55.txt	IPK Gatersleben	doi:10.5447/IPK/2016/9	http://dx.doi.org/10.5447/IPK/2016/9	covered	rotating
1135FA1003	Image Acquisition	LemnaTec Scanalyzer system	02.09.2011 12:50:58	1135FA1003_das_14	1135FA_images\nir\top\14\1135FA1003 top.nir das_14 DEG_000 2011-09-02 12_50_58.png	IPK Gatersleben	doi:10.5447/IPK/2016/7	http://dx.doi.org/10.5447/IPK/2016/7	Manual trait acquisition	Image analysis	Extracted Features	Statistical analyses	derived_data_files/das_14.txt	IPK Gatersleben	doi:10.5447/IPK/2016/9	http://dx.doi.org/10.5447/IPK/2016/9	covered	rotating
1135FA1003	Image Acquisition	LemnaTec Scanalyzer system	05.09.2011 11:57:16	1135FA1003_das_17	1135FA_images\nir\top\17\1135FA1003 top.nir das_17 DEG_000 2011-09-05 11_57_16.png	IPK Gatersleben	doi:10.5447/IPK/2016/7	http://dx.doi.org/10.5447/IPK/2016/7	Manual trait acquisition	Image analysis	Extracted Features	Statistical analyses	derived_data_files/das_17.txt	IPK Gatersleben	doi:10.5447/IPK/2016/9	http://dx.doi.org/10.5447/IPK/2016/9	covered	rotating
1135FA1003	Image Acquisition	LemnaTec Scanalyzer system	07.09.2011 11:58:17	1135FA1003_das_19	1135FA_images\nir\top\19\1135FA1003 top.nir das_19 DEG_000 2011-09-07 11_58_17.png	IPK Gatersleben	doi:10.5447/IPK/2016/7	http://dx.doi.org/10.5447/IPK/2016/7	Manual trait acquisition	Image analysis	Extracted Features	Statistical analyses	derived_data_files/das_19.txt	IPK Gatersleben	doi:10.5447/IPK/2016/9	http://dx.doi.org/10.5447/IPK/2016/9	covered	rotating
1135FA1003	Image Acquisition	LemnaTec Scanalyzer system	09.09.2011 11:56:51	1135FA1003_das_21	1135FA_images\nir\top\21\1135FA1003 top.nir das_21 DEG_000 2011-09-09 11_56_51.png	IPK Gatersleben	doi:10.5447/IPK/2016/7	http://dx.doi.org/10.5447/IPK/2016/7	Manual trait acquisition	Image analysis	Extracted Features	Statistical analyses	derived_data_files/das_21.txt	IPK Gatersleben	doi:10.5447/IPK/2016/9	http://dx.doi.org/10.5447/IPK/2016/9	covered	rotating
1135FA1003	Image Acquisition	LemnaTec Scanalyzer system	12.09.2011 11:56:09	1135FA1003_das_24	1135FA_images\nir\top\24\1135FA1003 top.nir das_24 DEG_000 2011-09-12 11_56_09.png	IPK Gatersleben	doi:10.5447/IPK/2016/7	http://dx.doi.org/10.5447/IPK/2016/7	Manual trait acquisition	Image analysis	Extracted Features	Statistical analyses	derived_data_files/das_24.txt	IPK Gatersleben	doi:10.5447/IPK/2016/9	http://dx.doi.org/10.5447/IPK/2016/9	covered	rotating
1135FA1003	Image Acquisition	LemnaTec Scanalyzer system	14.09.2011 12:19:26	1135FA1003_das_26	1135FA_images\nir\top\26\1135FA1003 top.nir das_26 DEG_000 2011-09-14 12_19_26.png	IPK Gatersleben	doi:10.5447/IPK/2016/7	http://dx.doi.org/10.5447/IPK/2016/7	Manual trait acquisition	Image analysis	Extracted Features	Statistical analyses	derived_data_files/das_26.txt	IPK Gatersleben	doi:10.5447/IPK/2016/9	http://dx.doi.org/10.5447/IPK/2016/9	covered	rotating
1135FA1003	Image Acquisition	LemnaTec Scanalyzer system	16.09.2011 11:58:35	1135FA1003_das_28	1135FA_images\nir\top\28\1135FA1003 top.nir das_28 DEG_000 2011-09-16 11_58_35.png	IPK Gatersleben	doi:10.5447/IPK/2016/7	http://dx.doi.org/10.5447/IPK/2016/7	Manual trait acquisition	Image analysis	Extracted Features	Statistical analyses	derived_data_files/das_28.txt	IPK Gatersleben	doi:10.5447/IPK/2016/9	http://dx.doi.org/10.5447/IPK/2016/9	covered	rotating
1135FA1003	Image Acquisition	LemnaTec Scanalyzer system	19.09.2011 11:57:45	1135FA1003_das_31	1135FA_images\nir\top\31\1135FA1003 top.nir das_31 DEG_000 2011-09-19 11_57_45.png	IPK Gatersleben	doi:10.5447/IPK/2016/7	http://dx.doi.org/10.5447/IPK/2016/7	Manual trait acquisition	Image analysis	Extracted Features	Statistical analyses	derived_data_files/das_31.txt	IPK Gatersleben	doi:10.5447/IPK/2016/9	http://dx.doi.org/10.5447/IPK/2016/9	covered	rotating
1135FA1003	Image Acquisition	LemnaTec Scanalyzer system	21.09.2011 18:03:20	1135FA1003_das_33	1135FA_images\nir\top\33\1135FA1003 top.nir das_33 DEG_000 2011-09-21 18_03_20.png	IPK Gatersleben	doi:10.5447/IPK/2016/7	http://dx.doi.org/10.5447/IPK/2016/7	Manual trait acquisition	Image analysis	Extracted Features	Statistical analyses	derived_data_files/das_33.txt	IPK Gatersleben	doi:10.5447/IPK/2016/9	http://dx.doi.org/10.5447/IPK/2016/9	covered	rotating
1135FA1003	Image Acquisition	LemnaTec Scanalyzer system	23.09.2011 05:58:21	1135FA1003_das_35	1135FA_images\nir\top\35\1135FA1003 top.nir das_35 DEG_000 2011-09-23 05_58_21.png	IPK Gatersleben	doi:10.5447/IPK/2016/7	http://dx.doi.org/10.5447/IPK/2016/7	Manual trait acquisition	Image analysis	Extracted Features	Statistical analyses	derived_data_files/das_35.txt	IPK Gatersleben	doi:10.5447/IPK/2016/9	http://dx.doi.org/10.5447/IPK/2016/9	covered	rotating
1135FA1003	Image Acquisition	LemnaTec Scanalyzer system	26.09.2011 16:24:24	1135FA1003_das_38	1135FA_images\nir\top\38\1135FA1003 top.nir das_38 DEG_000 2011-09-26 16_24_24.png	IPK Gatersleben	doi:10.5447/IPK/2016/7	http://dx.doi.org/10.5447/IPK/2016/7	Manual trait acquisition	Image analysis	Extracted Features	Statistical analyses	derived_data_files/das_38.txt	IPK Gatersleben	doi:10.5447/IPK/2016/9	http://dx.doi.org/10.5447/IPK/2016/9	covered	rotating
1135FA1003	Image Acquisition	LemnaTec Scanalyzer system	28.09.2011 13:44:48	1135FA1003_das_40	1135FA_images\nir\top\40\1135FA1003 top.nir das_40 DEG_000 2011-09-28 13_44_48.png	IPK Gatersleben	doi:10.5447/IPK/2016/7	http://dx.doi.org/10.5447/IPK/2016/7	Manual trait acquisition	Image analysis	Extracted Features	Statistical analyses	derived_data_files/das_40.txt	IPK Gatersleben	doi:10.5447/IPK/2016/9	http://dx.doi.org/10.5447/IPK/2016/9	covered	rotating
1135FA1003	Image Acquisition	LemnaTec Scanalyzer system	30.09.2011 11:55:29	1135FA1003_das_42	1135FA_images\nir\top\42\1135FA1003 top.nir das_42 DEG_000 2011-09-30 11_55_29.png	IPK Gatersleben	doi:10.5447/IPK/2016/7	http://dx.doi.org/10.5447/IPK/2016/7	Manual trait acquisition	Image analysis	Extracted Features	Statistical analyses	derived_data_files/das_42.txt	IPK Gatersleben	doi:10.5447/IPK/2016/9	http://dx.doi.org/10.5447/IPK/2016/9	covered	rotating
1135FA1003	Image Acquisition	LemnaTec Scanalyzer system	03.10.2011 11:56:25	1135FA1003_das_45	1135FA_images\nir\top\45\1135FA1003 top.nir das_45 DEG_000 2011-10-03 11_56_25.png	IPK Gatersleben	doi:10.5447/IPK/2016/7	http://dx.doi.org/10.5447/IPK/2016/7	Manual trait acquisition	Image analysis	Extracted Features	Statistical analyses	derived_data_files/das_45.txt	IPK Gatersleben	doi:10.5447/IPK/2016/9	http://dx.doi.org/10.5447/IPK/2016/9	covered	rotating
1135FA1003	Image Acquisition	LemnaTec Scanalyzer system	05.10.2011 11:57:10	1135FA1003_das_47	1135FA_images\nir\top\47\1135FA1003 top.nir das_47 DEG_000 2011-10-05 11_57_10.png	IPK Gatersleben	doi:10.5447/IPK/2016/7	http://dx.doi.org/10.5447/IPK/2016/7	Manual trait acquisition	Image analysis	Extracted Features	Statistical analyses	derived_data_files/das_47.txt	IPK Gatersleben	doi:10.5447/IPK/2016/9	http://dx.doi.org/10.5447/IPK/2016/9	covered	rotating
1135FA1003	Image Acquisition	LemnaTec Scanalyzer system	10.10.2011 13:31:00	1135FA1003_das_52	1135FA_images\nir\top\52\1135FA1003 top.nir das_52 DEG_000 2011-10-10 13_31_00.png	IPK Gatersleben	doi:10.5447/IPK/2016/7	http://dx.doi.org/10.5447/IPK/2016/7	Manual trait acquisition	Image analysis	Extracted Features	Statistical analyses	derived_data_files/das_52.txt	IPK Gatersleben	doi:10.5447/IPK/2016/9	http://dx.doi.org/10.5447/IPK/2016/9	covered	rotating
1135FA1003	Image Acquisition	LemnaTec Scanalyzer system	13.10.2011 12:19:21	1135FA1003_das_55	1135FA_images\nir\top\55\1135FA1003 top.nir das_55 DEG_000 2011-10-13 12_19_21.png	IPK Gatersleben	doi:10.5447/IPK/2016/7	http://dx.doi.org/10.5447/IPK/2016/7	Manual trait acquisition	Image analysis	Extracted Features	Statistical analyses	derived_data_files/das_55.txt	IPK Gatersleben	doi:10.5447/IPK/2016/9	http://dx.doi.org/10.5447/IPK/2016/9	covered	rotating
1135FA1003	Image Acquisition	LemnaTec Scanalyzer system	02.09.2011 12:50:58	1135FA1003_das_14	1135FA_images\vis\top\14\1135FA1003 top.vis das_14 DEG_000 2011-09-02 12_50_58.png	IPK Gatersleben	doi:10.5447/IPK/2016/7	http://dx.doi.org/10.5447/IPK/2016/7	Manual trait acquisition	Image analysis	Extracted Features	Statistical analyses	derived_data_files/das_14.txt	IPK Gatersleben	doi:10.5447/IPK/2016/9	http://dx.doi.org/10.5447/IPK/2016/9	covered	rotating
1135FA1003	Image Acquisition	LemnaTec Scanalyzer system	05.09.2011 11:57:16	1135FA1003_das_17	1135FA_images\vis\top\17\1135FA1003 top.vis das_17 DEG_000 2011-09-05 11_57_16.png	IPK Gatersleben	doi:10.5447/IPK/2016/7	http://dx.doi.org/10.5447/IPK/2016/7	Manual trait acquisition	Image analysis	Extracted Features	Statistical analyses	derived_data_files/das_17.txt	IPK Gatersleben	doi:10.5447/IPK/2016/9	http://dx.doi.org/10.5447/IPK/2016/9	covered	rotating
1135FA1003	Image Acquisition	LemnaTec Scanalyzer system	07.09.2011 11:58:17	1135FA1003_das_19	1135FA_images\vis\top\19\1135FA1003 top.vis das_19 DEG_000 2011-09-07 11_58_17.png	IPK Gatersleben	doi:10.5447/IPK/2016/7	http://dx.doi.org/10.5447/IPK/2016/7	Manual trait acquisition	Image analysis	Extracted Features	Statistical analyses	derived_data_files/das_19.txt	IPK Gatersleben	doi:10.5447/IPK/2016/9	http://dx.doi.org/10.5447/IPK/2016/9	covered	rotating
1135FA1003	Image Acquisition	LemnaTec Scanalyzer system	09.09.2011 11:56:51	1135FA1003_das_21	1135FA_images\vis\top\21\1135FA1003 top.vis das_21 DEG_000 2011-09-09 11_56_51.png	IPK Gatersleben	doi:10.5447/IPK/2016/7	http://dx.doi.org/10.5447/IPK/2016/7	Manual trait acquisition	Image analysis	Extracted Features	Statistical analyses	derived_data_files/das_21.txt	IPK Gatersleben	doi:10.5447/IPK/2016/9	http://dx.doi.org/10.5447/IPK/2016/9	covered	rotating
1135FA1003	Image Acquisition	LemnaTec Scanalyzer system	12.09.2011 11:56:09	1135FA1003_das_24	1135FA_images\vis\top\24\1135FA1003 top.vis das_24 DEG_000 2011-09-12 11_56_09.png	IPK Gatersleben	doi:10.5447/IPK/2016/7	http://dx.doi.org/10.5447/IPK/2016/7	Manual trait acquisition	Image analysis	Extracted Features	Statistical analyses	derived_data_files/das_24.txt	IPK Gatersleben	doi:10.5447/IPK/2016/9	http://dx.doi.org/10.5447/IPK/2016/9	covered	rotating
1135FA1003	Image Acquisition	LemnaTec Scanalyzer system	14.09.2011 12:19:26	1135FA1003_das_26	1135FA_images\vis\top\26\1135FA1003 top.vis das_26 DEG_000 2011-09-14 12_19_26.png	IPK Gatersleben	doi:10.5447/IPK/2016/7	http://dx.doi.org/10.5447/IPK/2016/7	Manual trait acquisition	Image analysis	Extracted Features	Statistical analyses	derived_data_files/das_26.txt	IPK Gatersleben	doi:10.5447/IPK/2016/9	http://dx.doi.org/10.5447/IPK/2016/9	covered	rotating
1135FA1003	Image Acquisition	LemnaTec Scanalyzer system	16.09.2011 11:58:35	1135FA1003_das_28	1135FA_images\vis\top\28\1135FA1003 top.vis das_28 DEG_000 2011-09-16 11_58_35.png	IPK Gatersleben	doi:10.5447/IPK/2016/7	http://dx.doi.org/10.5447/IPK/2016/7	Manual trait acquisition	Image analysis	Extracted Features	Statistical analyses	derived_data_files/das_28.txt	IPK Gatersleben	doi:10.5447/IPK/2016/9	http://dx.doi.org/10.5447/IPK/2016/9	covered	rotating
1135FA1003	Image Acquisition	LemnaTec Scanalyzer system	19.09.2011 11:57:45	1135FA1003_das_31	1135FA_images\vis\top\31\1135FA1003 top.vis das_31 DEG_000 2011-09-19 11_57_45.png	IPK Gatersleben	doi:10.5447/IPK/2016/7	http://dx.doi.org/10.5447/IPK/2016/7	Manual trait acquisition	Image analysis	Extracted Features	Statistical analyses	derived_data_files/das_31.txt	IPK Gatersleben	doi:10.5447/IPK/2016/9	http://dx.doi.org/10.5447/IPK/2016/9	covered	rotating
1135FA1003	Image Acquisition	LemnaTec Scanalyzer system	21.09.2011 18:03:20	1135FA1003_das_33	1135FA_images\vis\top\33\1135FA1003 top.vis das_33 DEG_000 2011-09-21 18_03_20.png	IPK Gatersleben	doi:10.5447/IPK/2016/7	http://dx.doi.org/10.5447/IPK/2016/7	Manual trait acquisition	Image analysis	Extracted Features	Statistical analyses	derived_data_files/das_33.txt	IPK Gatersleben	doi:10.5447/IPK/2016/9	http://dx.doi.org/10.5447/IPK/2016/9	covered	rotating
1135FA1003	Image Acquisition	LemnaTec Scanalyzer system	23.09.2011 05:58:21	1135FA1003_das_35	1135FA_images\vis\top\35\1135FA1003 top.vis das_35 DEG_000 2011-09-23 05_58_21.png	IPK Gatersleben	doi:10.5447/IPK/2016/7	http://dx.doi.org/10.5447/IPK/2016/7	Manual trait acquisition	Image analysis	Extracted Features	Statistical analyses	derived_data_files/das_35.txt	IPK Gatersleben	doi:10.5447/IPK/2016/9	http://dx.doi.org/10.5447/IPK/2016/9	covered	rotating
1135FA1003	Image Acquisition	LemnaTec Scanalyzer system	26.09.2011 16:24:24	1135FA1003_das_38	1135FA_images\vis\top\38\1135FA1003 top.vis das_38 DEG_000 2011-09-26 16_24_24.png	IPK Gatersleben	doi:10.5447/IPK/2016/7	http://dx.doi.org/10.5447/IPK/2016/7	Manual trait acquisition	Image analysis	Extracted Features	Statistical analyses	derived_data_files/das_38.txt	IPK Gatersleben	doi:10.5447/IPK/2016/9	http://dx.doi.org/10.5447/IPK/2016/9	covered	rotating
1135FA1003	Image Acquisition	LemnaTec Scanalyzer system	28.09.2011 13:44:48	1135FA1003_das_40	1135FA_images\vis\top\40\1135FA1003 top.vis das_40 DEG_000 2011-09-28 13_44_48.png	IPK Gatersleben	doi:10.5447/IPK/2016/7	http://dx.doi.org/10.5447/IPK/2016/7	Manual trait acquisition	Image analysis	Extracted Features	Statistical analyses	derived_data_files/das_40.txt	IPK Gatersleben	doi:10.5447/IPK/2016/9	http://dx.doi.org/10.5447/IPK/2016/9	covered	rotating
1135FA1003	Image Acquisition	LemnaTec Scanalyzer system	30.09.2011 11:55:29	1135FA1003_das_42	1135FA_images\vis\top\42\1135FA1003 top.vis das_42 DEG_000 2011-09-30 11_55_29.png	IPK Gatersleben	doi:10.5447/IPK/2016/7	http://dx.doi.org/10.5447/IPK/2016/7	Manual trait acquisition	Image analysis	Extracted Features	Statistical analyses	derived_data_files/das_42.txt	IPK Gatersleben	doi:10.5447/IPK/2016/9	http://dx.doi.org/10.5447/IPK/2016/9	covered	rotating
1135FA1003	Image Acquisition	LemnaTec Scanalyzer system	03.10.2011 11:56:25	1135FA1003_das_45	1135FA_images\vis\top\45\1135FA1003 top.vis das_45 DEG_000 2011-10-03 11_56_25.png	IPK Gatersleben	doi:10.5447/IPK/2016/7	http://dx.doi.org/10.5447/IPK/2016/7	Manual trait acquisition	Image analysis	Extracted Features	Statistical analyses	derived_data_files/das_45.txt	IPK Gatersleben	doi:10.5447/IPK/2016/9	http://dx.doi.org/10.5447/IPK/2016/9	covered	rotating
1135FA1003	Image Acquisition	LemnaTec Scanalyzer system	05.10.2011 11:57:10	1135FA1003_das_47	1135FA_images\vis\top\47\1135FA1003 top.vis das_47 DEG_000 2011-10-05 11_57_10.png	IPK Gatersleben	doi:10.5447/IPK/2016/7	http://dx.doi.org/10.5447/IPK/2016/7	Manual trait acquisition	Image analysis	Extracted Features	Statistical analyses	derived_data_files/das_47.txt	IPK Gatersleben	doi:10.5447/IPK/2016/9	http://dx.doi.org/10.5447/IPK/2016/9	covered	rotating
1135FA1003	Image Acquisition	LemnaTec Scanalyzer system	10.10.2011 13:31:00	1135FA1003_das_52	1135FA_images\vis\top\52\1135FA1003 top.vis das_52 DEG_000 2011-10-10 13_31_00.png	IPK Gatersleben	doi:10.5447/IPK/2016/7	http://dx.doi.org/10.5447/IPK/2016/7	Manual trait acquisition	Image analysis	Extracted Features	Statistical analyses	derived_data_files/das_52.txt	IPK Gatersleben	doi:10.5447/IPK/2016/9	http://dx.doi.org/10.5447/IPK/2016/9	covered	rotating
1135FA1003	Image Acquisition	LemnaTec Scanalyzer system	13.10.2011 12:19:21	1135FA1003_das_55	1135FA_images\vis\top\55\1135FA1003 top.vis das_55 DEG_000 2011-10-13 12_19_21.png	IPK Gatersleben	doi:10.5447/IPK/2016/7	http://dx.doi.org/10.5447/IPK/2016/7	Manual trait acquisition	Image analysis	Extracted Features	Statistical analyses	derived_data_files/das_55.txt	IPK Gatersleben	doi:10.5447/IPK/2016/9	http://dx.doi.org/10.5447/IPK/2016/9	covered	rotating
1135FA1004	Image Acquisition	LemnaTec Scanalyzer system	07.10.2011 11:43:36	1135FA1004_das_49	1135FA_images\fluo\side\49\1135FA1004 side.fluo das_49 DEG_000 2011-10-07 11_43_36.png	IPK Gatersleben	doi:10.5447/IPK/2016/7	http://dx.doi.org/10.5447/IPK/2016/7	Manual trait acquisition	Image analysis	Extracted Features	Statistical analyses	derived_data_files/das_49.txt	IPK Gatersleben	doi:10.5447/IPK/2016/9	http://dx.doi.org/10.5447/IPK/2016/9	uncovered	rotating
1135FA1004	Image Acquisition	LemnaTec Scanalyzer system	07.10.2011 11:43:36	1135FA1004_das_49	1135FA_images\fluo\side\49\1135FA1004 side.fluo das_49 DEG_090 2011-10-07 11_43_36.png	IPK Gatersleben	doi:10.5447/IPK/2016/7	http://dx.doi.org/10.5447/IPK/2016/7	Manual trait acquisition	Image analysis	Extracted Features	Statistical analyses	derived_data_files/das_49.txt	IPK Gatersleben	doi:10.5447/IPK/2016/9	http://dx.doi.org/10.5447/IPK/2016/9	uncovered	rotating
1135FA1004	Image Acquisition	LemnaTec Scanalyzer system	10.10.2011 12:01:43	1135FA1004_das_52	1135FA_images\fluo\side\52\1135FA1004 side.fluo das_52 DEG_000 2011-10-10 12_01_43.png	IPK Gatersleben	doi:10.5447/IPK/2016/7	http://dx.doi.org/10.5447/IPK/2016/7	Manual trait acquisition	Image analysis	Extracted Features	Statistical analyses	derived_data_files/das_52.txt	IPK Gatersleben	doi:10.5447/IPK/2016/9	http://dx.doi.org/10.5447/IPK/2016/9	uncovered	rotating
1135FA1004	Image Acquisition	LemnaTec Scanalyzer system	10.10.2011 12:01:43	1135FA1004_das_52	1135FA_images\fluo\side\52\1135FA1004 side.fluo das_52 DEG_090 2011-10-10 12_01_43.png	IPK Gatersleben	doi:10.5447/IPK/2016/7	http://dx.doi.org/10.5447/IPK/2016/7	Manual trait acquisition	Image analysis	Extracted Features	Statistical analyses	derived_data_files/das_52.txt	IPK Gatersleben	doi:10.5447/IPK/2016/9	http://dx.doi.org/10.5447/IPK/2016/9	uncovered	rotating
1135FA1004	Image Acquisition	LemnaTec Scanalyzer system	12.10.2011 11:26:37	1135FA1004_das_54	1135FA_images\fluo\side\54\1135FA1004 side.fluo das_54 DEG_000 2011-10-12 11_26_37.png	IPK Gatersleben	doi:10.5447/IPK/2016/7	http://dx.doi.org/10.5447/IPK/2016/7	Manual trait acquisition	Image analysis	Extracted Features	Statistical analyses	derived_data_files/das_54.txt	IPK Gatersleben	doi:10.5447/IPK/2016/9	http://dx.doi.org/10.5447/IPK/2016/9	uncovered	rotating
1135FA1004	Image Acquisition	LemnaTec Scanalyzer system	12.10.2011 11:26:37	1135FA1004_das_54	1135FA_images\fluo\side\54\1135FA1004 side.fluo das_54 DEG_090 2011-10-12 11_26_37.png	IPK Gatersleben	doi:10.5447/IPK/2016/7	http://dx.doi.org/10.5447/IPK/2016/7	Manual trait acquisition	Image analysis	Extracted Features	Statistical analyses	derived_data_files/das_54.txt	IPK Gatersleben	doi:10.5447/IPK/2016/9	http://dx.doi.org/10.5447/IPK/2016/9	uncovered	rotating
1135FA1004	Image Acquisition	LemnaTec Scanalyzer system	07.10.2011 11:43:36	1135FA1004_das_49	1135FA_images\nir\side\49\1135FA1004 side.nir das_49 DEG_000 2011-10-07 11_43_36.png	IPK Gatersleben	doi:10.5447/IPK/2016/7	http://dx.doi.org/10.5447/IPK/2016/7	Manual trait acquisition	Image analysis	Extracted Features	Statistical analyses	derived_data_files/das_49.txt	IPK Gatersleben	doi:10.5447/IPK/2016/9	http://dx.doi.org/10.5447/IPK/2016/9	uncovered	rotating
1135FA1004	Image Acquisition	LemnaTec Scanalyzer system	07.10.2011 11:43:36	1135FA1004_das_49	1135FA_images\nir\side\49\1135FA1004 side.nir das_49 DEG_090 2011-10-07 11_43_36.png	IPK Gatersleben	doi:10.5447/IPK/2016/7	http://dx.doi.org/10.5447/IPK/2016/7	Manual trait acquisition	Image analysis	Extracted Features	Statistical analyses	derived_data_files/das_49.txt	IPK Gatersleben	doi:10.5447/IPK/2016/9	http://dx.doi.org/10.5447/IPK/2016/9	uncovered	rotating
1135FA1004	Image Acquisition	LemnaTec Scanalyzer system	10.10.2011 12:01:43	1135FA1004_das_52	1135FA_images\nir\side\52\1135FA1004 side.nir das_52 DEG_000 2011-10-10 12_01_43.png	IPK Gatersleben	doi:10.5447/IPK/2016/7	http://dx.doi.org/10.5447/IPK/2016/7	Manual trait acquisition	Image analysis	Extracted Features	Statistical analyses	derived_data_files/das_52.txt	IPK Gatersleben	doi:10.5447/IPK/2016/9	http://dx.doi.org/10.5447/IPK/2016/9	uncovered	rotating
1135FA1004	Image Acquisition	LemnaTec Scanalyzer system	10.10.2011 12:01:43	1135FA1004_das_52	1135FA_images\nir\side\52\1135FA1004 side.nir das_52 DEG_090 2011-10-10 12_01_43.png	IPK Gatersleben	doi:10.5447/IPK/2016/7	http://dx.doi.org/10.5447/IPK/2016/7	Manual trait acquisition	Image analysis	Extracted Features	Statistical analyses	derived_data_files/das_52.txt	IPK Gatersleben	doi:10.5447/IPK/2016/9	http://dx.doi.org/10.5447/IPK/2016/9	uncovered	rotating
1135FA1004	Image Acquisition	LemnaTec Scanalyzer system	12.10.2011 11:26:37	1135FA1004_das_54	1135FA_images\nir\side\54\1135FA1004 side.nir das_54 DEG_000 2011-10-12 11_26_37.png	IPK Gatersleben	doi:10.5447/IPK/2016/7	http://dx.doi.org/10.5447/IPK/2016/7	Manual trait acquisition	Image analysis	Extracted Features	Statistical analyses	derived_data_files/das_54.txt	IPK Gatersleben	doi:10.5447/IPK/2016/9	http://dx.doi.org/10.5447/IPK/2016/9	uncovered	rotating
1135FA1004	Image Acquisition	LemnaTec Scanalyzer system	12.10.2011 11:26:37	1135FA1004_das_54	1135FA_images\nir\side\54\1135FA1004 side.nir das_54 DEG_090 2011-10-12 11_26_37.png	IPK Gatersleben	doi:10.5447/IPK/2016/7	http://dx.doi.org/10.5447/IPK/2016/7	Manual trait acquisition	Image analysis	Extracted Features	Statistical analyses	derived_data_files/das_54.txt	IPK Gatersleben	doi:10.5447/IPK/2016/9	http://dx.doi.org/10.5447/IPK/2016/9	uncovered	rotating
1135FA1004	Image Acquisition	LemnaTec Scanalyzer system	07.10.2011 11:43:36	1135FA1004_das_49	1135FA_images\vis\side\49\1135FA1004 side.vis das_49 DEG_000 2011-10-07 11_43_36.png	IPK Gatersleben	doi:10.5447/IPK/2016/7	http://dx.doi.org/10.5447/IPK/2016/7	Manual trait acquisition	Image analysis	Extracted Features	Statistical analyses	derived_data_files/das_49.txt	IPK Gatersleben	doi:10.5447/IPK/2016/9	http://dx.doi.org/10.5447/IPK/2016/9	uncovered	rotating
1135FA1004	Image Acquisition	LemnaTec Scanalyzer system	07.10.2011 11:43:36	1135FA1004_das_49	1135FA_images\vis\side\49\1135FA1004 side.vis das_49 DEG_090 2011-10-07 11_43_36.png	IPK Gatersleben	doi:10.5447/IPK/2016/7	http://dx.doi.org/10.5447/IPK/2016/7	Manual trait acquisition	Image analysis	Extracted Features	Statistical analyses	derived_data_files/das_49.txt	IPK Gatersleben	doi:10.5447/IPK/2016/9	http://dx.doi.org/10.5447/IPK/2016/9	uncovered	rotating
1135FA1004	Image Acquisition	LemnaTec Scanalyzer system	10.10.2011 12:01:43	1135FA1004_das_52	1135FA_images\vis\side\52\1135FA1004 side.vis das_52 DEG_000 2011-10-10 12_01_43.png	IPK Gatersleben	doi:10.5447/IPK/2016/7	http://dx.doi.org/10.5447/IPK/2016/7	Manual trait acquisition	Image analysis	Extracted Features	Statistical analyses	derived_data_files/das_52.txt	IPK Gatersleben	doi:10.5447/IPK/2016/9	http://dx.doi.org/10.5447/IPK/2016/9	uncovered	rotating
1135FA1004	Image Acquisition	LemnaTec Scanalyzer system	10.10.2011 12:01:43	1135FA1004_das_52	1135FA_images\vis\side\52\1135FA1004 side.vis das_52 DEG_090 2011-10-10 12_01_43.png	IPK Gatersleben	doi:10.5447/IPK/2016/7	http://dx.doi.org/10.5447/IPK/2016/7	Manual trait acquisition	Image analysis	Extracted Features	Statistical analyses	derived_data_files/das_52.txt	IPK Gatersleben	doi:10.5447/IPK/2016/9	http://dx.doi.org/10.5447/IPK/2016/9	uncovered	rotating
1135FA1004	Image Acquisition	LemnaTec Scanalyzer system	12.10.2011 11:26:37	1135FA1004_das_54	1135FA_images\vis\side\54\1135FA1004 side.vis das_54 DEG_000 2011-10-12 11_26_37.png	IPK Gatersleben	doi:10.5447/IPK/2016/7	http://dx.doi.org/10.5447/IPK/2016/7	Manual trait acquisition	Image analysis	Extracted Features	Statistical analyses	derived_data_files/das_54.txt	IPK Gatersleben	doi:10.5447/IPK/2016/9	http://dx.doi.org/10.5447/IPK/2016/9	uncovered	rotating
1135FA1004	Image Acquisition	LemnaTec Scanalyzer system	12.10.2011 11:26:37	1135FA1004_das_54	1135FA_images\vis\side\54\1135FA1004 side.vis das_54 DEG_090 2011-10-12 11_26_37.png	IPK Gatersleben	doi:10.5447/IPK/2016/7	http://dx.doi.org/10.5447/IPK/2016/7	Manual trait acquisition	Image analysis	Extracted Features	Statistical analyses	derived_data_files/das_54.txt	IPK Gatersleben	doi:10.5447/IPK/2016/9	http://dx.doi.org/10.5447/IPK/2016/9	uncovered	rotating
1135FA1004	Image Acquisition	LemnaTec Scanalyzer system	02.09.2011 11:50:02	1135FA1004_das_14	1135FA_images\fluo\top\14\1135FA1004 top.fluo das_14 DEG_000 2011-09-02 11_50_02.png	IPK Gatersleben	doi:10.5447/IPK/2016/7	http://dx.doi.org/10.5447/IPK/2016/7	Manual trait acquisition	Image analysis	Extracted Features	Statistical analyses	derived_data_files/das_14.txt	IPK Gatersleben	doi:10.5447/IPK/2016/9	http://dx.doi.org/10.5447/IPK/2016/9	uncovered	rotating
1135FA1004	Image Acquisition	LemnaTec Scanalyzer system	05.09.2011 10:57:55	1135FA1004_das_17	1135FA_images\fluo\top\17\1135FA1004 top.fluo das_17 DEG_000 2011-09-05 10_57_55.png	IPK Gatersleben	doi:10.5447/IPK/2016/7	http://dx.doi.org/10.5447/IPK/2016/7	Manual trait acquisition	Image analysis	Extracted Features	Statistical analyses	derived_data_files/das_17.txt	IPK Gatersleben	doi:10.5447/IPK/2016/9	http://dx.doi.org/10.5447/IPK/2016/9	uncovered	rotating
1135FA1004	Image Acquisition	LemnaTec Scanalyzer system	07.09.2011 10:57:14	1135FA1004_das_19	1135FA_images\fluo\top\19\1135FA1004 top.fluo das_19 DEG_000 2011-09-07 10_57_14.png	IPK Gatersleben	doi:10.5447/IPK/2016/7	http://dx.doi.org/10.5447/IPK/2016/7	Manual trait acquisition	Image analysis	Extracted Features	Statistical analyses	derived_data_files/das_19.txt	IPK Gatersleben	doi:10.5447/IPK/2016/9	http://dx.doi.org/10.5447/IPK/2016/9	uncovered	rotating
1135FA1004	Image Acquisition	LemnaTec Scanalyzer system	09.09.2011 10:57:06	1135FA1004_das_21	1135FA_images\fluo\top\21\1135FA1004 top.fluo das_21 DEG_000 2011-09-09 10_57_06.png	IPK Gatersleben	doi:10.5447/IPK/2016/7	http://dx.doi.org/10.5447/IPK/2016/7	Manual trait acquisition	Image analysis	Extracted Features	Statistical analyses	derived_data_files/das_21.txt	IPK Gatersleben	doi:10.5447/IPK/2016/9	http://dx.doi.org/10.5447/IPK/2016/9	uncovered	rotating
1135FA1004	Image Acquisition	LemnaTec Scanalyzer system	12.09.2011 10:57:24	1135FA1004_das_24	1135FA_images\fluo\top\24\1135FA1004 top.fluo das_24 DEG_000 2011-09-12 10_57_24.png	IPK Gatersleben	doi:10.5447/IPK/2016/7	http://dx.doi.org/10.5447/IPK/2016/7	Manual trait acquisition	Image analysis	Extracted Features	Statistical analyses	derived_data_files/das_24.txt	IPK Gatersleben	doi:10.5447/IPK/2016/9	http://dx.doi.org/10.5447/IPK/2016/9	uncovered	rotating
1135FA1004	Image Acquisition	LemnaTec Scanalyzer system	14.09.2011 11:19:30	1135FA1004_das_26	1135FA_images\fluo\top\26\1135FA1004 top.fluo das_26 DEG_000 2011-09-14 11_19_30.png	IPK Gatersleben	doi:10.5447/IPK/2016/7	http://dx.doi.org/10.5447/IPK/2016/7	Manual trait acquisition	Image analysis	Extracted Features	Statistical analyses	derived_data_files/das_26.txt	IPK Gatersleben	doi:10.5447/IPK/2016/9	http://dx.doi.org/10.5447/IPK/2016/9	uncovered	rotating
1135FA1004	Image Acquisition	LemnaTec Scanalyzer system	16.09.2011 10:57:32	1135FA1004_das_28	1135FA_images\fluo\top\28\1135FA1004 top.fluo das_28 DEG_000 2011-09-16 10_57_32.png	IPK Gatersleben	doi:10.5447/IPK/2016/7	http://dx.doi.org/10.5447/IPK/2016/7	Manual trait acquisition	Image analysis	Extracted Features	Statistical analyses	derived_data_files/das_28.txt	IPK Gatersleben	doi:10.5447/IPK/2016/9	http://dx.doi.org/10.5447/IPK/2016/9	uncovered	rotating
1135FA1004	Image Acquisition	LemnaTec Scanalyzer system	19.09.2011 10:57:29	1135FA1004_das_31	1135FA_images\fluo\top\31\1135FA1004 top.fluo das_31 DEG_000 2011-09-19 10_57_29.png	IPK Gatersleben	doi:10.5447/IPK/2016/7	http://dx.doi.org/10.5447/IPK/2016/7	Manual trait acquisition	Image analysis	Extracted Features	Statistical analyses	derived_data_files/das_31.txt	IPK Gatersleben	doi:10.5447/IPK/2016/9	http://dx.doi.org/10.5447/IPK/2016/9	uncovered	rotating
1135FA1004	Image Acquisition	LemnaTec Scanalyzer system	21.09.2011 17:03:12	1135FA1004_das_33	1135FA_images\fluo\top\33\1135FA1004 top.fluo das_33 DEG_000 2011-09-21 17_03_12.png	IPK Gatersleben	doi:10.5447/IPK/2016/7	http://dx.doi.org/10.5447/IPK/2016/7	Manual trait acquisition	Image analysis	Extracted Features	Statistical analyses	derived_data_files/das_33.txt	IPK Gatersleben	doi:10.5447/IPK/2016/9	http://dx.doi.org/10.5447/IPK/2016/9	uncovered	rotating
1135FA1004	Image Acquisition	LemnaTec Scanalyzer system	23.09.2011 04:57:30	1135FA1004_das_35	1135FA_images\fluo\top\35\1135FA1004 top.fluo das_35 DEG_000 2011-09-23 04_57_30.png	IPK Gatersleben	doi:10.5447/IPK/2016/7	http://dx.doi.org/10.5447/IPK/2016/7	Manual trait acquisition	Image analysis	Extracted Features	Statistical analyses	derived_data_files/das_35.txt	IPK Gatersleben	doi:10.5447/IPK/2016/9	http://dx.doi.org/10.5447/IPK/2016/9	uncovered	rotating
1135FA1004	Image Acquisition	LemnaTec Scanalyzer system	23.09.2011 10:57:58	1135FA1004_das_35	1135FA_images\fluo\top\35\1135FA1004 top.fluo das_35 DEG_000 2011-09-23 10_57_58.png	IPK Gatersleben	doi:10.5447/IPK/2016/7	http://dx.doi.org/10.5447/IPK/2016/7	Manual trait acquisition	Image analysis	Extracted Features	Statistical analyses	derived_data_files/das_35.txt	IPK Gatersleben	doi:10.5447/IPK/2016/9	http://dx.doi.org/10.5447/IPK/2016/9	uncovered	rotating
1135FA1004	Image Acquisition	LemnaTec Scanalyzer system	26.09.2011 15:24:48	1135FA1004_das_38	1135FA_images\fluo\top\38\1135FA1004 top.fluo das_38 DEG_000 2011-09-26 15_24_48.png	IPK Gatersleben	doi:10.5447/IPK/2016/7	http://dx.doi.org/10.5447/IPK/2016/7	Manual trait acquisition	Image analysis	Extracted Features	Statistical analyses	derived_data_files/das_38.txt	IPK Gatersleben	doi:10.5447/IPK/2016/9	http://dx.doi.org/10.5447/IPK/2016/9	uncovered	rotating
1135FA1004	Image Acquisition	LemnaTec Scanalyzer system	28.09.2011 12:45:40	1135FA1004_das_40	1135FA_images\fluo\top\40\1135FA1004 top.fluo das_40 DEG_000 2011-09-28 12_45_40.png	IPK Gatersleben	doi:10.5447/IPK/2016/7	http://dx.doi.org/10.5447/IPK/2016/7	Manual trait acquisition	Image analysis	Extracted Features	Statistical analyses	derived_data_files/das_40.txt	IPK Gatersleben	doi:10.5447/IPK/2016/9	http://dx.doi.org/10.5447/IPK/2016/9	uncovered	rotating
1135FA1004	Image Acquisition	LemnaTec Scanalyzer system	30.09.2011 10:56:33	1135FA1004_das_42	1135FA_images\fluo\top\42\1135FA1004 top.fluo das_42 DEG_000 2011-09-30 10_56_33.png	IPK Gatersleben	doi:10.5447/IPK/2016/7	http://dx.doi.org/10.5447/IPK/2016/7	Manual trait acquisition	Image analysis	Extracted Features	Statistical analyses	derived_data_files/das_42.txt	IPK Gatersleben	doi:10.5447/IPK/2016/9	http://dx.doi.org/10.5447/IPK/2016/9	uncovered	rotating
1135FA1004	Image Acquisition	LemnaTec Scanalyzer system	03.10.2011 10:56:56	1135FA1004_das_45	1135FA_images\fluo\top\45\1135FA1004 top.fluo das_45 DEG_000 2011-10-03 10_56_56.png	IPK Gatersleben	doi:10.5447/IPK/2016/7	http://dx.doi.org/10.5447/IPK/2016/7	Manual trait acquisition	Image analysis	Extracted Features	Statistical analyses	derived_data_files/das_45.txt	IPK Gatersleben	doi:10.5447/IPK/2016/9	http://dx.doi.org/10.5447/IPK/2016/9	uncovered	rotating
1135FA1004	Image Acquisition	LemnaTec Scanalyzer system	05.10.2011 10:57:16	1135FA1004_das_47	1135FA_images\fluo\top\47\1135FA1004 top.fluo das_47 DEG_000 2011-10-05 10_57_16.png	IPK Gatersleben	doi:10.5447/IPK/2016/7	http://dx.doi.org/10.5447/IPK/2016/7	Manual trait acquisition	Image analysis	Extracted Features	Statistical analyses	derived_data_files/das_47.txt	IPK Gatersleben	doi:10.5447/IPK/2016/9	http://dx.doi.org/10.5447/IPK/2016/9	uncovered	rotating
1135FA1004	Image Acquisition	LemnaTec Scanalyzer system	10.10.2011 12:01:43	1135FA1004_das_52	1135FA_images\fluo\top\52\1135FA1004 top.fluo das_52 DEG_000 2011-10-10 12_01_43.png	IPK Gatersleben	doi:10.5447/IPK/2016/7	http://dx.doi.org/10.5447/IPK/2016/7	Manual trait acquisition	Image analysis	Extracted Features	Statistical analyses	derived_data_files/das_52.txt	IPK Gatersleben	doi:10.5447/IPK/2016/9	http://dx.doi.org/10.5447/IPK/2016/9	uncovered	rotating
1135FA1004	Image Acquisition	LemnaTec Scanalyzer system	12.10.2011 11:26:37	1135FA1004_das_54	1135FA_images\fluo\top\54\1135FA1004 top.fluo das_54 DEG_000 2011-10-12 11_26_37.png	IPK Gatersleben	doi:10.5447/IPK/2016/7	http://dx.doi.org/10.5447/IPK/2016/7	Manual trait acquisition	Image analysis	Extracted Features	Statistical analyses	derived_data_files/das_54.txt	IPK Gatersleben	doi:10.5447/IPK/2016/9	http://dx.doi.org/10.5447/IPK/2016/9	uncovered	rotating
1135FA1004	Image Acquisition	LemnaTec Scanalyzer system	02.09.2011 11:50:02	1135FA1004_das_14	1135FA_images\nir\top\14\1135FA1004 top.nir das_14 DEG_000 2011-09-02 11_50_02.png	IPK Gatersleben	doi:10.5447/IPK/2016/7	http://dx.doi.org/10.5447/IPK/2016/7	Manual trait acquisition	Image analysis	Extracted Features	Statistical analyses	derived_data_files/das_14.txt	IPK Gatersleben	doi:10.5447/IPK/2016/9	http://dx.doi.org/10.5447/IPK/2016/9	uncovered	rotating
1135FA1004	Image Acquisition	LemnaTec Scanalyzer system	05.09.2011 10:57:55	1135FA1004_das_17	1135FA_images\nir\top\17\1135FA1004 top.nir das_17 DEG_000 2011-09-05 10_57_55.png	IPK Gatersleben	doi:10.5447/IPK/2016/7	http://dx.doi.org/10.5447/IPK/2016/7	Manual trait acquisition	Image analysis	Extracted Features	Statistical analyses	derived_data_files/das_17.txt	IPK Gatersleben	doi:10.5447/IPK/2016/9	http://dx.doi.org/10.5447/IPK/2016/9	uncovered	rotating
1135FA1004	Image Acquisition	LemnaTec Scanalyzer system	07.09.2011 10:57:14	1135FA1004_das_19	1135FA_images\nir\top\19\1135FA1004 top.nir das_19 DEG_000 2011-09-07 10_57_14.png	IPK Gatersleben	doi:10.5447/IPK/2016/7	http://dx.doi.org/10.5447/IPK/2016/7	Manual trait acquisition	Image analysis	Extracted Features	Statistical analyses	derived_data_files/das_19.txt	IPK Gatersleben	doi:10.5447/IPK/2016/9	http://dx.doi.org/10.5447/IPK/2016/9	uncovered	rotating
1135FA1004	Image Acquisition	LemnaTec Scanalyzer system	09.09.2011 10:57:06	1135FA1004_das_21	1135FA_images\nir\top\21\1135FA1004 top.nir das_21 DEG_000 2011-09-09 10_57_06.png	IPK Gatersleben	doi:10.5447/IPK/2016/7	http://dx.doi.org/10.5447/IPK/2016/7	Manual trait acquisition	Image analysis	Extracted Features	Statistical analyses	derived_data_files/das_21.txt	IPK Gatersleben	doi:10.5447/IPK/2016/9	http://dx.doi.org/10.5447/IPK/2016/9	uncovered	rotating
1135FA1004	Image Acquisition	LemnaTec Scanalyzer system	12.09.2011 10:57:24	1135FA1004_das_24	1135FA_images\nir\top\24\1135FA1004 top.nir das_24 DEG_000 2011-09-12 10_57_24.png	IPK Gatersleben	doi:10.5447/IPK/2016/7	http://dx.doi.org/10.5447/IPK/2016/7	Manual trait acquisition	Image analysis	Extracted Features	Statistical analyses	derived_data_files/das_24.txt	IPK Gatersleben	doi:10.5447/IPK/2016/9	http://dx.doi.org/10.5447/IPK/2016/9	uncovered	rotating
1135FA1004	Image Acquisition	LemnaTec Scanalyzer system	14.09.2011 11:19:30	1135FA1004_das_26	1135FA_images\nir\top\26\1135FA1004 top.nir das_26 DEG_000 2011-09-14 11_19_30.png	IPK Gatersleben	doi:10.5447/IPK/2016/7	http://dx.doi.org/10.5447/IPK/2016/7	Manual trait acquisition	Image analysis	Extracted Features	Statistical analyses	derived_data_files/das_26.txt	IPK Gatersleben	doi:10.5447/IPK/2016/9	http://dx.doi.org/10.5447/IPK/2016/9	uncovered	rotating
1135FA1004	Image Acquisition	LemnaTec Scanalyzer system	16.09.2011 10:57:32	1135FA1004_das_28	1135FA_images\nir\top\28\1135FA1004 top.nir das_28 DEG_000 2011-09-16 10_57_32.png	IPK Gatersleben	doi:10.5447/IPK/2016/7	http://dx.doi.org/10.5447/IPK/2016/7	Manual trait acquisition	Image analysis	Extracted Features	Statistical analyses	derived_data_files/das_28.txt	IPK Gatersleben	doi:10.5447/IPK/2016/9	http://dx.doi.org/10.5447/IPK/2016/9	uncovered	rotating
1135FA1004	Image Acquisition	LemnaTec Scanalyzer system	19.09.2011 10:57:29	1135FA1004_das_31	1135FA_images\nir\top\31\1135FA1004 top.nir das_31 DEG_000 2011-09-19 10_57_29.png	IPK Gatersleben	doi:10.5447/IPK/2016/7	http://dx.doi.org/10.5447/IPK/2016/7	Manual trait acquisition	Image analysis	Extracted Features	Statistical analyses	derived_data_files/das_31.txt	IPK Gatersleben	doi:10.5447/IPK/2016/9	http://dx.doi.org/10.5447/IPK/2016/9	uncovered	rotating
1135FA1004	Image Acquisition	LemnaTec Scanalyzer system	21.09.2011 17:03:12	1135FA1004_das_33	1135FA_images\nir\top\33\1135FA1004 top.nir das_33 DEG_000 2011-09-21 17_03_12.png	IPK Gatersleben	doi:10.5447/IPK/2016/7	http://dx.doi.org/10.5447/IPK/2016/7	Manual trait acquisition	Image analysis	Extracted Features	Statistical analyses	derived_data_files/das_33.txt	IPK Gatersleben	doi:10.5447/IPK/2016/9	http://dx.doi.org/10.5447/IPK/2016/9	uncovered	rotating
1135FA1004	Image Acquisition	LemnaTec Scanalyzer system	23.09.2011 04:57:30	1135FA1004_das_35	1135FA_images\nir\top\35\1135FA1004 top.nir das_35 DEG_000 2011-09-23 04_57_30.png	IPK Gatersleben	doi:10.5447/IPK/2016/7	http://dx.doi.org/10.5447/IPK/2016/7	Manual trait acquisition	Image analysis	Extracted Features	Statistical analyses	derived_data_files/das_35.txt	IPK Gatersleben	doi:10.5447/IPK/2016/9	http://dx.doi.org/10.5447/IPK/2016/9	uncovered	rotating
1135FA1004	Image Acquisition	LemnaTec Scanalyzer system	23.09.2011 10:57:58	1135FA1004_das_35	1135FA_images\nir\top\35\1135FA1004 top.nir das_35 DEG_000 2011-09-23 10_57_58.png	IPK Gatersleben	doi:10.5447/IPK/2016/7	http://dx.doi.org/10.5447/IPK/2016/7	Manual trait acquisition	Image analysis	Extracted Features	Statistical analyses	derived_data_files/das_35.txt	IPK Gatersleben	doi:10.5447/IPK/2016/9	http://dx.doi.org/10.5447/IPK/2016/9	uncovered	rotating
1135FA1004	Image Acquisition	LemnaTec Scanalyzer system	26.09.2011 15:24:48	1135FA1004_das_38	1135FA_images\nir\top\38\1135FA1004 top.nir das_38 DEG_000 2011-09-26 15_24_48.png	IPK Gatersleben	doi:10.5447/IPK/2016/7	http://dx.doi.org/10.5447/IPK/2016/7	Manual trait acquisition	Image analysis	Extracted Features	Statistical analyses	derived_data_files/das_38.txt	IPK Gatersleben	doi:10.5447/IPK/2016/9	http://dx.doi.org/10.5447/IPK/2016/9	uncovered	rotating
1135FA1004	Image Acquisition	LemnaTec Scanalyzer system	28.09.2011 12:45:40	1135FA1004_das_40	1135FA_images\nir\top\40\1135FA1004 top.nir das_40 DEG_000 2011-09-28 12_45_40.png	IPK Gatersleben	doi:10.5447/IPK/2016/7	http://dx.doi.org/10.5447/IPK/2016/7	Manual trait acquisition	Image analysis	Extracted Features	Statistical analyses	derived_data_files/das_40.txt	IPK Gatersleben	doi:10.5447/IPK/2016/9	http://dx.doi.org/10.5447/IPK/2016/9	uncovered	rotating
1135FA1004	Image Acquisition	LemnaTec Scanalyzer system	30.09.2011 10:56:33	1135FA1004_das_42	1135FA_images\nir\top\42\1135FA1004 top.nir das_42 DEG_000 2011-09-30 10_56_33.png	IPK Gatersleben	doi:10.5447/IPK/2016/7	http://dx.doi.org/10.5447/IPK/2016/7	Manual trait acquisition	Image analysis	Extracted Features	Statistical analyses	derived_data_files/das_42.txt	IPK Gatersleben	doi:10.5447/IPK/2016/9	http://dx.doi.org/10.5447/IPK/2016/9	uncovered	rotating
1135FA1004	Image Acquisition	LemnaTec Scanalyzer system	03.10.2011 10:56:56	1135FA1004_das_45	1135FA_images\nir\top\45\1135FA1004 top.nir das_45 DEG_000 2011-10-03 10_56_56.png	IPK Gatersleben	doi:10.5447/IPK/2016/7	http://dx.doi.org/10.5447/IPK/2016/7	Manual trait acquisition	Image analysis	Extracted Features	Statistical analyses	derived_data_files/das_45.txt	IPK Gatersleben	doi:10.5447/IPK/2016/9	http://dx.doi.org/10.5447/IPK/2016/9	uncovered	rotating
1135FA1004	Image Acquisition	LemnaTec Scanalyzer system	05.10.2011 10:57:16	1135FA1004_das_47	1135FA_images\nir\top\47\1135FA1004 top.nir das_47 DEG_000 2011-10-05 10_57_16.png	IPK Gatersleben	doi:10.5447/IPK/2016/7	http://dx.doi.org/10.5447/IPK/2016/7	Manual trait acquisition	Image analysis	Extracted Features	Statistical analyses	derived_data_files/das_47.txt	IPK Gatersleben	doi:10.5447/IPK/2016/9	http://dx.doi.org/10.5447/IPK/2016/9	uncovered	rotating
1135FA1004	Image Acquisition	LemnaTec Scanalyzer system	10.10.2011 12:01:43	1135FA1004_das_52	1135FA_images\nir\top\52\1135FA1004 top.nir das_52 DEG_000 2011-10-10 12_01_43.png	IPK Gatersleben	doi:10.5447/IPK/2016/7	http://dx.doi.org/10.5447/IPK/2016/7	Manual trait acquisition	Image analysis	Extracted Features	Statistical analyses	derived_data_files/das_52.txt	IPK Gatersleben	doi:10.5447/IPK/2016/9	http://dx.doi.org/10.5447/IPK/2016/9	uncovered	rotating
1135FA1004	Image Acquisition	LemnaTec Scanalyzer system	12.10.2011 11:26:37	1135FA1004_das_54	1135FA_images\nir\top\54\1135FA1004 top.nir das_54 DEG_000 2011-10-12 11_26_37.png	IPK Gatersleben	doi:10.5447/IPK/2016/7	http://dx.doi.org/10.5447/IPK/2016/7	Manual trait acquisition	Image analysis	Extracted Features	Statistical analyses	derived_data_files/das_54.txt	IPK Gatersleben	doi:10.5447/IPK/2016/9	http://dx.doi.org/10.5447/IPK/2016/9	uncovered	rotating
1135FA1004	Image Acquisition	LemnaTec Scanalyzer system	02.09.2011 11:50:02	1135FA1004_das_14	1135FA_images\vis\top\14\1135FA1004 top.vis das_14 DEG_000 2011-09-02 11_50_02.png	IPK Gatersleben	doi:10.5447/IPK/2016/7	http://dx.doi.org/10.5447/IPK/2016/7	Manual trait acquisition	Image analysis	Extracted Features	Statistical analyses	derived_data_files/das_14.txt	IPK Gatersleben	doi:10.5447/IPK/2016/9	http://dx.doi.org/10.5447/IPK/2016/9	uncovered	rotating
1135FA1004	Image Acquisition	LemnaTec Scanalyzer system	05.09.2011 10:57:55	1135FA1004_das_17	1135FA_images\vis\top\17\1135FA1004 top.vis das_17 DEG_000 2011-09-05 10_57_55.png	IPK Gatersleben	doi:10.5447/IPK/2016/7	http://dx.doi.org/10.5447/IPK/2016/7	Manual trait acquisition	Image analysis	Extracted Features	Statistical analyses	derived_data_files/das_17.txt	IPK Gatersleben	doi:10.5447/IPK/2016/9	http://dx.doi.org/10.5447/IPK/2016/9	uncovered	rotating
1135FA1004	Image Acquisition	LemnaTec Scanalyzer system	07.09.2011 10:57:14	1135FA1004_das_19	1135FA_images\vis\top\19\1135FA1004 top.vis das_19 DEG_000 2011-09-07 10_57_14.png	IPK Gatersleben	doi:10.5447/IPK/2016/7	http://dx.doi.org/10.5447/IPK/2016/7	Manual trait acquisition	Image analysis	Extracted Features	Statistical analyses	derived_data_files/das_19.txt	IPK Gatersleben	doi:10.5447/IPK/2016/9	http://dx.doi.org/10.5447/IPK/2016/9	uncovered	rotating
1135FA1004	Image Acquisition	LemnaTec Scanalyzer system	09.09.2011 10:57:06	1135FA1004_das_21	1135FA_images\vis\top\21\1135FA1004 top.vis das_21 DEG_000 2011-09-09 10_57_06.png	IPK Gatersleben	doi:10.5447/IPK/2016/7	http://dx.doi.org/10.5447/IPK/2016/7	Manual trait acquisition	Image analysis	Extracted Features	Statistical analyses	derived_data_files/das_21.txt	IPK Gatersleben	doi:10.5447/IPK/2016/9	http://dx.doi.org/10.5447/IPK/2016/9	uncovered	rotating
1135FA1004	Image Acquisition	LemnaTec Scanalyzer system	12.09.2011 10:57:24	1135FA1004_das_24	1135FA_images\vis\top\24\1135FA1004 top.vis das_24 DEG_000 2011-09-12 10_57_24.png	IPK Gatersleben	doi:10.5447/IPK/2016/7	http://dx.doi.org/10.5447/IPK/2016/7	Manual trait acquisition	Image analysis	Extracted Features	Statistical analyses	derived_data_files/das_24.txt	IPK Gatersleben	doi:10.5447/IPK/2016/9	http://dx.doi.org/10.5447/IPK/2016/9	uncovered	rotating
1135FA1004	Image Acquisition	LemnaTec Scanalyzer system	14.09.2011 11:19:30	1135FA1004_das_26	1135FA_images\vis\top\26\1135FA1004 top.vis das_26 DEG_000 2011-09-14 11_19_30.png	IPK Gatersleben	doi:10.5447/IPK/2016/7	http://dx.doi.org/10.5447/IPK/2016/7	Manual trait acquisition	Image analysis	Extracted Features	Statistical analyses	derived_data_files/das_26.txt	IPK Gatersleben	doi:10.5447/IPK/2016/9	http://dx.doi.org/10.5447/IPK/2016/9	uncovered	rotating
1135FA1004	Image Acquisition	LemnaTec Scanalyzer system	16.09.2011 10:57:32	1135FA1004_das_28	1135FA_images\vis\top\28\1135FA1004 top.vis das_28 DEG_000 2011-09-16 10_57_32.png	IPK Gatersleben	doi:10.5447/IPK/2016/7	http://dx.doi.org/10.5447/IPK/2016/7	Manual trait acquisition	Image analysis	Extracted Features	Statistical analyses	derived_data_files/das_28.txt	IPK Gatersleben	doi:10.5447/IPK/2016/9	http://dx.doi.org/10.5447/IPK/2016/9	uncovered	rotating
1135FA1004	Image Acquisition	LemnaTec Scanalyzer system	19.09.2011 10:57:29	1135FA1004_das_31	1135FA_images\vis\top\31\1135FA1004 top.vis das_31 DEG_000 2011-09-19 10_57_29.png	IPK Gatersleben	doi:10.5447/IPK/2016/7	http://dx.doi.org/10.5447/IPK/2016/7	Manual trait acquisition	Image analysis	Extracted Features	Statistical analyses	derived_data_files/das_31.txt	IPK Gatersleben	doi:10.5447/IPK/2016/9	http://dx.doi.org/10.5447/IPK/2016/9	uncovered	rotating
1135FA1004	Image Acquisition	LemnaTec Scanalyzer system	21.09.2011 17:03:12	1135FA1004_das_33	1135FA_images\vis\top\33\1135FA1004 top.vis das_33 DEG_000 2011-09-21 17_03_12.png	IPK Gatersleben	doi:10.5447/IPK/2016/7	http://dx.doi.org/10.5447/IPK/2016/7	Manual trait acquisition	Image analysis	Extracted Features	Statistical analyses	derived_data_files/das_33.txt	IPK Gatersleben	doi:10.5447/IPK/2016/9	http://dx.doi.org/10.5447/IPK/2016/9	uncovered	rotating
1135FA1004	Image Acquisition	LemnaTec Scanalyzer system	23.09.2011 04:57:30	1135FA1004_das_35	1135FA_images\vis\top\35\1135FA1004 top.vis das_35 DEG_000 2011-09-23 04_57_30.png	IPK Gatersleben	doi:10.5447/IPK/2016/7	http://dx.doi.org/10.5447/IPK/2016/7	Manual trait acquisition	Image analysis	Extracted Features	Statistical analyses	derived_data_files/das_35.txt	IPK Gatersleben	doi:10.5447/IPK/2016/9	http://dx.doi.org/10.5447/IPK/2016/9	uncovered	rotating
1135FA1004	Image Acquisition	LemnaTec Scanalyzer system	23.09.2011 10:57:58	1135FA1004_das_35	1135FA_images\vis\top\35\1135FA1004 top.vis das_35 DEG_000 2011-09-23 10_57_58.png	IPK Gatersleben	doi:10.5447/IPK/2016/7	http://dx.doi.org/10.5447/IPK/2016/7	Manual trait acquisition	Image analysis	Extracted Features	Statistical analyses	derived_data_files/das_35.txt	IPK Gatersleben	doi:10.5447/IPK/2016/9	http://dx.doi.org/10.5447/IPK/2016/9	uncovered	rotating
1135FA1004	Image Acquisition	LemnaTec Scanalyzer system	26.09.2011 15:24:48	1135FA1004_das_38	1135FA_images\vis\top\38\1135FA1004 top.vis das_38 DEG_000 2011-09-26 15_24_48.png	IPK Gatersleben	doi:10.5447/IPK/2016/7	http://dx.doi.org/10.5447/IPK/2016/7	Manual trait acquisition	Image analysis	Extracted Features	Statistical analyses	derived_data_files/das_38.txt	IPK Gatersleben	doi:10.5447/IPK/2016/9	http://dx.doi.org/10.5447/IPK/2016/9	uncovered	rotating
1135FA1004	Image Acquisition	LemnaTec Scanalyzer system	28.09.2011 12:45:40	1135FA1004_das_40	1135FA_images\vis\top\40\1135FA1004 top.vis das_40 DEG_000 2011-09-28 12_45_40.png	IPK Gatersleben	doi:10.5447/IPK/2016/7	http://dx.doi.org/10.5447/IPK/2016/7	Manual trait acquisition	Image analysis	Extracted Features	Statistical analyses	derived_data_files/das_40.txt	IPK Gatersleben	doi:10.5447/IPK/2016/9	http://dx.doi.org/10.5447/IPK/2016/9	uncovered	rotating
1135FA1004	Image Acquisition	LemnaTec Scanalyzer system	30.09.2011 10:56:33	1135FA1004_das_42	1135FA_images\vis\top\42\1135FA1004 top.vis das_42 DEG_000 2011-09-30 10_56_33.png	IPK Gatersleben	doi:10.5447/IPK/2016/7	http://dx.doi.org/10.5447/IPK/2016/7	Manual trait acquisition	Image analysis	Extracted Features	Statistical analyses	derived_data_files/das_42.txt	IPK Gatersleben	doi:10.5447/IPK/2016/9	http://dx.doi.org/10.5447/IPK/2016/9	uncovered	rotating
1135FA1004	Image Acquisition	LemnaTec Scanalyzer system	03.10.2011 10:56:56	1135FA1004_das_45	1135FA_images\vis\top\45\1135FA1004 top.vis das_45 DEG_000 2011-10-03 10_56_56.png	IPK Gatersleben	doi:10.5447/IPK/2016/7	http://dx.doi.org/10.5447/IPK/2016/7	Manual trait acquisition	Image analysis	Extracted Features	Statistical analyses	derived_data_files/das_45.txt	IPK Gatersleben	doi:10.5447/IPK/2016/9	http://dx.doi.org/10.5447/IPK/2016/9	uncovered	rotating
1135FA1004	Image Acquisition	LemnaTec Scanalyzer system	05.10.2011 10:57:16	1135FA1004_das_47	1135FA_images\vis\top\47\1135FA1004 top.vis das_47 DEG_000 2011-10-05 10_57_16.png	IPK Gatersleben	doi:10.5447/IPK/2016/7	http://dx.doi.org/10.5447/IPK/2016/7	Manual trait acquisition	Image analysis	Extracted Features	Statistical analyses	derived_data_files/das_47.txt	IPK Gatersleben	doi:10.5447/IPK/2016/9	http://dx.doi.org/10.5447/IPK/2016/9	uncovered	rotating
1135FA1004	Image Acquisition	LemnaTec Scanalyzer system	10.10.2011 12:01:43	1135FA1004_das_52	1135FA_images\vis\top\52\1135FA1004 top.vis das_52 DEG_000 2011-10-10 12_01_43.png	IPK Gatersleben	doi:10.5447/IPK/2016/7	http://dx.doi.org/10.5447/IPK/2016/7	Manual trait acquisition	Image analysis	Extracted Features	Statistical analyses	derived_data_files/das_52.txt	IPK Gatersleben	doi:10.5447/IPK/2016/9	http://dx.doi.org/10.5447/IPK/2016/9	uncovered	rotating
1135FA1004	Image Acquisition	LemnaTec Scanalyzer system	12.10.2011 11:26:37	1135FA1004_das_54	1135FA_images\vis\top\54\1135FA1004 top.vis das_54 DEG_000 2011-10-12 11_26_37.png	IPK Gatersleben	doi:10.5447/IPK/2016/7	http://dx.doi.org/10.5447/IPK/2016/7	Manual trait acquisition	Image analysis	Extracted Features	Statistical analyses	derived_data_files/das_54.txt	IPK Gatersleben	doi:10.5447/IPK/2016/9	http://dx.doi.org/10.5447/IPK/2016/9	uncovered	rotating
1135FA1005	Image Acquisition	LemnaTec Scanalyzer system	07.10.2011 11:44:47	1135FA1005_das_49	1135FA_images\fluo\side\49\1135FA1005 side.fluo das_49 DEG_000 2011-10-07 11_44_47.png	IPK Gatersleben	doi:10.5447/IPK/2016/7	http://dx.doi.org/10.5447/IPK/2016/7	Manual trait acquisition	Image analysis	Extracted Features	Statistical analyses	derived_data_files/das_49.txt	IPK Gatersleben	doi:10.5447/IPK/2016/9	http://dx.doi.org/10.5447/IPK/2016/9	covered	rotating
1135FA1005	Image Acquisition	LemnaTec Scanalyzer system	07.10.2011 11:44:47	1135FA1005_das_49	1135FA_images\fluo\side\49\1135FA1005 side.fluo das_49 DEG_090 2011-10-07 11_44_47.png	IPK Gatersleben	doi:10.5447/IPK/2016/7	http://dx.doi.org/10.5447/IPK/2016/7	Manual trait acquisition	Image analysis	Extracted Features	Statistical analyses	derived_data_files/das_49.txt	IPK Gatersleben	doi:10.5447/IPK/2016/9	http://dx.doi.org/10.5447/IPK/2016/9	covered	rotating
1135FA1005	Image Acquisition	LemnaTec Scanalyzer system	10.10.2011 12:03:06	1135FA1005_das_52	1135FA_images\fluo\side\52\1135FA1005 side.fluo das_52 DEG_000 2011-10-10 12_03_06.png	IPK Gatersleben	doi:10.5447/IPK/2016/7	http://dx.doi.org/10.5447/IPK/2016/7	Manual trait acquisition	Image analysis	Extracted Features	Statistical analyses	derived_data_files/das_52.txt	IPK Gatersleben	doi:10.5447/IPK/2016/9	http://dx.doi.org/10.5447/IPK/2016/9	covered	rotating
1135FA1005	Image Acquisition	LemnaTec Scanalyzer system	10.10.2011 12:03:06	1135FA1005_das_52	1135FA_images\fluo\side\52\1135FA1005 side.fluo das_52 DEG_090 2011-10-10 12_03_06.png	IPK Gatersleben	doi:10.5447/IPK/2016/7	http://dx.doi.org/10.5447/IPK/2016/7	Manual trait acquisition	Image analysis	Extracted Features	Statistical analyses	derived_data_files/das_52.txt	IPK Gatersleben	doi:10.5447/IPK/2016/9	http://dx.doi.org/10.5447/IPK/2016/9	covered	rotating
1135FA1005	Image Acquisition	LemnaTec Scanalyzer system	12.10.2011 11:27:59	1135FA1005_das_54	1135FA_images\fluo\side\54\1135FA1005 side.fluo das_54 DEG_000 2011-10-12 11_27_59.png	IPK Gatersleben	doi:10.5447/IPK/2016/7	http://dx.doi.org/10.5447/IPK/2016/7	Manual trait acquisition	Image analysis	Extracted Features	Statistical analyses	derived_data_files/das_54.txt	IPK Gatersleben	doi:10.5447/IPK/2016/9	http://dx.doi.org/10.5447/IPK/2016/9	covered	rotating
1135FA1005	Image Acquisition	LemnaTec Scanalyzer system	12.10.2011 11:27:59	1135FA1005_das_54	1135FA_images\fluo\side\54\1135FA1005 side.fluo das_54 DEG_090 2011-10-12 11_27_59.png	IPK Gatersleben	doi:10.5447/IPK/2016/7	http://dx.doi.org/10.5447/IPK/2016/7	Manual trait acquisition	Image analysis	Extracted Features	Statistical analyses	derived_data_files/das_54.txt	IPK Gatersleben	doi:10.5447/IPK/2016/9	http://dx.doi.org/10.5447/IPK/2016/9	covered	rotating
1135FA1005	Image Acquisition	LemnaTec Scanalyzer system	07.10.2011 11:44:47	1135FA1005_das_49	1135FA_images\nir\side\49\1135FA1005 side.nir das_49 DEG_000 2011-10-07 11_44_47.png	IPK Gatersleben	doi:10.5447/IPK/2016/7	http://dx.doi.org/10.5447/IPK/2016/7	Manual trait acquisition	Image analysis	Extracted Features	Statistical analyses	derived_data_files/das_49.txt	IPK Gatersleben	doi:10.5447/IPK/2016/9	http://dx.doi.org/10.5447/IPK/2016/9	covered	rotating
1135FA1005	Image Acquisition	LemnaTec Scanalyzer system	07.10.2011 11:44:47	1135FA1005_das_49	1135FA_images\nir\side\49\1135FA1005 side.nir das_49 DEG_090 2011-10-07 11_44_47.png	IPK Gatersleben	doi:10.5447/IPK/2016/7	http://dx.doi.org/10.5447/IPK/2016/7	Manual trait acquisition	Image analysis	Extracted Features	Statistical analyses	derived_data_files/das_49.txt	IPK Gatersleben	doi:10.5447/IPK/2016/9	http://dx.doi.org/10.5447/IPK/2016/9	covered	rotating
1135FA1005	Image Acquisition	LemnaTec Scanalyzer system	10.10.2011 12:03:06	1135FA1005_das_52	1135FA_images\nir\side\52\1135FA1005 side.nir das_52 DEG_000 2011-10-10 12_03_06.png	IPK Gatersleben	doi:10.5447/IPK/2016/7	http://dx.doi.org/10.5447/IPK/2016/7	Manual trait acquisition	Image analysis	Extracted Features	Statistical analyses	derived_data_files/das_52.txt	IPK Gatersleben	doi:10.5447/IPK/2016/9	http://dx.doi.org/10.5447/IPK/2016/9	covered	rotating
1135FA1005	Image Acquisition	LemnaTec Scanalyzer system	10.10.2011 12:03:06	1135FA1005_das_52	1135FA_images\nir\side\52\1135FA1005 side.nir das_52 DEG_090 2011-10-10 12_03_06.png	IPK Gatersleben	doi:10.5447/IPK/2016/7	http://dx.doi.org/10.5447/IPK/2016/7	Manual trait acquisition	Image analysis	Extracted Features	Statistical analyses	derived_data_files/das_52.txt	IPK Gatersleben	doi:10.5447/IPK/2016/9	http://dx.doi.org/10.5447/IPK/2016/9	covered	rotating
1135FA1005	Image Acquisition	LemnaTec Scanalyzer system	12.10.2011 11:27:59	1135FA1005_das_54	1135FA_images\nir\side\54\1135FA1005 side.nir das_54 DEG_000 2011-10-12 11_27_59.png	IPK Gatersleben	doi:10.5447/IPK/2016/7	http://dx.doi.org/10.5447/IPK/2016/7	Manual trait acquisition	Image analysis	Extracted Features	Statistical analyses	derived_data_files/das_54.txt	IPK Gatersleben	doi:10.5447/IPK/2016/9	http://dx.doi.org/10.5447/IPK/2016/9	covered	rotating
1135FA1005	Image Acquisition	LemnaTec Scanalyzer system	12.10.2011 11:27:59	1135FA1005_das_54	1135FA_images\nir\side\54\1135FA1005 side.nir das_54 DEG_090 2011-10-12 11_27_59.png	IPK Gatersleben	doi:10.5447/IPK/2016/7	http://dx.doi.org/10.5447/IPK/2016/7	Manual trait acquisition	Image analysis	Extracted Features	Statistical analyses	derived_data_files/das_54.txt	IPK Gatersleben	doi:10.5447/IPK/2016/9	http://dx.doi.org/10.5447/IPK/2016/9	covered	rotating
1135FA1005	Image Acquisition	LemnaTec Scanalyzer system	07.10.2011 11:44:47	1135FA1005_das_49	1135FA_images\vis\side\49\1135FA1005 side.vis das_49 DEG_000 2011-10-07 11_44_47.png	IPK Gatersleben	doi:10.5447/IPK/2016/7	http://dx.doi.org/10.5447/IPK/2016/7	Manual trait acquisition	Image analysis	Extracted Features	Statistical analyses	derived_data_files/das_49.txt	IPK Gatersleben	doi:10.5447/IPK/2016/9	http://dx.doi.org/10.5447/IPK/2016/9	covered	rotating
1135FA1005	Image Acquisition	LemnaTec Scanalyzer system	07.10.2011 11:44:47	1135FA1005_das_49	1135FA_images\vis\side\49\1135FA1005 side.vis das_49 DEG_090 2011-10-07 11_44_47.png	IPK Gatersleben	doi:10.5447/IPK/2016/7	http://dx.doi.org/10.5447/IPK/2016/7	Manual trait acquisition	Image analysis	Extracted Features	Statistical analyses	derived_data_files/das_49.txt	IPK Gatersleben	doi:10.5447/IPK/2016/9	http://dx.doi.org/10.5447/IPK/2016/9	covered	rotating
1135FA1005	Image Acquisition	LemnaTec Scanalyzer system	10.10.2011 12:03:06	1135FA1005_das_52	1135FA_images\vis\side\52\1135FA1005 side.vis das_52 DEG_000 2011-10-10 12_03_06.png	IPK Gatersleben	doi:10.5447/IPK/2016/7	http://dx.doi.org/10.5447/IPK/2016/7	Manual trait acquisition	Image analysis	Extracted Features	Statistical analyses	derived_data_files/das_52.txt	IPK Gatersleben	doi:10.5447/IPK/2016/9	http://dx.doi.org/10.5447/IPK/2016/9	covered	rotating
1135FA1005	Image Acquisition	LemnaTec Scanalyzer system	10.10.2011 12:03:06	1135FA1005_das_52	1135FA_images\vis\side\52\1135FA1005 side.vis das_52 DEG_090 2011-10-10 12_03_06.png	IPK Gatersleben	doi:10.5447/IPK/2016/7	http://dx.doi.org/10.5447/IPK/2016/7	Manual trait acquisition	Image analysis	Extracted Features	Statistical analyses	derived_data_files/das_52.txt	IPK Gatersleben	doi:10.5447/IPK/2016/9	http://dx.doi.org/10.5447/IPK/2016/9	covered	rotating
1135FA1005	Image Acquisition	LemnaTec Scanalyzer system	12.10.2011 11:27:59	1135FA1005_das_54	1135FA_images\vis\side\54\1135FA1005 side.vis das_54 DEG_000 2011-10-12 11_27_59.png	IPK Gatersleben	doi:10.5447/IPK/2016/7	http://dx.doi.org/10.5447/IPK/2016/7	Manual trait acquisition	Image analysis	Extracted Features	Statistical analyses	derived_data_files/das_54.txt	IPK Gatersleben	doi:10.5447/IPK/2016/9	http://dx.doi.org/10.5447/IPK/2016/9	covered	rotating
1135FA1005	Image Acquisition	LemnaTec Scanalyzer system	12.10.2011 11:27:59	1135FA1005_das_54	1135FA_images\vis\side\54\1135FA1005 side.vis das_54 DEG_090 2011-10-12 11_27_59.png	IPK Gatersleben	doi:10.5447/IPK/2016/7	http://dx.doi.org/10.5447/IPK/2016/7	Manual trait acquisition	Image analysis	Extracted Features	Statistical analyses	derived_data_files/das_54.txt	IPK Gatersleben	doi:10.5447/IPK/2016/9	http://dx.doi.org/10.5447/IPK/2016/9	covered	rotating
1135FA1005	Image Acquisition	LemnaTec Scanalyzer system	02.09.2011 11:50:54	1135FA1005_das_14	1135FA_images\fluo\top\14\1135FA1005 top.fluo das_14 DEG_000 2011-09-02 11_50_54.png	IPK Gatersleben	doi:10.5447/IPK/2016/7	http://dx.doi.org/10.5447/IPK/2016/7	Manual trait acquisition	Image analysis	Extracted Features	Statistical analyses	derived_data_files/das_14.txt	IPK Gatersleben	doi:10.5447/IPK/2016/9	http://dx.doi.org/10.5447/IPK/2016/9	covered	rotating
1135FA1005	Image Acquisition	LemnaTec Scanalyzer system	05.09.2011 10:58:46	1135FA1005_das_17	1135FA_images\fluo\top\17\1135FA1005 top.fluo das_17 DEG_000 2011-09-05 10_58_46.png	IPK Gatersleben	doi:10.5447/IPK/2016/7	http://dx.doi.org/10.5447/IPK/2016/7	Manual trait acquisition	Image analysis	Extracted Features	Statistical analyses	derived_data_files/das_17.txt	IPK Gatersleben	doi:10.5447/IPK/2016/9	http://dx.doi.org/10.5447/IPK/2016/9	covered	rotating
1135FA1005	Image Acquisition	LemnaTec Scanalyzer system	07.09.2011 10:58:05	1135FA1005_das_19	1135FA_images\fluo\top\19\1135FA1005 top.fluo das_19 DEG_000 2011-09-07 10_58_05.png	IPK Gatersleben	doi:10.5447/IPK/2016/7	http://dx.doi.org/10.5447/IPK/2016/7	Manual trait acquisition	Image analysis	Extracted Features	Statistical analyses	derived_data_files/das_19.txt	IPK Gatersleben	doi:10.5447/IPK/2016/9	http://dx.doi.org/10.5447/IPK/2016/9	covered	rotating
1135FA1005	Image Acquisition	LemnaTec Scanalyzer system	09.09.2011 10:58:44	1135FA1005_das_21	1135FA_images\fluo\top\21\1135FA1005 top.fluo das_21 DEG_000 2011-09-09 10_58_44.png	IPK Gatersleben	doi:10.5447/IPK/2016/7	http://dx.doi.org/10.5447/IPK/2016/7	Manual trait acquisition	Image analysis	Extracted Features	Statistical analyses	derived_data_files/das_21.txt	IPK Gatersleben	doi:10.5447/IPK/2016/9	http://dx.doi.org/10.5447/IPK/2016/9	covered	rotating
1135FA1005	Image Acquisition	LemnaTec Scanalyzer system	12.09.2011 10:58:16	1135FA1005_das_24	1135FA_images\fluo\top\24\1135FA1005 top.fluo das_24 DEG_000 2011-09-12 10_58_16.png	IPK Gatersleben	doi:10.5447/IPK/2016/7	http://dx.doi.org/10.5447/IPK/2016/7	Manual trait acquisition	Image analysis	Extracted Features	Statistical analyses	derived_data_files/das_24.txt	IPK Gatersleben	doi:10.5447/IPK/2016/9	http://dx.doi.org/10.5447/IPK/2016/9	covered	rotating
1135FA1005	Image Acquisition	LemnaTec Scanalyzer system	14.09.2011 11:20:21	1135FA1005_das_26	1135FA_images\fluo\top\26\1135FA1005 top.fluo das_26 DEG_000 2011-09-14 11_20_21.png	IPK Gatersleben	doi:10.5447/IPK/2016/7	http://dx.doi.org/10.5447/IPK/2016/7	Manual trait acquisition	Image analysis	Extracted Features	Statistical analyses	derived_data_files/das_26.txt	IPK Gatersleben	doi:10.5447/IPK/2016/9	http://dx.doi.org/10.5447/IPK/2016/9	covered	rotating
1135FA1005	Image Acquisition	LemnaTec Scanalyzer system	16.09.2011 10:58:24	1135FA1005_das_28	1135FA_images\fluo\top\28\1135FA1005 top.fluo das_28 DEG_000 2011-09-16 10_58_24.png	IPK Gatersleben	doi:10.5447/IPK/2016/7	http://dx.doi.org/10.5447/IPK/2016/7	Manual trait acquisition	Image analysis	Extracted Features	Statistical analyses	derived_data_files/das_28.txt	IPK Gatersleben	doi:10.5447/IPK/2016/9	http://dx.doi.org/10.5447/IPK/2016/9	covered	rotating
1135FA1005	Image Acquisition	LemnaTec Scanalyzer system	19.09.2011 10:58:21	1135FA1005_das_31	1135FA_images\fluo\top\31\1135FA1005 top.fluo das_31 DEG_000 2011-09-19 10_58_21.png	IPK Gatersleben	doi:10.5447/IPK/2016/7	http://dx.doi.org/10.5447/IPK/2016/7	Manual trait acquisition	Image analysis	Extracted Features	Statistical analyses	derived_data_files/das_31.txt	IPK Gatersleben	doi:10.5447/IPK/2016/9	http://dx.doi.org/10.5447/IPK/2016/9	covered	rotating
1135FA1005	Image Acquisition	LemnaTec Scanalyzer system	21.09.2011 17:04:04	1135FA1005_das_33	1135FA_images\fluo\top\33\1135FA1005 top.fluo das_33 DEG_000 2011-09-21 17_04_04.png	IPK Gatersleben	doi:10.5447/IPK/2016/7	http://dx.doi.org/10.5447/IPK/2016/7	Manual trait acquisition	Image analysis	Extracted Features	Statistical analyses	derived_data_files/das_33.txt	IPK Gatersleben	doi:10.5447/IPK/2016/9	http://dx.doi.org/10.5447/IPK/2016/9	covered	rotating
1135FA1005	Image Acquisition	LemnaTec Scanalyzer system	23.09.2011 04:58:26	1135FA1005_das_35	1135FA_images\fluo\top\35\1135FA1005 top.fluo das_35 DEG_000 2011-09-23 04_58_26.png	IPK Gatersleben	doi:10.5447/IPK/2016/7	http://dx.doi.org/10.5447/IPK/2016/7	Manual trait acquisition	Image analysis	Extracted Features	Statistical analyses	derived_data_files/das_35.txt	IPK Gatersleben	doi:10.5447/IPK/2016/9	http://dx.doi.org/10.5447/IPK/2016/9	covered	rotating
1135FA1005	Image Acquisition	LemnaTec Scanalyzer system	23.09.2011 10:58:49	1135FA1005_das_35	1135FA_images\fluo\top\35\1135FA1005 top.fluo das_35 DEG_000 2011-09-23 10_58_49.png	IPK Gatersleben	doi:10.5447/IPK/2016/7	http://dx.doi.org/10.5447/IPK/2016/7	Manual trait acquisition	Image analysis	Extracted Features	Statistical analyses	derived_data_files/das_35.txt	IPK Gatersleben	doi:10.5447/IPK/2016/9	http://dx.doi.org/10.5447/IPK/2016/9	covered	rotating
1135FA1005	Image Acquisition	LemnaTec Scanalyzer system	26.09.2011 15:25:39	1135FA1005_das_38	1135FA_images\fluo\top\38\1135FA1005 top.fluo das_38 DEG_000 2011-09-26 15_25_39.png	IPK Gatersleben	doi:10.5447/IPK/2016/7	http://dx.doi.org/10.5447/IPK/2016/7	Manual trait acquisition	Image analysis	Extracted Features	Statistical analyses	derived_data_files/das_38.txt	IPK Gatersleben	doi:10.5447/IPK/2016/9	http://dx.doi.org/10.5447/IPK/2016/9	covered	rotating
1135FA1005	Image Acquisition	LemnaTec Scanalyzer system	28.09.2011 12:46:32	1135FA1005_das_40	1135FA_images\fluo\top\40\1135FA1005 top.fluo das_40 DEG_000 2011-09-28 12_46_32.png	IPK Gatersleben	doi:10.5447/IPK/2016/7	http://dx.doi.org/10.5447/IPK/2016/7	Manual trait acquisition	Image analysis	Extracted Features	Statistical analyses	derived_data_files/das_40.txt	IPK Gatersleben	doi:10.5447/IPK/2016/9	http://dx.doi.org/10.5447/IPK/2016/9	covered	rotating
1135FA1005	Image Acquisition	LemnaTec Scanalyzer system	30.09.2011 10:57:24	1135FA1005_das_42	1135FA_images\fluo\top\42\1135FA1005 top.fluo das_42 DEG_000 2011-09-30 10_57_24.png	IPK Gatersleben	doi:10.5447/IPK/2016/7	http://dx.doi.org/10.5447/IPK/2016/7	Manual trait acquisition	Image analysis	Extracted Features	Statistical analyses	derived_data_files/das_42.txt	IPK Gatersleben	doi:10.5447/IPK/2016/9	http://dx.doi.org/10.5447/IPK/2016/9	covered	rotating
1135FA1005	Image Acquisition	LemnaTec Scanalyzer system	03.10.2011 10:57:47	1135FA1005_das_45	1135FA_images\fluo\top\45\1135FA1005 top.fluo das_45 DEG_000 2011-10-03 10_57_47.png	IPK Gatersleben	doi:10.5447/IPK/2016/7	http://dx.doi.org/10.5447/IPK/2016/7	Manual trait acquisition	Image analysis	Extracted Features	Statistical analyses	derived_data_files/das_45.txt	IPK Gatersleben	doi:10.5447/IPK/2016/9	http://dx.doi.org/10.5447/IPK/2016/9	covered	rotating
1135FA1005	Image Acquisition	LemnaTec Scanalyzer system	05.10.2011 10:58:07	1135FA1005_das_47	1135FA_images\fluo\top\47\1135FA1005 top.fluo das_47 DEG_000 2011-10-05 10_58_07.png	IPK Gatersleben	doi:10.5447/IPK/2016/7	http://dx.doi.org/10.5447/IPK/2016/7	Manual trait acquisition	Image analysis	Extracted Features	Statistical analyses	derived_data_files/das_47.txt	IPK Gatersleben	doi:10.5447/IPK/2016/9	http://dx.doi.org/10.5447/IPK/2016/9	covered	rotating
1135FA1005	Image Acquisition	LemnaTec Scanalyzer system	10.10.2011 12:03:06	1135FA1005_das_52	1135FA_images\fluo\top\52\1135FA1005 top.fluo das_52 DEG_000 2011-10-10 12_03_06.png	IPK Gatersleben	doi:10.5447/IPK/2016/7	http://dx.doi.org/10.5447/IPK/2016/7	Manual trait acquisition	Image analysis	Extracted Features	Statistical analyses	derived_data_files/das_52.txt	IPK Gatersleben	doi:10.5447/IPK/2016/9	http://dx.doi.org/10.5447/IPK/2016/9	covered	rotating
1135FA1005	Image Acquisition	LemnaTec Scanalyzer system	12.10.2011 11:27:59	1135FA1005_das_54	1135FA_images\fluo\top\54\1135FA1005 top.fluo das_54 DEG_000 2011-10-12 11_27_59.png	IPK Gatersleben	doi:10.5447/IPK/2016/7	http://dx.doi.org/10.5447/IPK/2016/7	Manual trait acquisition	Image analysis	Extracted Features	Statistical analyses	derived_data_files/das_54.txt	IPK Gatersleben	doi:10.5447/IPK/2016/9	http://dx.doi.org/10.5447/IPK/2016/9	covered	rotating
1135FA1005	Image Acquisition	LemnaTec Scanalyzer system	02.09.2011 11:50:54	1135FA1005_das_14	1135FA_images\nir\top\14\1135FA1005 top.nir das_14 DEG_000 2011-09-02 11_50_54.png	IPK Gatersleben	doi:10.5447/IPK/2016/7	http://dx.doi.org/10.5447/IPK/2016/7	Manual trait acquisition	Image analysis	Extracted Features	Statistical analyses	derived_data_files/das_14.txt	IPK Gatersleben	doi:10.5447/IPK/2016/9	http://dx.doi.org/10.5447/IPK/2016/9	covered	rotating
1135FA1005	Image Acquisition	LemnaTec Scanalyzer system	05.09.2011 10:58:46	1135FA1005_das_17	1135FA_images\nir\top\17\1135FA1005 top.nir das_17 DEG_000 2011-09-05 10_58_46.png	IPK Gatersleben	doi:10.5447/IPK/2016/7	http://dx.doi.org/10.5447/IPK/2016/7	Manual trait acquisition	Image analysis	Extracted Features	Statistical analyses	derived_data_files/das_17.txt	IPK Gatersleben	doi:10.5447/IPK/2016/9	http://dx.doi.org/10.5447/IPK/2016/9	covered	rotating
1135FA1005	Image Acquisition	LemnaTec Scanalyzer system	07.09.2011 10:58:05	1135FA1005_das_19	1135FA_images\nir\top\19\1135FA1005 top.nir das_19 DEG_000 2011-09-07 10_58_05.png	IPK Gatersleben	doi:10.5447/IPK/2016/7	http://dx.doi.org/10.5447/IPK/2016/7	Manual trait acquisition	Image analysis	Extracted Features	Statistical analyses	derived_data_files/das_19.txt	IPK Gatersleben	doi:10.5447/IPK/2016/9	http://dx.doi.org/10.5447/IPK/2016/9	covered	rotating
1135FA1005	Image Acquisition	LemnaTec Scanalyzer system	09.09.2011 10:58:44	1135FA1005_das_21	1135FA_images\nir\top\21\1135FA1005 top.nir das_21 DEG_000 2011-09-09 10_58_44.png	IPK Gatersleben	doi:10.5447/IPK/2016/7	http://dx.doi.org/10.5447/IPK/2016/7	Manual trait acquisition	Image analysis	Extracted Features	Statistical analyses	derived_data_files/das_21.txt	IPK Gatersleben	doi:10.5447/IPK/2016/9	http://dx.doi.org/10.5447/IPK/2016/9	covered	rotating
1135FA1005	Image Acquisition	LemnaTec Scanalyzer system	12.09.2011 10:58:16	1135FA1005_das_24	1135FA_images\nir\top\24\1135FA1005 top.nir das_24 DEG_000 2011-09-12 10_58_16.png	IPK Gatersleben	doi:10.5447/IPK/2016/7	http://dx.doi.org/10.5447/IPK/2016/7	Manual trait acquisition	Image analysis	Extracted Features	Statistical analyses	derived_data_files/das_24.txt	IPK Gatersleben	doi:10.5447/IPK/2016/9	http://dx.doi.org/10.5447/IPK/2016/9	covered	rotating
1135FA1005	Image Acquisition	LemnaTec Scanalyzer system	14.09.2011 11:20:21	1135FA1005_das_26	1135FA_images\nir\top\26\1135FA1005 top.nir das_26 DEG_000 2011-09-14 11_20_21.png	IPK Gatersleben	doi:10.5447/IPK/2016/7	http://dx.doi.org/10.5447/IPK/2016/7	Manual trait acquisition	Image analysis	Extracted Features	Statistical analyses	derived_data_files/das_26.txt	IPK Gatersleben	doi:10.5447/IPK/2016/9	http://dx.doi.org/10.5447/IPK/2016/9	covered	rotating
1135FA1005	Image Acquisition	LemnaTec Scanalyzer system	16.09.2011 10:58:24	1135FA1005_das_28	1135FA_images\nir\top\28\1135FA1005 top.nir das_28 DEG_000 2011-09-16 10_58_24.png	IPK Gatersleben	doi:10.5447/IPK/2016/7	http://dx.doi.org/10.5447/IPK/2016/7	Manual trait acquisition	Image analysis	Extracted Features	Statistical analyses	derived_data_files/das_28.txt	IPK Gatersleben	doi:10.5447/IPK/2016/9	http://dx.doi.org/10.5447/IPK/2016/9	covered	rotating
1135FA1005	Image Acquisition	LemnaTec Scanalyzer system	19.09.2011 10:58:21	1135FA1005_das_31	1135FA_images\nir\top\31\1135FA1005 top.nir das_31 DEG_000 2011-09-19 10_58_21.png	IPK Gatersleben	doi:10.5447/IPK/2016/7	http://dx.doi.org/10.5447/IPK/2016/7	Manual trait acquisition	Image analysis	Extracted Features	Statistical analyses	derived_data_files/das_31.txt	IPK Gatersleben	doi:10.5447/IPK/2016/9	http://dx.doi.org/10.5447/IPK/2016/9	covered	rotating
1135FA1005	Image Acquisition	LemnaTec Scanalyzer system	21.09.2011 17:04:04	1135FA1005_das_33	1135FA_images\nir\top\33\1135FA1005 top.nir das_33 DEG_000 2011-09-21 17_04_04.png	IPK Gatersleben	doi:10.5447/IPK/2016/7	http://dx.doi.org/10.5447/IPK/2016/7	Manual trait acquisition	Image analysis	Extracted Features	Statistical analyses	derived_data_files/das_33.txt	IPK Gatersleben	doi:10.5447/IPK/2016/9	http://dx.doi.org/10.5447/IPK/2016/9	covered	rotating
1135FA1005	Image Acquisition	LemnaTec Scanalyzer system	23.09.2011 04:58:26	1135FA1005_das_35	1135FA_images\nir\top\35\1135FA1005 top.nir das_35 DEG_000 2011-09-23 04_58_26.png	IPK Gatersleben	doi:10.5447/IPK/2016/7	http://dx.doi.org/10.5447/IPK/2016/7	Manual trait acquisition	Image analysis	Extracted Features	Statistical analyses	derived_data_files/das_35.txt	IPK Gatersleben	doi:10.5447/IPK/2016/9	http://dx.doi.org/10.5447/IPK/2016/9	covered	rotating
1135FA1005	Image Acquisition	LemnaTec Scanalyzer system	23.09.2011 10:58:49	1135FA1005_das_35	1135FA_images\nir\top\35\1135FA1005 top.nir das_35 DEG_000 2011-09-23 10_58_49.png	IPK Gatersleben	doi:10.5447/IPK/2016/7	http://dx.doi.org/10.5447/IPK/2016/7	Manual trait acquisition	Image analysis	Extracted Features	Statistical analyses	derived_data_files/das_35.txt	IPK Gatersleben	doi:10.5447/IPK/2016/9	http://dx.doi.org/10.5447/IPK/2016/9	covered	rotating
1135FA1005	Image Acquisition	LemnaTec Scanalyzer system	26.09.2011 15:25:39	1135FA1005_das_38	1135FA_images\nir\top\38\1135FA1005 top.nir das_38 DEG_000 2011-09-26 15_25_39.png	IPK Gatersleben	doi:10.5447/IPK/2016/7	http://dx.doi.org/10.5447/IPK/2016/7	Manual trait acquisition	Image analysis	Extracted Features	Statistical analyses	derived_data_files/das_38.txt	IPK Gatersleben	doi:10.5447/IPK/2016/9	http://dx.doi.org/10.5447/IPK/2016/9	covered	rotating
1135FA1005	Image Acquisition	LemnaTec Scanalyzer system	28.09.2011 12:46:32	1135FA1005_das_40	1135FA_images\nir\top\40\1135FA1005 top.nir das_40 DEG_000 2011-09-28 12_46_32.png	IPK Gatersleben	doi:10.5447/IPK/2016/7	http://dx.doi.org/10.5447/IPK/2016/7	Manual trait acquisition	Image analysis	Extracted Features	Statistical analyses	derived_data_files/das_40.txt	IPK Gatersleben	doi:10.5447/IPK/2016/9	http://dx.doi.org/10.5447/IPK/2016/9	covered	rotating
1135FA1005	Image Acquisition	LemnaTec Scanalyzer system	30.09.2011 10:57:24	1135FA1005_das_42	1135FA_images\nir\top\42\1135FA1005 top.nir das_42 DEG_000 2011-09-30 10_57_24.png	IPK Gatersleben	doi:10.5447/IPK/2016/7	http://dx.doi.org/10.5447/IPK/2016/7	Manual trait acquisition	Image analysis	Extracted Features	Statistical analyses	derived_data_files/das_42.txt	IPK Gatersleben	doi:10.5447/IPK/2016/9	http://dx.doi.org/10.5447/IPK/2016/9	covered	rotating
1135FA1005	Image Acquisition	LemnaTec Scanalyzer system	03.10.2011 10:57:47	1135FA1005_das_45	1135FA_images\nir\top\45\1135FA1005 top.nir das_45 DEG_000 2011-10-03 10_57_47.png	IPK Gatersleben	doi:10.5447/IPK/2016/7	http://dx.doi.org/10.5447/IPK/2016/7	Manual trait acquisition	Image analysis	Extracted Features	Statistical analyses	derived_data_files/das_45.txt	IPK Gatersleben	doi:10.5447/IPK/2016/9	http://dx.doi.org/10.5447/IPK/2016/9	covered	rotating
1135FA1005	Image Acquisition	LemnaTec Scanalyzer system	05.10.2011 10:58:07	1135FA1005_das_47	1135FA_images\nir\top\47\1135FA1005 top.nir das_47 DEG_000 2011-10-05 10_58_07.png	IPK Gatersleben	doi:10.5447/IPK/2016/7	http://dx.doi.org/10.5447/IPK/2016/7	Manual trait acquisition	Image analysis	Extracted Features	Statistical analyses	derived_data_files/das_47.txt	IPK Gatersleben	doi:10.5447/IPK/2016/9	http://dx.doi.org/10.5447/IPK/2016/9	covered	rotating
1135FA1005	Image Acquisition	LemnaTec Scanalyzer system	10.10.2011 12:03:06	1135FA1005_das_52	1135FA_images\nir\top\52\1135FA1005 top.nir das_52 DEG_000 2011-10-10 12_03_06.png	IPK Gatersleben	doi:10.5447/IPK/2016/7	http://dx.doi.org/10.5447/IPK/2016/7	Manual trait acquisition	Image analysis	Extracted Features	Statistical analyses	derived_data_files/das_52.txt	IPK Gatersleben	doi:10.5447/IPK/2016/9	http://dx.doi.org/10.5447/IPK/2016/9	covered	rotating
1135FA1005	Image Acquisition	LemnaTec Scanalyzer system	12.10.2011 11:27:59	1135FA1005_das_54	1135FA_images\nir\top\54\1135FA1005 top.nir das_54 DEG_000 2011-10-12 11_27_59.png	IPK Gatersleben	doi:10.5447/IPK/2016/7	http://dx.doi.org/10.5447/IPK/2016/7	Manual trait acquisition	Image analysis	Extracted Features	Statistical analyses	derived_data_files/das_54.txt	IPK Gatersleben	doi:10.5447/IPK/2016/9	http://dx.doi.org/10.5447/IPK/2016/9	covered	rotating
1135FA1005	Image Acquisition	LemnaTec Scanalyzer system	02.09.2011 11:50:54	1135FA1005_das_14	1135FA_images\vis\top\14\1135FA1005 top.vis das_14 DEG_000 2011-09-02 11_50_54.png	IPK Gatersleben	doi:10.5447/IPK/2016/7	http://dx.doi.org/10.5447/IPK/2016/7	Manual trait acquisition	Image analysis	Extracted Features	Statistical analyses	derived_data_files/das_14.txt	IPK Gatersleben	doi:10.5447/IPK/2016/9	http://dx.doi.org/10.5447/IPK/2016/9	covered	rotating
1135FA1005	Image Acquisition	LemnaTec Scanalyzer system	05.09.2011 10:58:46	1135FA1005_das_17	1135FA_images\vis\top\17\1135FA1005 top.vis das_17 DEG_000 2011-09-05 10_58_46.png	IPK Gatersleben	doi:10.5447/IPK/2016/7	http://dx.doi.org/10.5447/IPK/2016/7	Manual trait acquisition	Image analysis	Extracted Features	Statistical analyses	derived_data_files/das_17.txt	IPK Gatersleben	doi:10.5447/IPK/2016/9	http://dx.doi.org/10.5447/IPK/2016/9	covered	rotating
1135FA1005	Image Acquisition	LemnaTec Scanalyzer system	07.09.2011 10:58:05	1135FA1005_das_19	1135FA_images\vis\top\19\1135FA1005 top.vis das_19 DEG_000 2011-09-07 10_58_05.png	IPK Gatersleben	doi:10.5447/IPK/2016/7	http://dx.doi.org/10.5447/IPK/2016/7	Manual trait acquisition	Image analysis	Extracted Features	Statistical analyses	derived_data_files/das_19.txt	IPK Gatersleben	doi:10.5447/IPK/2016/9	http://dx.doi.org/10.5447/IPK/2016/9	covered	rotating
1135FA1005	Image Acquisition	LemnaTec Scanalyzer system	09.09.2011 10:58:44	1135FA1005_das_21	1135FA_images\vis\top\21\1135FA1005 top.vis das_21 DEG_000 2011-09-09 10_58_44.png	IPK Gatersleben	doi:10.5447/IPK/2016/7	http://dx.doi.org/10.5447/IPK/2016/7	Manual trait acquisition	Image analysis	Extracted Features	Statistical analyses	derived_data_files/das_21.txt	IPK Gatersleben	doi:10.5447/IPK/2016/9	http://dx.doi.org/10.5447/IPK/2016/9	covered	rotating
1135FA1005	Image Acquisition	LemnaTec Scanalyzer system	12.09.2011 10:58:16	1135FA1005_das_24	1135FA_images\vis\top\24\1135FA1005 top.vis das_24 DEG_000 2011-09-12 10_58_16.png	IPK Gatersleben	doi:10.5447/IPK/2016/7	http://dx.doi.org/10.5447/IPK/2016/7	Manual trait acquisition	Image analysis	Extracted Features	Statistical analyses	derived_data_files/das_24.txt	IPK Gatersleben	doi:10.5447/IPK/2016/9	http://dx.doi.org/10.5447/IPK/2016/9	covered	rotating
1135FA1005	Image Acquisition	LemnaTec Scanalyzer system	14.09.2011 11:20:21	1135FA1005_das_26	1135FA_images\vis\top\26\1135FA1005 top.vis das_26 DEG_000 2011-09-14 11_20_21.png	IPK Gatersleben	doi:10.5447/IPK/2016/7	http://dx.doi.org/10.5447/IPK/2016/7	Manual trait acquisition	Image analysis	Extracted Features	Statistical analyses	derived_data_files/das_26.txt	IPK Gatersleben	doi:10.5447/IPK/2016/9	http://dx.doi.org/10.5447/IPK/2016/9	covered	rotating
1135FA1005	Image Acquisition	LemnaTec Scanalyzer system	16.09.2011 10:58:24	1135FA1005_das_28	1135FA_images\vis\top\28\1135FA1005 top.vis das_28 DEG_000 2011-09-16 10_58_24.png	IPK Gatersleben	doi:10.5447/IPK/2016/7	http://dx.doi.org/10.5447/IPK/2016/7	Manual trait acquisition	Image analysis	Extracted Features	Statistical analyses	derived_data_files/das_28.txt	IPK Gatersleben	doi:10.5447/IPK/2016/9	http://dx.doi.org/10.5447/IPK/2016/9	covered	rotating
1135FA1005	Image Acquisition	LemnaTec Scanalyzer system	19.09.2011 10:58:21	1135FA1005_das_31	1135FA_images\vis\top\31\1135FA1005 top.vis das_31 DEG_000 2011-09-19 10_58_21.png	IPK Gatersleben	doi:10.5447/IPK/2016/7	http://dx.doi.org/10.5447/IPK/2016/7	Manual trait acquisition	Image analysis	Extracted Features	Statistical analyses	derived_data_files/das_31.txt	IPK Gatersleben	doi:10.5447/IPK/2016/9	http://dx.doi.org/10.5447/IPK/2016/9	covered	rotating
1135FA1005	Image Acquisition	LemnaTec Scanalyzer system	21.09.2011 17:04:04	1135FA1005_das_33	1135FA_images\vis\top\33\1135FA1005 top.vis das_33 DEG_000 2011-09-21 17_04_04.png	IPK Gatersleben	doi:10.5447/IPK/2016/7	http://dx.doi.org/10.5447/IPK/2016/7	Manual trait acquisition	Image analysis	Extracted Features	Statistical analyses	derived_data_files/das_33.txt	IPK Gatersleben	doi:10.5447/IPK/2016/9	http://dx.doi.org/10.5447/IPK/2016/9	covered	rotating
1135FA1005	Image Acquisition	LemnaTec Scanalyzer system	23.09.2011 04:58:26	1135FA1005_das_35	1135FA_images\vis\top\35\1135FA1005 top.vis das_35 DEG_000 2011-09-23 04_58_26.png	IPK Gatersleben	doi:10.5447/IPK/2016/7	http://dx.doi.org/10.5447/IPK/2016/7	Manual trait acquisition	Image analysis	Extracted Features	Statistical analyses	derived_data_files/das_35.txt	IPK Gatersleben	doi:10.5447/IPK/2016/9	http://dx.doi.org/10.5447/IPK/2016/9	covered	rotating
1135FA1005	Image Acquisition	LemnaTec Scanalyzer system	23.09.2011 10:58:49	1135FA1005_das_35	1135FA_images\vis\top\35\1135FA1005 top.vis das_35 DEG_000 2011-09-23 10_58_49.png	IPK Gatersleben	doi:10.5447/IPK/2016/7	http://dx.doi.org/10.5447/IPK/2016/7	Manual trait acquisition	Image analysis	Extracted Features	Statistical analyses	derived_data_files/das_35.txt	IPK Gatersleben	doi:10.5447/IPK/2016/9	http://dx.doi.org/10.5447/IPK/2016/9	covered	rotating
1135FA1005	Image Acquisition	LemnaTec Scanalyzer system	26.09.2011 15:25:39	1135FA1005_das_38	1135FA_images\vis\top\38\1135FA1005 top.vis das_38 DEG_000 2011-09-26 15_25_39.png	IPK Gatersleben	doi:10.5447/IPK/2016/7	http://dx.doi.org/10.5447/IPK/2016/7	Manual trait acquisition	Image analysis	Extracted Features	Statistical analyses	derived_data_files/das_38.txt	IPK Gatersleben	doi:10.5447/IPK/2016/9	http://dx.doi.org/10.5447/IPK/2016/9	covered	rotating
1135FA1005	Image Acquisition	LemnaTec Scanalyzer system	28.09.2011 12:46:32	1135FA1005_das_40	1135FA_images\vis\top\40\1135FA1005 top.vis das_40 DEG_000 2011-09-28 12_46_32.png	IPK Gatersleben	doi:10.5447/IPK/2016/7	http://dx.doi.org/10.5447/IPK/2016/7	Manual trait acquisition	Image analysis	Extracted Features	Statistical analyses	derived_data_files/das_40.txt	IPK Gatersleben	doi:10.5447/IPK/2016/9	http://dx.doi.org/10.5447/IPK/2016/9	covered	rotating
1135FA1005	Image Acquisition	LemnaTec Scanalyzer system	30.09.2011 10:57:24	1135FA1005_das_42	1135FA_images\vis\top\42\1135FA1005 top.vis das_42 DEG_000 2011-09-30 10_57_24.png	IPK Gatersleben	doi:10.5447/IPK/2016/7	http://dx.doi.org/10.5447/IPK/2016/7	Manual trait acquisition	Image analysis	Extracted Features	Statistical analyses	derived_data_files/das_42.txt	IPK Gatersleben	doi:10.5447/IPK/2016/9	http://dx.doi.org/10.5447/IPK/2016/9	covered	rotating
1135FA1005	Image Acquisition	LemnaTec Scanalyzer system	03.10.2011 10:57:47	1135FA1005_das_45	1135FA_images\vis\top\45\1135FA1005 top.vis das_45 DEG_000 2011-10-03 10_57_47.png	IPK Gatersleben	doi:10.5447/IPK/2016/7	http://dx.doi.org/10.5447/IPK/2016/7	Manual trait acquisition	Image analysis	Extracted Features	Statistical analyses	derived_data_files/das_45.txt	IPK Gatersleben	doi:10.5447/IPK/2016/9	http://dx.doi.org/10.5447/IPK/2016/9	covered	rotating
1135FA1005	Image Acquisition	LemnaTec Scanalyzer system	05.10.2011 10:58:07	1135FA1005_das_47	1135FA_images\vis\top\47\1135FA1005 top.vis das_47 DEG_000 2011-10-05 10_58_07.png	IPK Gatersleben	doi:10.5447/IPK/2016/7	http://dx.doi.org/10.5447/IPK/2016/7	Manual trait acquisition	Image analysis	Extracted Features	Statistical analyses	derived_data_files/das_47.txt	IPK Gatersleben	doi:10.5447/IPK/2016/9	http://dx.doi.org/10.5447/IPK/2016/9	covered	rotating
1135FA1005	Image Acquisition	LemnaTec Scanalyzer system	10.10.2011 12:03:06	1135FA1005_das_52	1135FA_images\vis\top\52\1135FA1005 top.vis das_52 DEG_000 2011-10-10 12_03_06.png	IPK Gatersleben	doi:10.5447/IPK/2016/7	http://dx.doi.org/10.5447/IPK/2016/7	Manual trait acquisition	Image analysis	Extracted Features	Statistical analyses	derived_data_files/das_52.txt	IPK Gatersleben	doi:10.5447/IPK/2016/9	http://dx.doi.org/10.5447/IPK/2016/9	covered	rotating
1135FA1005	Image Acquisition	LemnaTec Scanalyzer system	12.10.2011 11:27:59	1135FA1005_das_54	1135FA_images\vis\top\54\1135FA1005 top.vis das_54 DEG_000 2011-10-12 11_27_59.png	IPK Gatersleben	doi:10.5447/IPK/2016/7	http://dx.doi.org/10.5447/IPK/2016/7	Manual trait acquisition	Image analysis	Extracted Features	Statistical analyses	derived_data_files/das_54.txt	IPK Gatersleben	doi:10.5447/IPK/2016/9	http://dx.doi.org/10.5447/IPK/2016/9	covered	rotating
1135FA1006	Image Acquisition	LemnaTec Scanalyzer system	07.10.2011 14:06:44	1135FA1006_das_49	1135FA_images\fluo\side\49\1135FA1006 side.fluo das_49 DEG_000 2011-10-07 14_06_44.png	IPK Gatersleben	doi:10.5447/IPK/2016/7	http://dx.doi.org/10.5447/IPK/2016/7	Manual trait acquisition	Image analysis	Extracted Features	Statistical analyses	derived_data_files/das_49.txt	IPK Gatersleben	doi:10.5447/IPK/2016/9	http://dx.doi.org/10.5447/IPK/2016/9	uncovered	rotating
1135FA1006	Image Acquisition	LemnaTec Scanalyzer system	07.10.2011 14:06:44	1135FA1006_das_49	1135FA_images\fluo\side\49\1135FA1006 side.fluo das_49 DEG_090 2011-10-07 14_06_44.png	IPK Gatersleben	doi:10.5447/IPK/2016/7	http://dx.doi.org/10.5447/IPK/2016/7	Manual trait acquisition	Image analysis	Extracted Features	Statistical analyses	derived_data_files/das_49.txt	IPK Gatersleben	doi:10.5447/IPK/2016/9	http://dx.doi.org/10.5447/IPK/2016/9	uncovered	rotating
1135FA1006	Image Acquisition	LemnaTec Scanalyzer system	10.10.2011 14:48:13	1135FA1006_das_52	1135FA_images\fluo\side\52\1135FA1006 side.fluo das_52 DEG_000 2011-10-10 14_48_13.png	IPK Gatersleben	doi:10.5447/IPK/2016/7	http://dx.doi.org/10.5447/IPK/2016/7	Manual trait acquisition	Image analysis	Extracted Features	Statistical analyses	derived_data_files/das_52.txt	IPK Gatersleben	doi:10.5447/IPK/2016/9	http://dx.doi.org/10.5447/IPK/2016/9	uncovered	rotating
1135FA1006	Image Acquisition	LemnaTec Scanalyzer system	10.10.2011 14:48:13	1135FA1006_das_52	1135FA_images\fluo\side\52\1135FA1006 side.fluo das_52 DEG_090 2011-10-10 14_48_13.png	IPK Gatersleben	doi:10.5447/IPK/2016/7	http://dx.doi.org/10.5447/IPK/2016/7	Manual trait acquisition	Image analysis	Extracted Features	Statistical analyses	derived_data_files/das_52.txt	IPK Gatersleben	doi:10.5447/IPK/2016/9	http://dx.doi.org/10.5447/IPK/2016/9	uncovered	rotating
1135FA1006	Image Acquisition	LemnaTec Scanalyzer system	07.10.2011 14:06:44	1135FA1006_das_49	1135FA_images\nir\side\49\1135FA1006 side.nir das_49 DEG_000 2011-10-07 14_06_44.png	IPK Gatersleben	doi:10.5447/IPK/2016/7	http://dx.doi.org/10.5447/IPK/2016/7	Manual trait acquisition	Image analysis	Extracted Features	Statistical analyses	derived_data_files/das_49.txt	IPK Gatersleben	doi:10.5447/IPK/2016/9	http://dx.doi.org/10.5447/IPK/2016/9	uncovered	rotating
1135FA1006	Image Acquisition	LemnaTec Scanalyzer system	07.10.2011 14:06:44	1135FA1006_das_49	1135FA_images\nir\side\49\1135FA1006 side.nir das_49 DEG_090 2011-10-07 14_06_44.png	IPK Gatersleben	doi:10.5447/IPK/2016/7	http://dx.doi.org/10.5447/IPK/2016/7	Manual trait acquisition	Image analysis	Extracted Features	Statistical analyses	derived_data_files/das_49.txt	IPK Gatersleben	doi:10.5447/IPK/2016/9	http://dx.doi.org/10.5447/IPK/2016/9	uncovered	rotating
1135FA1006	Image Acquisition	LemnaTec Scanalyzer system	10.10.2011 14:48:13	1135FA1006_das_52	1135FA_images\nir\side\52\1135FA1006 side.nir das_52 DEG_000 2011-10-10 14_48_13.png	IPK Gatersleben	doi:10.5447/IPK/2016/7	http://dx.doi.org/10.5447/IPK/2016/7	Manual trait acquisition	Image analysis	Extracted Features	Statistical analyses	derived_data_files/das_52.txt	IPK Gatersleben	doi:10.5447/IPK/2016/9	http://dx.doi.org/10.5447/IPK/2016/9	uncovered	rotating
1135FA1006	Image Acquisition	LemnaTec Scanalyzer system	10.10.2011 14:48:13	1135FA1006_das_52	1135FA_images\nir\side\52\1135FA1006 side.nir das_52 DEG_090 2011-10-10 14_48_13.png	IPK Gatersleben	doi:10.5447/IPK/2016/7	http://dx.doi.org/10.5447/IPK/2016/7	Manual trait acquisition	Image analysis	Extracted Features	Statistical analyses	derived_data_files/das_52.txt	IPK Gatersleben	doi:10.5447/IPK/2016/9	http://dx.doi.org/10.5447/IPK/2016/9	uncovered	rotating
1135FA1006	Image Acquisition	LemnaTec Scanalyzer system	07.10.2011 14:06:44	1135FA1006_das_49	1135FA_images\vis\side\49\1135FA1006 side.vis das_49 DEG_000 2011-10-07 14_06_44.png	IPK Gatersleben	doi:10.5447/IPK/2016/7	http://dx.doi.org/10.5447/IPK/2016/7	Manual trait acquisition	Image analysis	Extracted Features	Statistical analyses	derived_data_files/das_49.txt	IPK Gatersleben	doi:10.5447/IPK/2016/9	http://dx.doi.org/10.5447/IPK/2016/9	uncovered	rotating
1135FA1006	Image Acquisition	LemnaTec Scanalyzer system	07.10.2011 14:06:44	1135FA1006_das_49	1135FA_images\vis\side\49\1135FA1006 side.vis das_49 DEG_090 2011-10-07 14_06_44.png	IPK Gatersleben	doi:10.5447/IPK/2016/7	http://dx.doi.org/10.5447/IPK/2016/7	Manual trait acquisition	Image analysis	Extracted Features	Statistical analyses	derived_data_files/das_49.txt	IPK Gatersleben	doi:10.5447/IPK/2016/9	http://dx.doi.org/10.5447/IPK/2016/9	uncovered	rotating
1135FA1006	Image Acquisition	LemnaTec Scanalyzer system	10.10.2011 14:48:13	1135FA1006_das_52	1135FA_images\vis\side\52\1135FA1006 side.vis das_52 DEG_000 2011-10-10 14_48_13.png	IPK Gatersleben	doi:10.5447/IPK/2016/7	http://dx.doi.org/10.5447/IPK/2016/7	Manual trait acquisition	Image analysis	Extracted Features	Statistical analyses	derived_data_files/das_52.txt	IPK Gatersleben	doi:10.5447/IPK/2016/9	http://dx.doi.org/10.5447/IPK/2016/9	uncovered	rotating
1135FA1006	Image Acquisition	LemnaTec Scanalyzer system	10.10.2011 14:48:13	1135FA1006_das_52	1135FA_images\vis\side\52\1135FA1006 side.vis das_52 DEG_090 2011-10-10 14_48_13.png	IPK Gatersleben	doi:10.5447/IPK/2016/7	http://dx.doi.org/10.5447/IPK/2016/7	Manual trait acquisition	Image analysis	Extracted Features	Statistical analyses	derived_data_files/das_52.txt	IPK Gatersleben	doi:10.5447/IPK/2016/9	http://dx.doi.org/10.5447/IPK/2016/9	uncovered	rotating
1135FA1006	Image Acquisition	LemnaTec Scanalyzer system	02.09.2011 13:42:32	1135FA1006_das_14	1135FA_images\fluo\top\14\1135FA1006 top.fluo das_14 DEG_000 2011-09-02 13_42_32.png	IPK Gatersleben	doi:10.5447/IPK/2016/7	http://dx.doi.org/10.5447/IPK/2016/7	Manual trait acquisition	Image analysis	Extracted Features	Statistical analyses	derived_data_files/das_14.txt	IPK Gatersleben	doi:10.5447/IPK/2016/9	http://dx.doi.org/10.5447/IPK/2016/9	uncovered	rotating
1135FA1006	Image Acquisition	LemnaTec Scanalyzer system	05.09.2011 12:49:12	1135FA1006_das_17	1135FA_images\fluo\top\17\1135FA1006 top.fluo das_17 DEG_000 2011-09-05 12_49_12.png	IPK Gatersleben	doi:10.5447/IPK/2016/7	http://dx.doi.org/10.5447/IPK/2016/7	Manual trait acquisition	Image analysis	Extracted Features	Statistical analyses	derived_data_files/das_17.txt	IPK Gatersleben	doi:10.5447/IPK/2016/9	http://dx.doi.org/10.5447/IPK/2016/9	uncovered	rotating
1135FA1006	Image Acquisition	LemnaTec Scanalyzer system	07.09.2011 12:49:04	1135FA1006_das_19	1135FA_images\fluo\top\19\1135FA1006 top.fluo das_19 DEG_000 2011-09-07 12_49_04.png	IPK Gatersleben	doi:10.5447/IPK/2016/7	http://dx.doi.org/10.5447/IPK/2016/7	Manual trait acquisition	Image analysis	Extracted Features	Statistical analyses	derived_data_files/das_19.txt	IPK Gatersleben	doi:10.5447/IPK/2016/9	http://dx.doi.org/10.5447/IPK/2016/9	uncovered	rotating
1135FA1006	Image Acquisition	LemnaTec Scanalyzer system	09.09.2011 12:47:42	1135FA1006_das_21	1135FA_images\fluo\top\21\1135FA1006 top.fluo das_21 DEG_000 2011-09-09 12_47_42.png	IPK Gatersleben	doi:10.5447/IPK/2016/7	http://dx.doi.org/10.5447/IPK/2016/7	Manual trait acquisition	Image analysis	Extracted Features	Statistical analyses	derived_data_files/das_21.txt	IPK Gatersleben	doi:10.5447/IPK/2016/9	http://dx.doi.org/10.5447/IPK/2016/9	uncovered	rotating
1135FA1006	Image Acquisition	LemnaTec Scanalyzer system	12.09.2011 12:48:18	1135FA1006_das_24	1135FA_images\fluo\top\24\1135FA1006 top.fluo das_24 DEG_000 2011-09-12 12_48_18.png	IPK Gatersleben	doi:10.5447/IPK/2016/7	http://dx.doi.org/10.5447/IPK/2016/7	Manual trait acquisition	Image analysis	Extracted Features	Statistical analyses	derived_data_files/das_24.txt	IPK Gatersleben	doi:10.5447/IPK/2016/9	http://dx.doi.org/10.5447/IPK/2016/9	uncovered	rotating
1135FA1006	Image Acquisition	LemnaTec Scanalyzer system	14.09.2011 13:10:33	1135FA1006_das_26	1135FA_images\fluo\top\26\1135FA1006 top.fluo das_26 DEG_000 2011-09-14 13_10_33.png	IPK Gatersleben	doi:10.5447/IPK/2016/7	http://dx.doi.org/10.5447/IPK/2016/7	Manual trait acquisition	Image analysis	Extracted Features	Statistical analyses	derived_data_files/das_26.txt	IPK Gatersleben	doi:10.5447/IPK/2016/9	http://dx.doi.org/10.5447/IPK/2016/9	uncovered	rotating
1135FA1006	Image Acquisition	LemnaTec Scanalyzer system	16.09.2011 12:50:01	1135FA1006_das_28	1135FA_images\fluo\top\28\1135FA1006 top.fluo das_28 DEG_000 2011-09-16 12_50_01.png	IPK Gatersleben	doi:10.5447/IPK/2016/7	http://dx.doi.org/10.5447/IPK/2016/7	Manual trait acquisition	Image analysis	Extracted Features	Statistical analyses	derived_data_files/das_28.txt	IPK Gatersleben	doi:10.5447/IPK/2016/9	http://dx.doi.org/10.5447/IPK/2016/9	uncovered	rotating
1135FA1006	Image Acquisition	LemnaTec Scanalyzer system	19.09.2011 12:49:04	1135FA1006_das_31	1135FA_images\fluo\top\31\1135FA1006 top.fluo das_31 DEG_000 2011-09-19 12_49_04.png	IPK Gatersleben	doi:10.5447/IPK/2016/7	http://dx.doi.org/10.5447/IPK/2016/7	Manual trait acquisition	Image analysis	Extracted Features	Statistical analyses	derived_data_files/das_31.txt	IPK Gatersleben	doi:10.5447/IPK/2016/9	http://dx.doi.org/10.5447/IPK/2016/9	uncovered	rotating
1135FA1006	Image Acquisition	LemnaTec Scanalyzer system	23.09.2011 06:49:18	1135FA1006_das_35	1135FA_images\fluo\top\35\1135FA1006 top.fluo das_35 DEG_000 2011-09-23 06_49_18.png	IPK Gatersleben	doi:10.5447/IPK/2016/7	http://dx.doi.org/10.5447/IPK/2016/7	Manual trait acquisition	Image analysis	Extracted Features	Statistical analyses	derived_data_files/das_35.txt	IPK Gatersleben	doi:10.5447/IPK/2016/9	http://dx.doi.org/10.5447/IPK/2016/9	uncovered	rotating
1135FA1006	Image Acquisition	LemnaTec Scanalyzer system	26.09.2011 17:15:53	1135FA1006_das_38	1135FA_images\fluo\top\38\1135FA1006 top.fluo das_38 DEG_000 2011-09-26 17_15_53.png	IPK Gatersleben	doi:10.5447/IPK/2016/7	http://dx.doi.org/10.5447/IPK/2016/7	Manual trait acquisition	Image analysis	Extracted Features	Statistical analyses	derived_data_files/das_38.txt	IPK Gatersleben	doi:10.5447/IPK/2016/9	http://dx.doi.org/10.5447/IPK/2016/9	uncovered	rotating
1135FA1006	Image Acquisition	LemnaTec Scanalyzer system	28.09.2011 14:35:20	1135FA1006_das_40	1135FA_images\fluo\top\40\1135FA1006 top.fluo das_40 DEG_000 2011-09-28 14_35_20.png	IPK Gatersleben	doi:10.5447/IPK/2016/7	http://dx.doi.org/10.5447/IPK/2016/7	Manual trait acquisition	Image analysis	Extracted Features	Statistical analyses	derived_data_files/das_40.txt	IPK Gatersleben	doi:10.5447/IPK/2016/9	http://dx.doi.org/10.5447/IPK/2016/9	uncovered	rotating
1135FA1006	Image Acquisition	LemnaTec Scanalyzer system	30.09.2011 12:47:13	1135FA1006_das_42	1135FA_images\fluo\top\42\1135FA1006 top.fluo das_42 DEG_000 2011-09-30 12_47_13.png	IPK Gatersleben	doi:10.5447/IPK/2016/7	http://dx.doi.org/10.5447/IPK/2016/7	Manual trait acquisition	Image analysis	Extracted Features	Statistical analyses	derived_data_files/das_42.txt	IPK Gatersleben	doi:10.5447/IPK/2016/9	http://dx.doi.org/10.5447/IPK/2016/9	uncovered	rotating
1135FA1006	Image Acquisition	LemnaTec Scanalyzer system	03.10.2011 12:47:48	1135FA1006_das_45	1135FA_images\fluo\top\45\1135FA1006 top.fluo das_45 DEG_000 2011-10-03 12_47_48.png	IPK Gatersleben	doi:10.5447/IPK/2016/7	http://dx.doi.org/10.5447/IPK/2016/7	Manual trait acquisition	Image analysis	Extracted Features	Statistical analyses	derived_data_files/das_45.txt	IPK Gatersleben	doi:10.5447/IPK/2016/9	http://dx.doi.org/10.5447/IPK/2016/9	uncovered	rotating
1135FA1006	Image Acquisition	LemnaTec Scanalyzer system	05.10.2011 12:48:06	1135FA1006_das_47	1135FA_images\fluo\top\47\1135FA1006 top.fluo das_47 DEG_000 2011-10-05 12_48_06.png	IPK Gatersleben	doi:10.5447/IPK/2016/7	http://dx.doi.org/10.5447/IPK/2016/7	Manual trait acquisition	Image analysis	Extracted Features	Statistical analyses	derived_data_files/das_47.txt	IPK Gatersleben	doi:10.5447/IPK/2016/9	http://dx.doi.org/10.5447/IPK/2016/9	uncovered	rotating
1135FA1006	Image Acquisition	LemnaTec Scanalyzer system	10.10.2011 14:48:13	1135FA1006_das_52	1135FA_images\fluo\top\52\1135FA1006 top.fluo das_52 DEG_000 2011-10-10 14_48_13.png	IPK Gatersleben	doi:10.5447/IPK/2016/7	http://dx.doi.org/10.5447/IPK/2016/7	Manual trait acquisition	Image analysis	Extracted Features	Statistical analyses	derived_data_files/das_52.txt	IPK Gatersleben	doi:10.5447/IPK/2016/9	http://dx.doi.org/10.5447/IPK/2016/9	uncovered	rotating
1135FA1006	Image Acquisition	LemnaTec Scanalyzer system	02.09.2011 13:42:32	1135FA1006_das_14	1135FA_images\nir\top\14\1135FA1006 top.nir das_14 DEG_000 2011-09-02 13_42_32.png	IPK Gatersleben	doi:10.5447/IPK/2016/7	http://dx.doi.org/10.5447/IPK/2016/7	Manual trait acquisition	Image analysis	Extracted Features	Statistical analyses	derived_data_files/das_14.txt	IPK Gatersleben	doi:10.5447/IPK/2016/9	http://dx.doi.org/10.5447/IPK/2016/9	uncovered	rotating
1135FA1006	Image Acquisition	LemnaTec Scanalyzer system	05.09.2011 12:49:12	1135FA1006_das_17	1135FA_images\nir\top\17\1135FA1006 top.nir das_17 DEG_000 2011-09-05 12_49_12.png	IPK Gatersleben	doi:10.5447/IPK/2016/7	http://dx.doi.org/10.5447/IPK/2016/7	Manual trait acquisition	Image analysis	Extracted Features	Statistical analyses	derived_data_files/das_17.txt	IPK Gatersleben	doi:10.5447/IPK/2016/9	http://dx.doi.org/10.5447/IPK/2016/9	uncovered	rotating
1135FA1006	Image Acquisition	LemnaTec Scanalyzer system	07.09.2011 12:49:04	1135FA1006_das_19	1135FA_images\nir\top\19\1135FA1006 top.nir das_19 DEG_000 2011-09-07 12_49_04.png	IPK Gatersleben	doi:10.5447/IPK/2016/7	http://dx.doi.org/10.5447/IPK/2016/7	Manual trait acquisition	Image analysis	Extracted Features	Statistical analyses	derived_data_files/das_19.txt	IPK Gatersleben	doi:10.5447/IPK/2016/9	http://dx.doi.org/10.5447/IPK/2016/9	uncovered	rotating
1135FA1006	Image Acquisition	LemnaTec Scanalyzer system	09.09.2011 12:47:42	1135FA1006_das_21	1135FA_images\nir\top\21\1135FA1006 top.nir das_21 DEG_000 2011-09-09 12_47_42.png	IPK Gatersleben	doi:10.5447/IPK/2016/7	http://dx.doi.org/10.5447/IPK/2016/7	Manual trait acquisition	Image analysis	Extracted Features	Statistical analyses	derived_data_files/das_21.txt	IPK Gatersleben	doi:10.5447/IPK/2016/9	http://dx.doi.org/10.5447/IPK/2016/9	uncovered	rotating
1135FA1006	Image Acquisition	LemnaTec Scanalyzer system	12.09.2011 12:48:18	1135FA1006_das_24	1135FA_images\nir\top\24\1135FA1006 top.nir das_24 DEG_000 2011-09-12 12_48_18.png	IPK Gatersleben	doi:10.5447/IPK/2016/7	http://dx.doi.org/10.5447/IPK/2016/7	Manual trait acquisition	Image analysis	Extracted Features	Statistical analyses	derived_data_files/das_24.txt	IPK Gatersleben	doi:10.5447/IPK/2016/9	http://dx.doi.org/10.5447/IPK/2016/9	uncovered	rotating
1135FA1006	Image Acquisition	LemnaTec Scanalyzer system	14.09.2011 13:10:33	1135FA1006_das_26	1135FA_images\nir\top\26\1135FA1006 top.nir das_26 DEG_000 2011-09-14 13_10_33.png	IPK Gatersleben	doi:10.5447/IPK/2016/7	http://dx.doi.org/10.5447/IPK/2016/7	Manual trait acquisition	Image analysis	Extracted Features	Statistical analyses	derived_data_files/das_26.txt	IPK Gatersleben	doi:10.5447/IPK/2016/9	http://dx.doi.org/10.5447/IPK/2016/9	uncovered	rotating
1135FA1006	Image Acquisition	LemnaTec Scanalyzer system	16.09.2011 12:50:01	1135FA1006_das_28	1135FA_images\nir\top\28\1135FA1006 top.nir das_28 DEG_000 2011-09-16 12_50_01.png	IPK Gatersleben	doi:10.5447/IPK/2016/7	http://dx.doi.org/10.5447/IPK/2016/7	Manual trait acquisition	Image analysis	Extracted Features	Statistical analyses	derived_data_files/das_28.txt	IPK Gatersleben	doi:10.5447/IPK/2016/9	http://dx.doi.org/10.5447/IPK/2016/9	uncovered	rotating
1135FA1006	Image Acquisition	LemnaTec Scanalyzer system	19.09.2011 12:49:04	1135FA1006_das_31	1135FA_images\nir\top\31\1135FA1006 top.nir das_31 DEG_000 2011-09-19 12_49_04.png	IPK Gatersleben	doi:10.5447/IPK/2016/7	http://dx.doi.org/10.5447/IPK/2016/7	Manual trait acquisition	Image analysis	Extracted Features	Statistical analyses	derived_data_files/das_31.txt	IPK Gatersleben	doi:10.5447/IPK/2016/9	http://dx.doi.org/10.5447/IPK/2016/9	uncovered	rotating
1135FA1006	Image Acquisition	LemnaTec Scanalyzer system	23.09.2011 06:49:18	1135FA1006_das_35	1135FA_images\nir\top\35\1135FA1006 top.nir das_35 DEG_000 2011-09-23 06_49_18.png	IPK Gatersleben	doi:10.5447/IPK/2016/7	http://dx.doi.org/10.5447/IPK/2016/7	Manual trait acquisition	Image analysis	Extracted Features	Statistical analyses	derived_data_files/das_35.txt	IPK Gatersleben	doi:10.5447/IPK/2016/9	http://dx.doi.org/10.5447/IPK/2016/9	uncovered	rotating
1135FA1006	Image Acquisition	LemnaTec Scanalyzer system	26.09.2011 17:15:53	1135FA1006_das_38	1135FA_images\nir\top\38\1135FA1006 top.nir das_38 DEG_000 2011-09-26 17_15_53.png	IPK Gatersleben	doi:10.5447/IPK/2016/7	http://dx.doi.org/10.5447/IPK/2016/7	Manual trait acquisition	Image analysis	Extracted Features	Statistical analyses	derived_data_files/das_38.txt	IPK Gatersleben	doi:10.5447/IPK/2016/9	http://dx.doi.org/10.5447/IPK/2016/9	uncovered	rotating
1135FA1006	Image Acquisition	LemnaTec Scanalyzer system	28.09.2011 14:35:20	1135FA1006_das_40	1135FA_images\nir\top\40\1135FA1006 top.nir das_40 DEG_000 2011-09-28 14_35_20.png	IPK Gatersleben	doi:10.5447/IPK/2016/7	http://dx.doi.org/10.5447/IPK/2016/7	Manual trait acquisition	Image analysis	Extracted Features	Statistical analyses	derived_data_files/das_40.txt	IPK Gatersleben	doi:10.5447/IPK/2016/9	http://dx.doi.org/10.5447/IPK/2016/9	uncovered	rotating
1135FA1006	Image Acquisition	LemnaTec Scanalyzer system	30.09.2011 12:47:13	1135FA1006_das_42	1135FA_images\nir\top\42\1135FA1006 top.nir das_42 DEG_000 2011-09-30 12_47_13.png	IPK Gatersleben	doi:10.5447/IPK/2016/7	http://dx.doi.org/10.5447/IPK/2016/7	Manual trait acquisition	Image analysis	Extracted Features	Statistical analyses	derived_data_files/das_42.txt	IPK Gatersleben	doi:10.5447/IPK/2016/9	http://dx.doi.org/10.5447/IPK/2016/9	uncovered	rotating
1135FA1006	Image Acquisition	LemnaTec Scanalyzer system	03.10.2011 12:47:48	1135FA1006_das_45	1135FA_images\nir\top\45\1135FA1006 top.nir das_45 DEG_000 2011-10-03 12_47_48.png	IPK Gatersleben	doi:10.5447/IPK/2016/7	http://dx.doi.org/10.5447/IPK/2016/7	Manual trait acquisition	Image analysis	Extracted Features	Statistical analyses	derived_data_files/das_45.txt	IPK Gatersleben	doi:10.5447/IPK/2016/9	http://dx.doi.org/10.5447/IPK/2016/9	uncovered	rotating
1135FA1006	Image Acquisition	LemnaTec Scanalyzer system	05.10.2011 12:48:06	1135FA1006_das_47	1135FA_images\nir\top\47\1135FA1006 top.nir das_47 DEG_000 2011-10-05 12_48_06.png	IPK Gatersleben	doi:10.5447/IPK/2016/7	http://dx.doi.org/10.5447/IPK/2016/7	Manual trait acquisition	Image analysis	Extracted Features	Statistical analyses	derived_data_files/das_47.txt	IPK Gatersleben	doi:10.5447/IPK/2016/9	http://dx.doi.org/10.5447/IPK/2016/9	uncovered	rotating
1135FA1006	Image Acquisition	LemnaTec Scanalyzer system	10.10.2011 14:48:13	1135FA1006_das_52	1135FA_images\nir\top\52\1135FA1006 top.nir das_52 DEG_000 2011-10-10 14_48_13.png	IPK Gatersleben	doi:10.5447/IPK/2016/7	http://dx.doi.org/10.5447/IPK/2016/7	Manual trait acquisition	Image analysis	Extracted Features	Statistical analyses	derived_data_files/das_52.txt	IPK Gatersleben	doi:10.5447/IPK/2016/9	http://dx.doi.org/10.5447/IPK/2016/9	uncovered	rotating
1135FA1006	Image Acquisition	LemnaTec Scanalyzer system	02.09.2011 13:42:32	1135FA1006_das_14	1135FA_images\vis\top\14\1135FA1006 top.vis das_14 DEG_000 2011-09-02 13_42_32.png	IPK Gatersleben	doi:10.5447/IPK/2016/7	http://dx.doi.org/10.5447/IPK/2016/7	Manual trait acquisition	Image analysis	Extracted Features	Statistical analyses	derived_data_files/das_14.txt	IPK Gatersleben	doi:10.5447/IPK/2016/9	http://dx.doi.org/10.5447/IPK/2016/9	uncovered	rotating
1135FA1006	Image Acquisition	LemnaTec Scanalyzer system	05.09.2011 12:49:12	1135FA1006_das_17	1135FA_images\vis\top\17\1135FA1006 top.vis das_17 DEG_000 2011-09-05 12_49_12.png	IPK Gatersleben	doi:10.5447/IPK/2016/7	http://dx.doi.org/10.5447/IPK/2016/7	Manual trait acquisition	Image analysis	Extracted Features	Statistical analyses	derived_data_files/das_17.txt	IPK Gatersleben	doi:10.5447/IPK/2016/9	http://dx.doi.org/10.5447/IPK/2016/9	uncovered	rotating
1135FA1006	Image Acquisition	LemnaTec Scanalyzer system	07.09.2011 12:49:04	1135FA1006_das_19	1135FA_images\vis\top\19\1135FA1006 top.vis das_19 DEG_000 2011-09-07 12_49_04.png	IPK Gatersleben	doi:10.5447/IPK/2016/7	http://dx.doi.org/10.5447/IPK/2016/7	Manual trait acquisition	Image analysis	Extracted Features	Statistical analyses	derived_data_files/das_19.txt	IPK Gatersleben	doi:10.5447/IPK/2016/9	http://dx.doi.org/10.5447/IPK/2016/9	uncovered	rotating
1135FA1006	Image Acquisition	LemnaTec Scanalyzer system	09.09.2011 12:47:42	1135FA1006_das_21	1135FA_images\vis\top\21\1135FA1006 top.vis das_21 DEG_000 2011-09-09 12_47_42.png	IPK Gatersleben	doi:10.5447/IPK/2016/7	http://dx.doi.org/10.5447/IPK/2016/7	Manual trait acquisition	Image analysis	Extracted Features	Statistical analyses	derived_data_files/das_21.txt	IPK Gatersleben	doi:10.5447/IPK/2016/9	http://dx.doi.org/10.5447/IPK/2016/9	uncovered	rotating
1135FA1006	Image Acquisition	LemnaTec Scanalyzer system	12.09.2011 12:48:18	1135FA1006_das_24	1135FA_images\vis\top\24\1135FA1006 top.vis das_24 DEG_000 2011-09-12 12_48_18.png	IPK Gatersleben	doi:10.5447/IPK/2016/7	http://dx.doi.org/10.5447/IPK/2016/7	Manual trait acquisition	Image analysis	Extracted Features	Statistical analyses	derived_data_files/das_24.txt	IPK Gatersleben	doi:10.5447/IPK/2016/9	http://dx.doi.org/10.5447/IPK/2016/9	uncovered	rotating
1135FA1006	Image Acquisition	LemnaTec Scanalyzer system	14.09.2011 13:10:33	1135FA1006_das_26	1135FA_images\vis\top\26\1135FA1006 top.vis das_26 DEG_000 2011-09-14 13_10_33.png	IPK Gatersleben	doi:10.5447/IPK/2016/7	http://dx.doi.org/10.5447/IPK/2016/7	Manual trait acquisition	Image analysis	Extracted Features	Statistical analyses	derived_data_files/das_26.txt	IPK Gatersleben	doi:10.5447/IPK/2016/9	http://dx.doi.org/10.5447/IPK/2016/9	uncovered	rotating
1135FA1006	Image Acquisition	LemnaTec Scanalyzer system	16.09.2011 12:50:01	1135FA1006_das_28	1135FA_images\vis\top\28\1135FA1006 top.vis das_28 DEG_000 2011-09-16 12_50_01.png	IPK Gatersleben	doi:10.5447/IPK/2016/7	http://dx.doi.org/10.5447/IPK/2016/7	Manual trait acquisition	Image analysis	Extracted Features	Statistical analyses	derived_data_files/das_28.txt	IPK Gatersleben	doi:10.5447/IPK/2016/9	http://dx.doi.org/10.5447/IPK/2016/9	uncovered	rotating
1135FA1006	Image Acquisition	LemnaTec Scanalyzer system	19.09.2011 12:49:04	1135FA1006_das_31	1135FA_images\vis\top\31\1135FA1006 top.vis das_31 DEG_000 2011-09-19 12_49_04.png	IPK Gatersleben	doi:10.5447/IPK/2016/7	http://dx.doi.org/10.5447/IPK/2016/7	Manual trait acquisition	Image analysis	Extracted Features	Statistical analyses	derived_data_files/das_31.txt	IPK Gatersleben	doi:10.5447/IPK/2016/9	http://dx.doi.org/10.5447/IPK/2016/9	uncovered	rotating
1135FA1006	Image Acquisition	LemnaTec Scanalyzer system	23.09.2011 06:49:18	1135FA1006_das_35	1135FA_images\vis\top\35\1135FA1006 top.vis das_35 DEG_000 2011-09-23 06_49_18.png	IPK Gatersleben	doi:10.5447/IPK/2016/7	http://dx.doi.org/10.5447/IPK/2016/7	Manual trait acquisition	Image analysis	Extracted Features	Statistical analyses	derived_data_files/das_35.txt	IPK Gatersleben	doi:10.5447/IPK/2016/9	http://dx.doi.org/10.5447/IPK/2016/9	uncovered	rotating
1135FA1006	Image Acquisition	LemnaTec Scanalyzer system	26.09.2011 17:15:53	1135FA1006_das_38	1135FA_images\vis\top\38\1135FA1006 top.vis das_38 DEG_000 2011-09-26 17_15_53.png	IPK Gatersleben	doi:10.5447/IPK/2016/7	http://dx.doi.org/10.5447/IPK/2016/7	Manual trait acquisition	Image analysis	Extracted Features	Statistical analyses	derived_data_files/das_38.txt	IPK Gatersleben	doi:10.5447/IPK/2016/9	http://dx.doi.org/10.5447/IPK/2016/9	uncovered	rotating
1135FA1006	Image Acquisition	LemnaTec Scanalyzer system	28.09.2011 14:35:20	1135FA1006_das_40	1135FA_images\vis\top\40\1135FA1006 top.vis das_40 DEG_000 2011-09-28 14_35_20.png	IPK Gatersleben	doi:10.5447/IPK/2016/7	http://dx.doi.org/10.5447/IPK/2016/7	Manual trait acquisition	Image analysis	Extracted Features	Statistical analyses	derived_data_files/das_40.txt	IPK Gatersleben	doi:10.5447/IPK/2016/9	http://dx.doi.org/10.5447/IPK/2016/9	uncovered	rotating
1135FA1006	Image Acquisition	LemnaTec Scanalyzer system	30.09.2011 12:47:13	1135FA1006_das_42	1135FA_images\vis\top\42\1135FA1006 top.vis das_42 DEG_000 2011-09-30 12_47_13.png	IPK Gatersleben	doi:10.5447/IPK/2016/7	http://dx.doi.org/10.5447/IPK/2016/7	Manual trait acquisition	Image analysis	Extracted Features	Statistical analyses	derived_data_files/das_42.txt	IPK Gatersleben	doi:10.5447/IPK/2016/9	http://dx.doi.org/10.5447/IPK/2016/9	uncovered	rotating
1135FA1006	Image Acquisition	LemnaTec Scanalyzer system	03.10.2011 12:47:48	1135FA1006_das_45	1135FA_images\vis\top\45\1135FA1006 top.vis das_45 DEG_000 2011-10-03 12_47_48.png	IPK Gatersleben	doi:10.5447/IPK/2016/7	http://dx.doi.org/10.5447/IPK/2016/7	Manual trait acquisition	Image analysis	Extracted Features	Statistical analyses	derived_data_files/das_45.txt	IPK Gatersleben	doi:10.5447/IPK/2016/9	http://dx.doi.org/10.5447/IPK/2016/9	uncovered	rotating
1135FA1006	Image Acquisition	LemnaTec Scanalyzer system	05.10.2011 12:48:06	1135FA1006_das_47	1135FA_images\vis\top\47\1135FA1006 top.vis das_47 DEG_000 2011-10-05 12_48_06.png	IPK Gatersleben	doi:10.5447/IPK/2016/7	http://dx.doi.org/10.5447/IPK/2016/7	Manual trait acquisition	Image analysis	Extracted Features	Statistical analyses	derived_data_files/das_47.txt	IPK Gatersleben	doi:10.5447/IPK/2016/9	http://dx.doi.org/10.5447/IPK/2016/9	uncovered	rotating
1135FA1006	Image Acquisition	LemnaTec Scanalyzer system	10.10.2011 14:48:13	1135FA1006_das_52	1135FA_images\vis\top\52\1135FA1006 top.vis das_52 DEG_000 2011-10-10 14_48_13.png	IPK Gatersleben	doi:10.5447/IPK/2016/7	http://dx.doi.org/10.5447/IPK/2016/7	Manual trait acquisition	Image analysis	Extracted Features	Statistical analyses	derived_data_files/das_52.txt	IPK Gatersleben	doi:10.5447/IPK/2016/9	http://dx.doi.org/10.5447/IPK/2016/9	uncovered	rotating
1135FA1007	Image Acquisition	LemnaTec Scanalyzer system	07.10.2011 13:43:15	1135FA1007_das_49	1135FA_images\fluo\side\49\1135FA1007 side.fluo das_49 DEG_000 2011-10-07 13_43_15.png	IPK Gatersleben	doi:10.5447/IPK/2016/7	http://dx.doi.org/10.5447/IPK/2016/7	Manual trait acquisition	Image analysis	Extracted Features	Statistical analyses	derived_data_files/das_49.txt	IPK Gatersleben	doi:10.5447/IPK/2016/9	http://dx.doi.org/10.5447/IPK/2016/9	covered	rotating
1135FA1007	Image Acquisition	LemnaTec Scanalyzer system	07.10.2011 13:43:15	1135FA1007_das_49	1135FA_images\fluo\side\49\1135FA1007 side.fluo das_49 DEG_090 2011-10-07 13_43_15.png	IPK Gatersleben	doi:10.5447/IPK/2016/7	http://dx.doi.org/10.5447/IPK/2016/7	Manual trait acquisition	Image analysis	Extracted Features	Statistical analyses	derived_data_files/das_49.txt	IPK Gatersleben	doi:10.5447/IPK/2016/9	http://dx.doi.org/10.5447/IPK/2016/9	covered	rotating
1135FA1007	Image Acquisition	LemnaTec Scanalyzer system	10.10.2011 14:20:48	1135FA1007_das_52	1135FA_images\fluo\side\52\1135FA1007 side.fluo das_52 DEG_000 2011-10-10 14_20_48.png	IPK Gatersleben	doi:10.5447/IPK/2016/7	http://dx.doi.org/10.5447/IPK/2016/7	Manual trait acquisition	Image analysis	Extracted Features	Statistical analyses	derived_data_files/das_52.txt	IPK Gatersleben	doi:10.5447/IPK/2016/9	http://dx.doi.org/10.5447/IPK/2016/9	covered	rotating
1135FA1007	Image Acquisition	LemnaTec Scanalyzer system	10.10.2011 14:20:48	1135FA1007_das_52	1135FA_images\fluo\side\52\1135FA1007 side.fluo das_52 DEG_090 2011-10-10 14_20_48.png	IPK Gatersleben	doi:10.5447/IPK/2016/7	http://dx.doi.org/10.5447/IPK/2016/7	Manual trait acquisition	Image analysis	Extracted Features	Statistical analyses	derived_data_files/das_52.txt	IPK Gatersleben	doi:10.5447/IPK/2016/9	http://dx.doi.org/10.5447/IPK/2016/9	covered	rotating
1135FA1007	Image Acquisition	LemnaTec Scanalyzer system	13.10.2011 13:09:01	1135FA1007_das_55	1135FA_images\fluo\side\55\1135FA1007 side.fluo das_55 DEG_000 2011-10-13 13_09_01.png	IPK Gatersleben	doi:10.5447/IPK/2016/7	http://dx.doi.org/10.5447/IPK/2016/7	Manual trait acquisition	Image analysis	Extracted Features	Statistical analyses	derived_data_files/das_55.txt	IPK Gatersleben	doi:10.5447/IPK/2016/9	http://dx.doi.org/10.5447/IPK/2016/9	covered	rotating
1135FA1007	Image Acquisition	LemnaTec Scanalyzer system	13.10.2011 13:09:01	1135FA1007_das_55	1135FA_images\fluo\side\55\1135FA1007 side.fluo das_55 DEG_090 2011-10-13 13_09_01.png	IPK Gatersleben	doi:10.5447/IPK/2016/7	http://dx.doi.org/10.5447/IPK/2016/7	Manual trait acquisition	Image analysis	Extracted Features	Statistical analyses	derived_data_files/das_55.txt	IPK Gatersleben	doi:10.5447/IPK/2016/9	http://dx.doi.org/10.5447/IPK/2016/9	covered	rotating
1135FA1007	Image Acquisition	LemnaTec Scanalyzer system	07.10.2011 13:43:15	1135FA1007_das_49	1135FA_images\nir\side\49\1135FA1007 side.nir das_49 DEG_000 2011-10-07 13_43_15.png	IPK Gatersleben	doi:10.5447/IPK/2016/7	http://dx.doi.org/10.5447/IPK/2016/7	Manual trait acquisition	Image analysis	Extracted Features	Statistical analyses	derived_data_files/das_49.txt	IPK Gatersleben	doi:10.5447/IPK/2016/9	http://dx.doi.org/10.5447/IPK/2016/9	covered	rotating
1135FA1007	Image Acquisition	LemnaTec Scanalyzer system	07.10.2011 13:43:15	1135FA1007_das_49	1135FA_images\nir\side\49\1135FA1007 side.nir das_49 DEG_090 2011-10-07 13_43_15.png	IPK Gatersleben	doi:10.5447/IPK/2016/7	http://dx.doi.org/10.5447/IPK/2016/7	Manual trait acquisition	Image analysis	Extracted Features	Statistical analyses	derived_data_files/das_49.txt	IPK Gatersleben	doi:10.5447/IPK/2016/9	http://dx.doi.org/10.5447/IPK/2016/9	covered	rotating
1135FA1007	Image Acquisition	LemnaTec Scanalyzer system	10.10.2011 14:20:48	1135FA1007_das_52	1135FA_images\nir\side\52\1135FA1007 side.nir das_52 DEG_000 2011-10-10 14_20_48.png	IPK Gatersleben	doi:10.5447/IPK/2016/7	http://dx.doi.org/10.5447/IPK/2016/7	Manual trait acquisition	Image analysis	Extracted Features	Statistical analyses	derived_data_files/das_52.txt	IPK Gatersleben	doi:10.5447/IPK/2016/9	http://dx.doi.org/10.5447/IPK/2016/9	covered	rotating
1135FA1007	Image Acquisition	LemnaTec Scanalyzer system	10.10.2011 14:20:48	1135FA1007_das_52	1135FA_images\nir\side\52\1135FA1007 side.nir das_52 DEG_090 2011-10-10 14_20_48.png	IPK Gatersleben	doi:10.5447/IPK/2016/7	http://dx.doi.org/10.5447/IPK/2016/7	Manual trait acquisition	Image analysis	Extracted Features	Statistical analyses	derived_data_files/das_52.txt	IPK Gatersleben	doi:10.5447/IPK/2016/9	http://dx.doi.org/10.5447/IPK/2016/9	covered	rotating
1135FA1007	Image Acquisition	LemnaTec Scanalyzer system	13.10.2011 13:09:01	1135FA1007_das_55	1135FA_images\nir\side\55\1135FA1007 side.nir das_55 DEG_000 2011-10-13 13_09_01.png	IPK Gatersleben	doi:10.5447/IPK/2016/7	http://dx.doi.org/10.5447/IPK/2016/7	Manual trait acquisition	Image analysis	Extracted Features	Statistical analyses	derived_data_files/das_55.txt	IPK Gatersleben	doi:10.5447/IPK/2016/9	http://dx.doi.org/10.5447/IPK/2016/9	covered	rotating
1135FA1007	Image Acquisition	LemnaTec Scanalyzer system	13.10.2011 13:09:01	1135FA1007_das_55	1135FA_images\nir\side\55\1135FA1007 side.nir das_55 DEG_090 2011-10-13 13_09_01.png	IPK Gatersleben	doi:10.5447/IPK/2016/7	http://dx.doi.org/10.5447/IPK/2016/7	Manual trait acquisition	Image analysis	Extracted Features	Statistical analyses	derived_data_files/das_55.txt	IPK Gatersleben	doi:10.5447/IPK/2016/9	http://dx.doi.org/10.5447/IPK/2016/9	covered	rotating
1135FA1007	Image Acquisition	LemnaTec Scanalyzer system	07.10.2011 13:43:15	1135FA1007_das_49	1135FA_images\vis\side\49\1135FA1007 side.vis das_49 DEG_000 2011-10-07 13_43_15.png	IPK Gatersleben	doi:10.5447/IPK/2016/7	http://dx.doi.org/10.5447/IPK/2016/7	Manual trait acquisition	Image analysis	Extracted Features	Statistical analyses	derived_data_files/das_49.txt	IPK Gatersleben	doi:10.5447/IPK/2016/9	http://dx.doi.org/10.5447/IPK/2016/9	covered	rotating
1135FA1007	Image Acquisition	LemnaTec Scanalyzer system	07.10.2011 13:43:15	1135FA1007_das_49	1135FA_images\vis\side\49\1135FA1007 side.vis das_49 DEG_090 2011-10-07 13_43_15.png	IPK Gatersleben	doi:10.5447/IPK/2016/7	http://dx.doi.org/10.5447/IPK/2016/7	Manual trait acquisition	Image analysis	Extracted Features	Statistical analyses	derived_data_files/das_49.txt	IPK Gatersleben	doi:10.5447/IPK/2016/9	http://dx.doi.org/10.5447/IPK/2016/9	covered	rotating
1135FA1007	Image Acquisition	LemnaTec Scanalyzer system	10.10.2011 14:20:48	1135FA1007_das_52	1135FA_images\vis\side\52\1135FA1007 side.vis das_52 DEG_000 2011-10-10 14_20_48.png	IPK Gatersleben	doi:10.5447/IPK/2016/7	http://dx.doi.org/10.5447/IPK/2016/7	Manual trait acquisition	Image analysis	Extracted Features	Statistical analyses	derived_data_files/das_52.txt	IPK Gatersleben	doi:10.5447/IPK/2016/9	http://dx.doi.org/10.5447/IPK/2016/9	covered	rotating
1135FA1007	Image Acquisition	LemnaTec Scanalyzer system	10.10.2011 14:20:48	1135FA1007_das_52	1135FA_images\vis\side\52\1135FA1007 side.vis das_52 DEG_090 2011-10-10 14_20_48.png	IPK Gatersleben	doi:10.5447/IPK/2016/7	http://dx.doi.org/10.5447/IPK/2016/7	Manual trait acquisition	Image analysis	Extracted Features	Statistical analyses	derived_data_files/das_52.txt	IPK Gatersleben	doi:10.5447/IPK/2016/9	http://dx.doi.org/10.5447/IPK/2016/9	covered	rotating
1135FA1007	Image Acquisition	LemnaTec Scanalyzer system	13.10.2011 13:09:01	1135FA1007_das_55	1135FA_images\vis\side\55\1135FA1007 side.vis das_55 DEG_000 2011-10-13 13_09_01.png	IPK Gatersleben	doi:10.5447/IPK/2016/7	http://dx.doi.org/10.5447/IPK/2016/7	Manual trait acquisition	Image analysis	Extracted Features	Statistical analyses	derived_data_files/das_55.txt	IPK Gatersleben	doi:10.5447/IPK/2016/9	http://dx.doi.org/10.5447/IPK/2016/9	covered	rotating
1135FA1007	Image Acquisition	LemnaTec Scanalyzer system	13.10.2011 13:09:01	1135FA1007_das_55	1135FA_images\vis\side\55\1135FA1007 side.vis das_55 DEG_090 2011-10-13 13_09_01.png	IPK Gatersleben	doi:10.5447/IPK/2016/7	http://dx.doi.org/10.5447/IPK/2016/7	Manual trait acquisition	Image analysis	Extracted Features	Statistical analyses	derived_data_files/das_55.txt	IPK Gatersleben	doi:10.5447/IPK/2016/9	http://dx.doi.org/10.5447/IPK/2016/9	covered	rotating
1135FA1007	Image Acquisition	LemnaTec Scanalyzer system	02.09.2011 13:23:51	1135FA1007_das_14	1135FA_images\fluo\top\14\1135FA1007 top.fluo das_14 DEG_000 2011-09-02 13_23_51.png	IPK Gatersleben	doi:10.5447/IPK/2016/7	http://dx.doi.org/10.5447/IPK/2016/7	Manual trait acquisition	Image analysis	Extracted Features	Statistical analyses	derived_data_files/das_14.txt	IPK Gatersleben	doi:10.5447/IPK/2016/9	http://dx.doi.org/10.5447/IPK/2016/9	covered	rotating
1135FA1007	Image Acquisition	LemnaTec Scanalyzer system	05.09.2011 12:30:35	1135FA1007_das_17	1135FA_images\fluo\top\17\1135FA1007 top.fluo das_17 DEG_000 2011-09-05 12_30_35.png	IPK Gatersleben	doi:10.5447/IPK/2016/7	http://dx.doi.org/10.5447/IPK/2016/7	Manual trait acquisition	Image analysis	Extracted Features	Statistical analyses	derived_data_files/das_17.txt	IPK Gatersleben	doi:10.5447/IPK/2016/9	http://dx.doi.org/10.5447/IPK/2016/9	covered	rotating
1135FA1007	Image Acquisition	LemnaTec Scanalyzer system	07.09.2011 12:31:08	1135FA1007_das_19	1135FA_images\fluo\top\19\1135FA1007 top.fluo das_19 DEG_000 2011-09-07 12_31_08.png	IPK Gatersleben	doi:10.5447/IPK/2016/7	http://dx.doi.org/10.5447/IPK/2016/7	Manual trait acquisition	Image analysis	Extracted Features	Statistical analyses	derived_data_files/das_19.txt	IPK Gatersleben	doi:10.5447/IPK/2016/9	http://dx.doi.org/10.5447/IPK/2016/9	covered	rotating
1135FA1007	Image Acquisition	LemnaTec Scanalyzer system	09.09.2011 12:30:07	1135FA1007_das_21	1135FA_images\fluo\top\21\1135FA1007 top.fluo das_21 DEG_000 2011-09-09 12_30_07.png	IPK Gatersleben	doi:10.5447/IPK/2016/7	http://dx.doi.org/10.5447/IPK/2016/7	Manual trait acquisition	Image analysis	Extracted Features	Statistical analyses	derived_data_files/das_21.txt	IPK Gatersleben	doi:10.5447/IPK/2016/9	http://dx.doi.org/10.5447/IPK/2016/9	covered	rotating
1135FA1007	Image Acquisition	LemnaTec Scanalyzer system	12.09.2011 12:29:46	1135FA1007_das_24	1135FA_images\fluo\top\24\1135FA1007 top.fluo das_24 DEG_000 2011-09-12 12_29_46.png	IPK Gatersleben	doi:10.5447/IPK/2016/7	http://dx.doi.org/10.5447/IPK/2016/7	Manual trait acquisition	Image analysis	Extracted Features	Statistical analyses	derived_data_files/das_24.txt	IPK Gatersleben	doi:10.5447/IPK/2016/9	http://dx.doi.org/10.5447/IPK/2016/9	covered	rotating
1135FA1007	Image Acquisition	LemnaTec Scanalyzer system	14.09.2011 12:52:29	1135FA1007_das_26	1135FA_images\fluo\top\26\1135FA1007 top.fluo das_26 DEG_000 2011-09-14 12_52_29.png	IPK Gatersleben	doi:10.5447/IPK/2016/7	http://dx.doi.org/10.5447/IPK/2016/7	Manual trait acquisition	Image analysis	Extracted Features	Statistical analyses	derived_data_files/das_26.txt	IPK Gatersleben	doi:10.5447/IPK/2016/9	http://dx.doi.org/10.5447/IPK/2016/9	covered	rotating
1135FA1007	Image Acquisition	LemnaTec Scanalyzer system	16.09.2011 12:32:01	1135FA1007_das_28	1135FA_images\fluo\top\28\1135FA1007 top.fluo das_28 DEG_000 2011-09-16 12_32_01.png	IPK Gatersleben	doi:10.5447/IPK/2016/7	http://dx.doi.org/10.5447/IPK/2016/7	Manual trait acquisition	Image analysis	Extracted Features	Statistical analyses	derived_data_files/das_28.txt	IPK Gatersleben	doi:10.5447/IPK/2016/9	http://dx.doi.org/10.5447/IPK/2016/9	covered	rotating
1135FA1007	Image Acquisition	LemnaTec Scanalyzer system	19.09.2011 12:30:44	1135FA1007_das_31	1135FA_images\fluo\top\31\1135FA1007 top.fluo das_31 DEG_000 2011-09-19 12_30_44.png	IPK Gatersleben	doi:10.5447/IPK/2016/7	http://dx.doi.org/10.5447/IPK/2016/7	Manual trait acquisition	Image analysis	Extracted Features	Statistical analyses	derived_data_files/das_31.txt	IPK Gatersleben	doi:10.5447/IPK/2016/9	http://dx.doi.org/10.5447/IPK/2016/9	covered	rotating
1135FA1007	Image Acquisition	LemnaTec Scanalyzer system	21.09.2011 18:36:25	1135FA1007_das_33	1135FA_images\fluo\top\33\1135FA1007 top.fluo das_33 DEG_000 2011-09-21 18_36_25.png	IPK Gatersleben	doi:10.5447/IPK/2016/7	http://dx.doi.org/10.5447/IPK/2016/7	Manual trait acquisition	Image analysis	Extracted Features	Statistical analyses	derived_data_files/das_33.txt	IPK Gatersleben	doi:10.5447/IPK/2016/9	http://dx.doi.org/10.5447/IPK/2016/9	covered	rotating
1135FA1007	Image Acquisition	LemnaTec Scanalyzer system	23.09.2011 06:31:21	1135FA1007_das_35	1135FA_images\fluo\top\35\1135FA1007 top.fluo das_35 DEG_000 2011-09-23 06_31_21.png	IPK Gatersleben	doi:10.5447/IPK/2016/7	http://dx.doi.org/10.5447/IPK/2016/7	Manual trait acquisition	Image analysis	Extracted Features	Statistical analyses	derived_data_files/das_35.txt	IPK Gatersleben	doi:10.5447/IPK/2016/9	http://dx.doi.org/10.5447/IPK/2016/9	covered	rotating
1135FA1007	Image Acquisition	LemnaTec Scanalyzer system	26.09.2011 16:57:22	1135FA1007_das_38	1135FA_images\fluo\top\38\1135FA1007 top.fluo das_38 DEG_000 2011-09-26 16_57_22.png	IPK Gatersleben	doi:10.5447/IPK/2016/7	http://dx.doi.org/10.5447/IPK/2016/7	Manual trait acquisition	Image analysis	Extracted Features	Statistical analyses	derived_data_files/das_38.txt	IPK Gatersleben	doi:10.5447/IPK/2016/9	http://dx.doi.org/10.5447/IPK/2016/9	covered	rotating
1135FA1007	Image Acquisition	LemnaTec Scanalyzer system	28.09.2011 14:17:55	1135FA1007_das_40	1135FA_images\fluo\top\40\1135FA1007 top.fluo das_40 DEG_000 2011-09-28 14_17_55.png	IPK Gatersleben	doi:10.5447/IPK/2016/7	http://dx.doi.org/10.5447/IPK/2016/7	Manual trait acquisition	Image analysis	Extracted Features	Statistical analyses	derived_data_files/das_40.txt	IPK Gatersleben	doi:10.5447/IPK/2016/9	http://dx.doi.org/10.5447/IPK/2016/9	covered	rotating
1135FA1007	Image Acquisition	LemnaTec Scanalyzer system	30.09.2011 12:29:03	1135FA1007_das_42	1135FA_images\fluo\top\42\1135FA1007 top.fluo das_42 DEG_000 2011-09-30 12_29_03.png	IPK Gatersleben	doi:10.5447/IPK/2016/7	http://dx.doi.org/10.5447/IPK/2016/7	Manual trait acquisition	Image analysis	Extracted Features	Statistical analyses	derived_data_files/das_42.txt	IPK Gatersleben	doi:10.5447/IPK/2016/9	http://dx.doi.org/10.5447/IPK/2016/9	covered	rotating
1135FA1007	Image Acquisition	LemnaTec Scanalyzer system	03.10.2011 12:29:29	1135FA1007_das_45	1135FA_images\fluo\top\45\1135FA1007 top.fluo das_45 DEG_000 2011-10-03 12_29_29.png	IPK Gatersleben	doi:10.5447/IPK/2016/7	http://dx.doi.org/10.5447/IPK/2016/7	Manual trait acquisition	Image analysis	Extracted Features	Statistical analyses	derived_data_files/das_45.txt	IPK Gatersleben	doi:10.5447/IPK/2016/9	http://dx.doi.org/10.5447/IPK/2016/9	covered	rotating
1135FA1007	Image Acquisition	LemnaTec Scanalyzer system	05.10.2011 12:30:10	1135FA1007_das_47	1135FA_images\fluo\top\47\1135FA1007 top.fluo das_47 DEG_000 2011-10-05 12_30_10.png	IPK Gatersleben	doi:10.5447/IPK/2016/7	http://dx.doi.org/10.5447/IPK/2016/7	Manual trait acquisition	Image analysis	Extracted Features	Statistical analyses	derived_data_files/das_47.txt	IPK Gatersleben	doi:10.5447/IPK/2016/9	http://dx.doi.org/10.5447/IPK/2016/9	covered	rotating
1135FA1007	Image Acquisition	LemnaTec Scanalyzer system	10.10.2011 14:20:48	1135FA1007_das_52	1135FA_images\fluo\top\52\1135FA1007 top.fluo das_52 DEG_000 2011-10-10 14_20_48.png	IPK Gatersleben	doi:10.5447/IPK/2016/7	http://dx.doi.org/10.5447/IPK/2016/7	Manual trait acquisition	Image analysis	Extracted Features	Statistical analyses	derived_data_files/das_52.txt	IPK Gatersleben	doi:10.5447/IPK/2016/9	http://dx.doi.org/10.5447/IPK/2016/9	covered	rotating
1135FA1007	Image Acquisition	LemnaTec Scanalyzer system	13.10.2011 13:09:01	1135FA1007_das_55	1135FA_images\fluo\top\55\1135FA1007 top.fluo das_55 DEG_000 2011-10-13 13_09_01.png	IPK Gatersleben	doi:10.5447/IPK/2016/7	http://dx.doi.org/10.5447/IPK/2016/7	Manual trait acquisition	Image analysis	Extracted Features	Statistical analyses	derived_data_files/das_55.txt	IPK Gatersleben	doi:10.5447/IPK/2016/9	http://dx.doi.org/10.5447/IPK/2016/9	covered	rotating
1135FA1007	Image Acquisition	LemnaTec Scanalyzer system	02.09.2011 13:23:51	1135FA1007_das_14	1135FA_images\nir\top\14\1135FA1007 top.nir das_14 DEG_000 2011-09-02 13_23_51.png	IPK Gatersleben	doi:10.5447/IPK/2016/7	http://dx.doi.org/10.5447/IPK/2016/7	Manual trait acquisition	Image analysis	Extracted Features	Statistical analyses	derived_data_files/das_14.txt	IPK Gatersleben	doi:10.5447/IPK/2016/9	http://dx.doi.org/10.5447/IPK/2016/9	covered	rotating
1135FA1007	Image Acquisition	LemnaTec Scanalyzer system	05.09.2011 12:30:35	1135FA1007_das_17	1135FA_images\nir\top\17\1135FA1007 top.nir das_17 DEG_000 2011-09-05 12_30_35.png	IPK Gatersleben	doi:10.5447/IPK/2016/7	http://dx.doi.org/10.5447/IPK/2016/7	Manual trait acquisition	Image analysis	Extracted Features	Statistical analyses	derived_data_files/das_17.txt	IPK Gatersleben	doi:10.5447/IPK/2016/9	http://dx.doi.org/10.5447/IPK/2016/9	covered	rotating
1135FA1007	Image Acquisition	LemnaTec Scanalyzer system	07.09.2011 12:31:08	1135FA1007_das_19	1135FA_images\nir\top\19\1135FA1007 top.nir das_19 DEG_000 2011-09-07 12_31_08.png	IPK Gatersleben	doi:10.5447/IPK/2016/7	http://dx.doi.org/10.5447/IPK/2016/7	Manual trait acquisition	Image analysis	Extracted Features	Statistical analyses	derived_data_files/das_19.txt	IPK Gatersleben	doi:10.5447/IPK/2016/9	http://dx.doi.org/10.5447/IPK/2016/9	covered	rotating
1135FA1007	Image Acquisition	LemnaTec Scanalyzer system	09.09.2011 12:30:07	1135FA1007_das_21	1135FA_images\nir\top\21\1135FA1007 top.nir das_21 DEG_000 2011-09-09 12_30_07.png	IPK Gatersleben	doi:10.5447/IPK/2016/7	http://dx.doi.org/10.5447/IPK/2016/7	Manual trait acquisition	Image analysis	Extracted Features	Statistical analyses	derived_data_files/das_21.txt	IPK Gatersleben	doi:10.5447/IPK/2016/9	http://dx.doi.org/10.5447/IPK/2016/9	covered	rotating
1135FA1007	Image Acquisition	LemnaTec Scanalyzer system	12.09.2011 12:29:46	1135FA1007_das_24	1135FA_images\nir\top\24\1135FA1007 top.nir das_24 DEG_000 2011-09-12 12_29_46.png	IPK Gatersleben	doi:10.5447/IPK/2016/7	http://dx.doi.org/10.5447/IPK/2016/7	Manual trait acquisition	Image analysis	Extracted Features	Statistical analyses	derived_data_files/das_24.txt	IPK Gatersleben	doi:10.5447/IPK/2016/9	http://dx.doi.org/10.5447/IPK/2016/9	covered	rotating
1135FA1007	Image Acquisition	LemnaTec Scanalyzer system	14.09.2011 12:52:29	1135FA1007_das_26	1135FA_images\nir\top\26\1135FA1007 top.nir das_26 DEG_000 2011-09-14 12_52_29.png	IPK Gatersleben	doi:10.5447/IPK/2016/7	http://dx.doi.org/10.5447/IPK/2016/7	Manual trait acquisition	Image analysis	Extracted Features	Statistical analyses	derived_data_files/das_26.txt	IPK Gatersleben	doi:10.5447/IPK/2016/9	http://dx.doi.org/10.5447/IPK/2016/9	covered	rotating
1135FA1007	Image Acquisition	LemnaTec Scanalyzer system	16.09.2011 12:32:01	1135FA1007_das_28	1135FA_images\nir\top\28\1135FA1007 top.nir das_28 DEG_000 2011-09-16 12_32_01.png	IPK Gatersleben	doi:10.5447/IPK/2016/7	http://dx.doi.org/10.5447/IPK/2016/7	Manual trait acquisition	Image analysis	Extracted Features	Statistical analyses	derived_data_files/das_28.txt	IPK Gatersleben	doi:10.5447/IPK/2016/9	http://dx.doi.org/10.5447/IPK/2016/9	covered	rotating
1135FA1007	Image Acquisition	LemnaTec Scanalyzer system	19.09.2011 12:30:44	1135FA1007_das_31	1135FA_images\nir\top\31\1135FA1007 top.nir das_31 DEG_000 2011-09-19 12_30_44.png	IPK Gatersleben	doi:10.5447/IPK/2016/7	http://dx.doi.org/10.5447/IPK/2016/7	Manual trait acquisition	Image analysis	Extracted Features	Statistical analyses	derived_data_files/das_31.txt	IPK Gatersleben	doi:10.5447/IPK/2016/9	http://dx.doi.org/10.5447/IPK/2016/9	covered	rotating
1135FA1007	Image Acquisition	LemnaTec Scanalyzer system	21.09.2011 18:36:25	1135FA1007_das_33	1135FA_images\nir\top\33\1135FA1007 top.nir das_33 DEG_000 2011-09-21 18_36_25.png	IPK Gatersleben	doi:10.5447/IPK/2016/7	http://dx.doi.org/10.5447/IPK/2016/7	Manual trait acquisition	Image analysis	Extracted Features	Statistical analyses	derived_data_files/das_33.txt	IPK Gatersleben	doi:10.5447/IPK/2016/9	http://dx.doi.org/10.5447/IPK/2016/9	covered	rotating
1135FA1007	Image Acquisition	LemnaTec Scanalyzer system	23.09.2011 06:31:21	1135FA1007_das_35	1135FA_images\nir\top\35\1135FA1007 top.nir das_35 DEG_000 2011-09-23 06_31_21.png	IPK Gatersleben	doi:10.5447/IPK/2016/7	http://dx.doi.org/10.5447/IPK/2016/7	Manual trait acquisition	Image analysis	Extracted Features	Statistical analyses	derived_data_files/das_35.txt	IPK Gatersleben	doi:10.5447/IPK/2016/9	http://dx.doi.org/10.5447/IPK/2016/9	covered	rotating
1135FA1007	Image Acquisition	LemnaTec Scanalyzer system	26.09.2011 16:57:22	1135FA1007_das_38	1135FA_images\nir\top\38\1135FA1007 top.nir das_38 DEG_000 2011-09-26 16_57_22.png	IPK Gatersleben	doi:10.5447/IPK/2016/7	http://dx.doi.org/10.5447/IPK/2016/7	Manual trait acquisition	Image analysis	Extracted Features	Statistical analyses	derived_data_files/das_38.txt	IPK Gatersleben	doi:10.5447/IPK/2016/9	http://dx.doi.org/10.5447/IPK/2016/9	covered	rotating
1135FA1007	Image Acquisition	LemnaTec Scanalyzer system	28.09.2011 14:17:55	1135FA1007_das_40	1135FA_images\nir\top\40\1135FA1007 top.nir das_40 DEG_000 2011-09-28 14_17_55.png	IPK Gatersleben	doi:10.5447/IPK/2016/7	http://dx.doi.org/10.5447/IPK/2016/7	Manual trait acquisition	Image analysis	Extracted Features	Statistical analyses	derived_data_files/das_40.txt	IPK Gatersleben	doi:10.5447/IPK/2016/9	http://dx.doi.org/10.5447/IPK/2016/9	covered	rotating
1135FA1007	Image Acquisition	LemnaTec Scanalyzer system	30.09.2011 12:29:03	1135FA1007_das_42	1135FA_images\nir\top\42\1135FA1007 top.nir das_42 DEG_000 2011-09-30 12_29_03.png	IPK Gatersleben	doi:10.5447/IPK/2016/7	http://dx.doi.org/10.5447/IPK/2016/7	Manual trait acquisition	Image analysis	Extracted Features	Statistical analyses	derived_data_files/das_42.txt	IPK Gatersleben	doi:10.5447/IPK/2016/9	http://dx.doi.org/10.5447/IPK/2016/9	covered	rotating
1135FA1007	Image Acquisition	LemnaTec Scanalyzer system	03.10.2011 12:29:29	1135FA1007_das_45	1135FA_images\nir\top\45\1135FA1007 top.nir das_45 DEG_000 2011-10-03 12_29_29.png	IPK Gatersleben	doi:10.5447/IPK/2016/7	http://dx.doi.org/10.5447/IPK/2016/7	Manual trait acquisition	Image analysis	Extracted Features	Statistical analyses	derived_data_files/das_45.txt	IPK Gatersleben	doi:10.5447/IPK/2016/9	http://dx.doi.org/10.5447/IPK/2016/9	covered	rotating
1135FA1007	Image Acquisition	LemnaTec Scanalyzer system	05.10.2011 12:30:10	1135FA1007_das_47	1135FA_images\nir\top\47\1135FA1007 top.nir das_47 DEG_000 2011-10-05 12_30_10.png	IPK Gatersleben	doi:10.5447/IPK/2016/7	http://dx.doi.org/10.5447/IPK/2016/7	Manual trait acquisition	Image analysis	Extracted Features	Statistical analyses	derived_data_files/das_47.txt	IPK Gatersleben	doi:10.5447/IPK/2016/9	http://dx.doi.org/10.5447/IPK/2016/9	covered	rotating
1135FA1007	Image Acquisition	LemnaTec Scanalyzer system	10.10.2011 14:20:48	1135FA1007_das_52	1135FA_images\nir\top\52\1135FA1007 top.nir das_52 DEG_000 2011-10-10 14_20_48.png	IPK Gatersleben	doi:10.5447/IPK/2016/7	http://dx.doi.org/10.5447/IPK/2016/7	Manual trait acquisition	Image analysis	Extracted Features	Statistical analyses	derived_data_files/das_52.txt	IPK Gatersleben	doi:10.5447/IPK/2016/9	http://dx.doi.org/10.5447/IPK/2016/9	covered	rotating
1135FA1007	Image Acquisition	LemnaTec Scanalyzer system	13.10.2011 13:09:01	1135FA1007_das_55	1135FA_images\nir\top\55\1135FA1007 top.nir das_55 DEG_000 2011-10-13 13_09_01.png	IPK Gatersleben	doi:10.5447/IPK/2016/7	http://dx.doi.org/10.5447/IPK/2016/7	Manual trait acquisition	Image analysis	Extracted Features	Statistical analyses	derived_data_files/das_55.txt	IPK Gatersleben	doi:10.5447/IPK/2016/9	http://dx.doi.org/10.5447/IPK/2016/9	covered	rotating
1135FA1007	Image Acquisition	LemnaTec Scanalyzer system	02.09.2011 13:23:51	1135FA1007_das_14	1135FA_images\vis\top\14\1135FA1007 top.vis das_14 DEG_000 2011-09-02 13_23_51.png	IPK Gatersleben	doi:10.5447/IPK/2016/7	http://dx.doi.org/10.5447/IPK/2016/7	Manual trait acquisition	Image analysis	Extracted Features	Statistical analyses	derived_data_files/das_14.txt	IPK Gatersleben	doi:10.5447/IPK/2016/9	http://dx.doi.org/10.5447/IPK/2016/9	covered	rotating
1135FA1007	Image Acquisition	LemnaTec Scanalyzer system	05.09.2011 12:30:35	1135FA1007_das_17	1135FA_images\vis\top\17\1135FA1007 top.vis das_17 DEG_000 2011-09-05 12_30_35.png	IPK Gatersleben	doi:10.5447/IPK/2016/7	http://dx.doi.org/10.5447/IPK/2016/7	Manual trait acquisition	Image analysis	Extracted Features	Statistical analyses	derived_data_files/das_17.txt	IPK Gatersleben	doi:10.5447/IPK/2016/9	http://dx.doi.org/10.5447/IPK/2016/9	covered	rotating
1135FA1007	Image Acquisition	LemnaTec Scanalyzer system	07.09.2011 12:31:08	1135FA1007_das_19	1135FA_images\vis\top\19\1135FA1007 top.vis das_19 DEG_000 2011-09-07 12_31_08.png	IPK Gatersleben	doi:10.5447/IPK/2016/7	http://dx.doi.org/10.5447/IPK/2016/7	Manual trait acquisition	Image analysis	Extracted Features	Statistical analyses	derived_data_files/das_19.txt	IPK Gatersleben	doi:10.5447/IPK/2016/9	http://dx.doi.org/10.5447/IPK/2016/9	covered	rotating
1135FA1007	Image Acquisition	LemnaTec Scanalyzer system	09.09.2011 12:30:07	1135FA1007_das_21	1135FA_images\vis\top\21\1135FA1007 top.vis das_21 DEG_000 2011-09-09 12_30_07.png	IPK Gatersleben	doi:10.5447/IPK/2016/7	http://dx.doi.org/10.5447/IPK/2016/7	Manual trait acquisition	Image analysis	Extracted Features	Statistical analyses	derived_data_files/das_21.txt	IPK Gatersleben	doi:10.5447/IPK/2016/9	http://dx.doi.org/10.5447/IPK/2016/9	covered	rotating
1135FA1007	Image Acquisition	LemnaTec Scanalyzer system	12.09.2011 12:29:46	1135FA1007_das_24	1135FA_images\vis\top\24\1135FA1007 top.vis das_24 DEG_000 2011-09-12 12_29_46.png	IPK Gatersleben	doi:10.5447/IPK/2016/7	http://dx.doi.org/10.5447/IPK/2016/7	Manual trait acquisition	Image analysis	Extracted Features	Statistical analyses	derived_data_files/das_24.txt	IPK Gatersleben	doi:10.5447/IPK/2016/9	http://dx.doi.org/10.5447/IPK/2016/9	covered	rotating
1135FA1007	Image Acquisition	LemnaTec Scanalyzer system	14.09.2011 12:52:29	1135FA1007_das_26	1135FA_images\vis\top\26\1135FA1007 top.vis das_26 DEG_000 2011-09-14 12_52_29.png	IPK Gatersleben	doi:10.5447/IPK/2016/7	http://dx.doi.org/10.5447/IPK/2016/7	Manual trait acquisition	Image analysis	Extracted Features	Statistical analyses	derived_data_files/das_26.txt	IPK Gatersleben	doi:10.5447/IPK/2016/9	http://dx.doi.org/10.5447/IPK/2016/9	covered	rotating
1135FA1007	Image Acquisition	LemnaTec Scanalyzer system	16.09.2011 12:32:01	1135FA1007_das_28	1135FA_images\vis\top\28\1135FA1007 top.vis das_28 DEG_000 2011-09-16 12_32_01.png	IPK Gatersleben	doi:10.5447/IPK/2016/7	http://dx.doi.org/10.5447/IPK/2016/7	Manual trait acquisition	Image analysis	Extracted Features	Statistical analyses	derived_data_files/das_28.txt	IPK Gatersleben	doi:10.5447/IPK/2016/9	http://dx.doi.org/10.5447/IPK/2016/9	covered	rotating
1135FA1007	Image Acquisition	LemnaTec Scanalyzer system	19.09.2011 12:30:44	1135FA1007_das_31	1135FA_images\vis\top\31\1135FA1007 top.vis das_31 DEG_000 2011-09-19 12_30_44.png	IPK Gatersleben	doi:10.5447/IPK/2016/7	http://dx.doi.org/10.5447/IPK/2016/7	Manual trait acquisition	Image analysis	Extracted Features	Statistical analyses	derived_data_files/das_31.txt	IPK Gatersleben	doi:10.5447/IPK/2016/9	http://dx.doi.org/10.5447/IPK/2016/9	covered	rotating
1135FA1007	Image Acquisition	LemnaTec Scanalyzer system	21.09.2011 18:36:25	1135FA1007_das_33	1135FA_images\vis\top\33\1135FA1007 top.vis das_33 DEG_000 2011-09-21 18_36_25.png	IPK Gatersleben	doi:10.5447/IPK/2016/7	http://dx.doi.org/10.5447/IPK/2016/7	Manual trait acquisition	Image analysis	Extracted Features	Statistical analyses	derived_data_files/das_33.txt	IPK Gatersleben	doi:10.5447/IPK/2016/9	http://dx.doi.org/10.5447/IPK/2016/9	covered	rotating
1135FA1007	Image Acquisition	LemnaTec Scanalyzer system	23.09.2011 06:31:21	1135FA1007_das_35	1135FA_images\vis\top\35\1135FA1007 top.vis das_35 DEG_000 2011-09-23 06_31_21.png	IPK Gatersleben	doi:10.5447/IPK/2016/7	http://dx.doi.org/10.5447/IPK/2016/7	Manual trait acquisition	Image analysis	Extracted Features	Statistical analyses	derived_data_files/das_35.txt	IPK Gatersleben	doi:10.5447/IPK/2016/9	http://dx.doi.org/10.5447/IPK/2016/9	covered	rotating
1135FA1007	Image Acquisition	LemnaTec Scanalyzer system	26.09.2011 16:57:22	1135FA1007_das_38	1135FA_images\vis\top\38\1135FA1007 top.vis das_38 DEG_000 2011-09-26 16_57_22.png	IPK Gatersleben	doi:10.5447/IPK/2016/7	http://dx.doi.org/10.5447/IPK/2016/7	Manual trait acquisition	Image analysis	Extracted Features	Statistical analyses	derived_data_files/das_38.txt	IPK Gatersleben	doi:10.5447/IPK/2016/9	http://dx.doi.org/10.5447/IPK/2016/9	covered	rotating
1135FA1007	Image Acquisition	LemnaTec Scanalyzer system	28.09.2011 14:17:55	1135FA1007_das_40	1135FA_images\vis\top\40\1135FA1007 top.vis das_40 DEG_000 2011-09-28 14_17_55.png	IPK Gatersleben	doi:10.5447/IPK/2016/7	http://dx.doi.org/10.5447/IPK/2016/7	Manual trait acquisition	Image analysis	Extracted Features	Statistical analyses	derived_data_files/das_40.txt	IPK Gatersleben	doi:10.5447/IPK/2016/9	http://dx.doi.org/10.5447/IPK/2016/9	covered	rotating
1135FA1007	Image Acquisition	LemnaTec Scanalyzer system	30.09.2011 12:29:03	1135FA1007_das_42	1135FA_images\vis\top\42\1135FA1007 top.vis das_42 DEG_000 2011-09-30 12_29_03.png	IPK Gatersleben	doi:10.5447/IPK/2016/7	http://dx.doi.org/10.5447/IPK/2016/7	Manual trait acquisition	Image analysis	Extracted Features	Statistical analyses	derived_data_files/das_42.txt	IPK Gatersleben	doi:10.5447/IPK/2016/9	http://dx.doi.org/10.5447/IPK/2016/9	covered	rotating
1135FA1007	Image Acquisition	LemnaTec Scanalyzer system	03.10.2011 12:29:29	1135FA1007_das_45	1135FA_images\vis\top\45\1135FA1007 top.vis das_45 DEG_000 2011-10-03 12_29_29.png	IPK Gatersleben	doi:10.5447/IPK/2016/7	http://dx.doi.org/10.5447/IPK/2016/7	Manual trait acquisition	Image analysis	Extracted Features	Statistical analyses	derived_data_files/das_45.txt	IPK Gatersleben	doi:10.5447/IPK/2016/9	http://dx.doi.org/10.5447/IPK/2016/9	covered	rotating
1135FA1007	Image Acquisition	LemnaTec Scanalyzer system	05.10.2011 12:30:10	1135FA1007_das_47	1135FA_images\vis\top\47\1135FA1007 top.vis das_47 DEG_000 2011-10-05 12_30_10.png	IPK Gatersleben	doi:10.5447/IPK/2016/7	http://dx.doi.org/10.5447/IPK/2016/7	Manual trait acquisition	Image analysis	Extracted Features	Statistical analyses	derived_data_files/das_47.txt	IPK Gatersleben	doi:10.5447/IPK/2016/9	http://dx.doi.org/10.5447/IPK/2016/9	covered	rotating
1135FA1007	Image Acquisition	LemnaTec Scanalyzer system	10.10.2011 14:20:48	1135FA1007_das_52	1135FA_images\vis\top\52\1135FA1007 top.vis das_52 DEG_000 2011-10-10 14_20_48.png	IPK Gatersleben	doi:10.5447/IPK/2016/7	http://dx.doi.org/10.5447/IPK/2016/7	Manual trait acquisition	Image analysis	Extracted Features	Statistical analyses	derived_data_files/das_52.txt	IPK Gatersleben	doi:10.5447/IPK/2016/9	http://dx.doi.org/10.5447/IPK/2016/9	covered	rotating
1135FA1007	Image Acquisition	LemnaTec Scanalyzer system	13.10.2011 13:09:01	1135FA1007_das_55	1135FA_images\vis\top\55\1135FA1007 top.vis das_55 DEG_000 2011-10-13 13_09_01.png	IPK Gatersleben	doi:10.5447/IPK/2016/7	http://dx.doi.org/10.5447/IPK/2016/7	Manual trait acquisition	Image analysis	Extracted Features	Statistical analyses	derived_data_files/das_55.txt	IPK Gatersleben	doi:10.5447/IPK/2016/9	http://dx.doi.org/10.5447/IPK/2016/9	covered	rotating
1135FA1008	Image Acquisition	LemnaTec Scanalyzer system	07.10.2011 12:54:33	1135FA1008_das_49	1135FA_images\fluo\side\49\1135FA1008 side.fluo das_49 DEG_000 2011-10-07 12_54_33.png	IPK Gatersleben	doi:10.5447/IPK/2016/7	http://dx.doi.org/10.5447/IPK/2016/7	Manual trait acquisition	Image analysis	Extracted Features	Statistical analyses	derived_data_files/das_49.txt	IPK Gatersleben	doi:10.5447/IPK/2016/9	http://dx.doi.org/10.5447/IPK/2016/9	uncovered	rotating
1135FA1008	Image Acquisition	LemnaTec Scanalyzer system	07.10.2011 12:54:33	1135FA1008_das_49	1135FA_images\fluo\side\49\1135FA1008 side.fluo das_49 DEG_090 2011-10-07 12_54_33.png	IPK Gatersleben	doi:10.5447/IPK/2016/7	http://dx.doi.org/10.5447/IPK/2016/7	Manual trait acquisition	Image analysis	Extracted Features	Statistical analyses	derived_data_files/das_49.txt	IPK Gatersleben	doi:10.5447/IPK/2016/9	http://dx.doi.org/10.5447/IPK/2016/9	uncovered	rotating
1135FA1008	Image Acquisition	LemnaTec Scanalyzer system	10.10.2011 13:24:12	1135FA1008_das_52	1135FA_images\fluo\side\52\1135FA1008 side.fluo das_52 DEG_000 2011-10-10 13_24_12.png	IPK Gatersleben	doi:10.5447/IPK/2016/7	http://dx.doi.org/10.5447/IPK/2016/7	Manual trait acquisition	Image analysis	Extracted Features	Statistical analyses	derived_data_files/das_52.txt	IPK Gatersleben	doi:10.5447/IPK/2016/9	http://dx.doi.org/10.5447/IPK/2016/9	uncovered	rotating
1135FA1008	Image Acquisition	LemnaTec Scanalyzer system	10.10.2011 13:24:12	1135FA1008_das_52	1135FA_images\fluo\side\52\1135FA1008 side.fluo das_52 DEG_090 2011-10-10 13_24_12.png	IPK Gatersleben	doi:10.5447/IPK/2016/7	http://dx.doi.org/10.5447/IPK/2016/7	Manual trait acquisition	Image analysis	Extracted Features	Statistical analyses	derived_data_files/das_52.txt	IPK Gatersleben	doi:10.5447/IPK/2016/9	http://dx.doi.org/10.5447/IPK/2016/9	uncovered	rotating
1135FA1008	Image Acquisition	LemnaTec Scanalyzer system	13.10.2011 12:12:29	1135FA1008_das_55	1135FA_images\fluo\side\55\1135FA1008 side.fluo das_55 DEG_000 2011-10-13 12_12_29.png	IPK Gatersleben	doi:10.5447/IPK/2016/7	http://dx.doi.org/10.5447/IPK/2016/7	Manual trait acquisition	Image analysis	Extracted Features	Statistical analyses	derived_data_files/das_55.txt	IPK Gatersleben	doi:10.5447/IPK/2016/9	http://dx.doi.org/10.5447/IPK/2016/9	uncovered	rotating
1135FA1008	Image Acquisition	LemnaTec Scanalyzer system	13.10.2011 12:12:29	1135FA1008_das_55	1135FA_images\fluo\side\55\1135FA1008 side.fluo das_55 DEG_090 2011-10-13 12_12_29.png	IPK Gatersleben	doi:10.5447/IPK/2016/7	http://dx.doi.org/10.5447/IPK/2016/7	Manual trait acquisition	Image analysis	Extracted Features	Statistical analyses	derived_data_files/das_55.txt	IPK Gatersleben	doi:10.5447/IPK/2016/9	http://dx.doi.org/10.5447/IPK/2016/9	uncovered	rotating
1135FA1008	Image Acquisition	LemnaTec Scanalyzer system	07.10.2011 12:54:33	1135FA1008_das_49	1135FA_images\nir\side\49\1135FA1008 side.nir das_49 DEG_000 2011-10-07 12_54_33.png	IPK Gatersleben	doi:10.5447/IPK/2016/7	http://dx.doi.org/10.5447/IPK/2016/7	Manual trait acquisition	Image analysis	Extracted Features	Statistical analyses	derived_data_files/das_49.txt	IPK Gatersleben	doi:10.5447/IPK/2016/9	http://dx.doi.org/10.5447/IPK/2016/9	uncovered	rotating
1135FA1008	Image Acquisition	LemnaTec Scanalyzer system	07.10.2011 12:54:33	1135FA1008_das_49	1135FA_images\nir\side\49\1135FA1008 side.nir das_49 DEG_090 2011-10-07 12_54_33.png	IPK Gatersleben	doi:10.5447/IPK/2016/7	http://dx.doi.org/10.5447/IPK/2016/7	Manual trait acquisition	Image analysis	Extracted Features	Statistical analyses	derived_data_files/das_49.txt	IPK Gatersleben	doi:10.5447/IPK/2016/9	http://dx.doi.org/10.5447/IPK/2016/9	uncovered	rotating
1135FA1008	Image Acquisition	LemnaTec Scanalyzer system	10.10.2011 13:24:12	1135FA1008_das_52	1135FA_images\nir\side\52\1135FA1008 side.nir das_52 DEG_000 2011-10-10 13_24_12.png	IPK Gatersleben	doi:10.5447/IPK/2016/7	http://dx.doi.org/10.5447/IPK/2016/7	Manual trait acquisition	Image analysis	Extracted Features	Statistical analyses	derived_data_files/das_52.txt	IPK Gatersleben	doi:10.5447/IPK/2016/9	http://dx.doi.org/10.5447/IPK/2016/9	uncovered	rotating
1135FA1008	Image Acquisition	LemnaTec Scanalyzer system	10.10.2011 13:24:12	1135FA1008_das_52	1135FA_images\nir\side\52\1135FA1008 side.nir das_52 DEG_090 2011-10-10 13_24_12.png	IPK Gatersleben	doi:10.5447/IPK/2016/7	http://dx.doi.org/10.5447/IPK/2016/7	Manual trait acquisition	Image analysis	Extracted Features	Statistical analyses	derived_data_files/das_52.txt	IPK Gatersleben	doi:10.5447/IPK/2016/9	http://dx.doi.org/10.5447/IPK/2016/9	uncovered	rotating
1135FA1008	Image Acquisition	LemnaTec Scanalyzer system	13.10.2011 12:12:29	1135FA1008_das_55	1135FA_images\nir\side\55\1135FA1008 side.nir das_55 DEG_000 2011-10-13 12_12_29.png	IPK Gatersleben	doi:10.5447/IPK/2016/7	http://dx.doi.org/10.5447/IPK/2016/7	Manual trait acquisition	Image analysis	Extracted Features	Statistical analyses	derived_data_files/das_55.txt	IPK Gatersleben	doi:10.5447/IPK/2016/9	http://dx.doi.org/10.5447/IPK/2016/9	uncovered	rotating
1135FA1008	Image Acquisition	LemnaTec Scanalyzer system	13.10.2011 12:12:29	1135FA1008_das_55	1135FA_images\nir\side\55\1135FA1008 side.nir das_55 DEG_090 2011-10-13 12_12_29.png	IPK Gatersleben	doi:10.5447/IPK/2016/7	http://dx.doi.org/10.5447/IPK/2016/7	Manual trait acquisition	Image analysis	Extracted Features	Statistical analyses	derived_data_files/das_55.txt	IPK Gatersleben	doi:10.5447/IPK/2016/9	http://dx.doi.org/10.5447/IPK/2016/9	uncovered	rotating
1135FA1008	Image Acquisition	LemnaTec Scanalyzer system	07.10.2011 12:54:33	1135FA1008_das_49	1135FA_images\vis\side\49\1135FA1008 side.vis das_49 DEG_000 2011-10-07 12_54_33.png	IPK Gatersleben	doi:10.5447/IPK/2016/7	http://dx.doi.org/10.5447/IPK/2016/7	Manual trait acquisition	Image analysis	Extracted Features	Statistical analyses	derived_data_files/das_49.txt	IPK Gatersleben	doi:10.5447/IPK/2016/9	http://dx.doi.org/10.5447/IPK/2016/9	uncovered	rotating
1135FA1008	Image Acquisition	LemnaTec Scanalyzer system	07.10.2011 12:54:33	1135FA1008_das_49	1135FA_images\vis\side\49\1135FA1008 side.vis das_49 DEG_090 2011-10-07 12_54_33.png	IPK Gatersleben	doi:10.5447/IPK/2016/7	http://dx.doi.org/10.5447/IPK/2016/7	Manual trait acquisition	Image analysis	Extracted Features	Statistical analyses	derived_data_files/das_49.txt	IPK Gatersleben	doi:10.5447/IPK/2016/9	http://dx.doi.org/10.5447/IPK/2016/9	uncovered	rotating
1135FA1008	Image Acquisition	LemnaTec Scanalyzer system	10.10.2011 13:24:12	1135FA1008_das_52	1135FA_images\vis\side\52\1135FA1008 side.vis das_52 DEG_000 2011-10-10 13_24_12.png	IPK Gatersleben	doi:10.5447/IPK/2016/7	http://dx.doi.org/10.5447/IPK/2016/7	Manual trait acquisition	Image analysis	Extracted Features	Statistical analyses	derived_data_files/das_52.txt	IPK Gatersleben	doi:10.5447/IPK/2016/9	http://dx.doi.org/10.5447/IPK/2016/9	uncovered	rotating
1135FA1008	Image Acquisition	LemnaTec Scanalyzer system	10.10.2011 13:24:12	1135FA1008_das_52	1135FA_images\vis\side\52\1135FA1008 side.vis das_52 DEG_090 2011-10-10 13_24_12.png	IPK Gatersleben	doi:10.5447/IPK/2016/7	http://dx.doi.org/10.5447/IPK/2016/7	Manual trait acquisition	Image analysis	Extracted Features	Statistical analyses	derived_data_files/das_52.txt	IPK Gatersleben	doi:10.5447/IPK/2016/9	http://dx.doi.org/10.5447/IPK/2016/9	uncovered	rotating
1135FA1008	Image Acquisition	LemnaTec Scanalyzer system	13.10.2011 12:12:29	1135FA1008_das_55	1135FA_images\vis\side\55\1135FA1008 side.vis das_55 DEG_000 2011-10-13 12_12_29.png	IPK Gatersleben	doi:10.5447/IPK/2016/7	http://dx.doi.org/10.5447/IPK/2016/7	Manual trait acquisition	Image analysis	Extracted Features	Statistical analyses	derived_data_files/das_55.txt	IPK Gatersleben	doi:10.5447/IPK/2016/9	http://dx.doi.org/10.5447/IPK/2016/9	uncovered	rotating
1135FA1008	Image Acquisition	LemnaTec Scanalyzer system	13.10.2011 12:12:29	1135FA1008_das_55	1135FA_images\vis\side\55\1135FA1008 side.vis das_55 DEG_090 2011-10-13 12_12_29.png	IPK Gatersleben	doi:10.5447/IPK/2016/7	http://dx.doi.org/10.5447/IPK/2016/7	Manual trait acquisition	Image analysis	Extracted Features	Statistical analyses	derived_data_files/das_55.txt	IPK Gatersleben	doi:10.5447/IPK/2016/9	http://dx.doi.org/10.5447/IPK/2016/9	uncovered	rotating
1135FA1008	Image Acquisition	LemnaTec Scanalyzer system	02.09.2011 12:46:15	1135FA1008_das_14	1135FA_images\fluo\top\14\1135FA1008 top.fluo das_14 DEG_000 2011-09-02 12_46_15.png	IPK Gatersleben	doi:10.5447/IPK/2016/7	http://dx.doi.org/10.5447/IPK/2016/7	Manual trait acquisition	Image analysis	Extracted Features	Statistical analyses	derived_data_files/das_14.txt	IPK Gatersleben	doi:10.5447/IPK/2016/9	http://dx.doi.org/10.5447/IPK/2016/9	uncovered	rotating
1135FA1008	Image Acquisition	LemnaTec Scanalyzer system	05.09.2011 11:53:00	1135FA1008_das_17	1135FA_images\fluo\top\17\1135FA1008 top.fluo das_17 DEG_000 2011-09-05 11_53_00.png	IPK Gatersleben	doi:10.5447/IPK/2016/7	http://dx.doi.org/10.5447/IPK/2016/7	Manual trait acquisition	Image analysis	Extracted Features	Statistical analyses	derived_data_files/das_17.txt	IPK Gatersleben	doi:10.5447/IPK/2016/9	http://dx.doi.org/10.5447/IPK/2016/9	uncovered	rotating
1135FA1008	Image Acquisition	LemnaTec Scanalyzer system	07.09.2011 11:53:16	1135FA1008_das_19	1135FA_images\fluo\top\19\1135FA1008 top.fluo das_19 DEG_000 2011-09-07 11_53_16.png	IPK Gatersleben	doi:10.5447/IPK/2016/7	http://dx.doi.org/10.5447/IPK/2016/7	Manual trait acquisition	Image analysis	Extracted Features	Statistical analyses	derived_data_files/das_19.txt	IPK Gatersleben	doi:10.5447/IPK/2016/9	http://dx.doi.org/10.5447/IPK/2016/9	uncovered	rotating
1135FA1008	Image Acquisition	LemnaTec Scanalyzer system	09.09.2011 11:52:35	1135FA1008_das_21	1135FA_images\fluo\top\21\1135FA1008 top.fluo das_21 DEG_000 2011-09-09 11_52_35.png	IPK Gatersleben	doi:10.5447/IPK/2016/7	http://dx.doi.org/10.5447/IPK/2016/7	Manual trait acquisition	Image analysis	Extracted Features	Statistical analyses	derived_data_files/das_21.txt	IPK Gatersleben	doi:10.5447/IPK/2016/9	http://dx.doi.org/10.5447/IPK/2016/9	uncovered	rotating
1135FA1008	Image Acquisition	LemnaTec Scanalyzer system	12.09.2011 11:51:51	1135FA1008_das_24	1135FA_images\fluo\top\24\1135FA1008 top.fluo das_24 DEG_000 2011-09-12 11_51_51.png	IPK Gatersleben	doi:10.5447/IPK/2016/7	http://dx.doi.org/10.5447/IPK/2016/7	Manual trait acquisition	Image analysis	Extracted Features	Statistical analyses	derived_data_files/das_24.txt	IPK Gatersleben	doi:10.5447/IPK/2016/9	http://dx.doi.org/10.5447/IPK/2016/9	uncovered	rotating
1135FA1008	Image Acquisition	LemnaTec Scanalyzer system	14.09.2011 12:14:40	1135FA1008_das_26	1135FA_images\fluo\top\26\1135FA1008 top.fluo das_26 DEG_000 2011-09-14 12_14_40.png	IPK Gatersleben	doi:10.5447/IPK/2016/7	http://dx.doi.org/10.5447/IPK/2016/7	Manual trait acquisition	Image analysis	Extracted Features	Statistical analyses	derived_data_files/das_26.txt	IPK Gatersleben	doi:10.5447/IPK/2016/9	http://dx.doi.org/10.5447/IPK/2016/9	uncovered	rotating
1135FA1008	Image Acquisition	LemnaTec Scanalyzer system	16.09.2011 11:53:35	1135FA1008_das_28	1135FA_images\fluo\top\28\1135FA1008 top.fluo das_28 DEG_000 2011-09-16 11_53_35.png	IPK Gatersleben	doi:10.5447/IPK/2016/7	http://dx.doi.org/10.5447/IPK/2016/7	Manual trait acquisition	Image analysis	Extracted Features	Statistical analyses	derived_data_files/das_28.txt	IPK Gatersleben	doi:10.5447/IPK/2016/9	http://dx.doi.org/10.5447/IPK/2016/9	uncovered	rotating
1135FA1008	Image Acquisition	LemnaTec Scanalyzer system	19.09.2011 11:53:03	1135FA1008_das_31	1135FA_images\fluo\top\31\1135FA1008 top.fluo das_31 DEG_000 2011-09-19 11_53_03.png	IPK Gatersleben	doi:10.5447/IPK/2016/7	http://dx.doi.org/10.5447/IPK/2016/7	Manual trait acquisition	Image analysis	Extracted Features	Statistical analyses	derived_data_files/das_31.txt	IPK Gatersleben	doi:10.5447/IPK/2016/9	http://dx.doi.org/10.5447/IPK/2016/9	uncovered	rotating
1135FA1008	Image Acquisition	LemnaTec Scanalyzer system	21.09.2011 17:58:39	1135FA1008_das_33	1135FA_images\fluo\top\33\1135FA1008 top.fluo das_33 DEG_000 2011-09-21 17_58_39.png	IPK Gatersleben	doi:10.5447/IPK/2016/7	http://dx.doi.org/10.5447/IPK/2016/7	Manual trait acquisition	Image analysis	Extracted Features	Statistical analyses	derived_data_files/das_33.txt	IPK Gatersleben	doi:10.5447/IPK/2016/9	http://dx.doi.org/10.5447/IPK/2016/9	uncovered	rotating
1135FA1008	Image Acquisition	LemnaTec Scanalyzer system	23.09.2011 05:53:43	1135FA1008_das_35	1135FA_images\fluo\top\35\1135FA1008 top.fluo das_35 DEG_000 2011-09-23 05_53_43.png	IPK Gatersleben	doi:10.5447/IPK/2016/7	http://dx.doi.org/10.5447/IPK/2016/7	Manual trait acquisition	Image analysis	Extracted Features	Statistical analyses	derived_data_files/das_35.txt	IPK Gatersleben	doi:10.5447/IPK/2016/9	http://dx.doi.org/10.5447/IPK/2016/9	uncovered	rotating
1135FA1008	Image Acquisition	LemnaTec Scanalyzer system	26.09.2011 16:19:24	1135FA1008_das_38	1135FA_images\fluo\top\38\1135FA1008 top.fluo das_38 DEG_000 2011-09-26 16_19_24.png	IPK Gatersleben	doi:10.5447/IPK/2016/7	http://dx.doi.org/10.5447/IPK/2016/7	Manual trait acquisition	Image analysis	Extracted Features	Statistical analyses	derived_data_files/das_38.txt	IPK Gatersleben	doi:10.5447/IPK/2016/9	http://dx.doi.org/10.5447/IPK/2016/9	uncovered	rotating
1135FA1008	Image Acquisition	LemnaTec Scanalyzer system	28.09.2011 13:40:13	1135FA1008_das_40	1135FA_images\fluo\top\40\1135FA1008 top.fluo das_40 DEG_000 2011-09-28 13_40_13.png	IPK Gatersleben	doi:10.5447/IPK/2016/7	http://dx.doi.org/10.5447/IPK/2016/7	Manual trait acquisition	Image analysis	Extracted Features	Statistical analyses	derived_data_files/das_40.txt	IPK Gatersleben	doi:10.5447/IPK/2016/9	http://dx.doi.org/10.5447/IPK/2016/9	uncovered	rotating
1135FA1008	Image Acquisition	LemnaTec Scanalyzer system	30.09.2011 11:51:13	1135FA1008_das_42	1135FA_images\fluo\top\42\1135FA1008 top.fluo das_42 DEG_000 2011-09-30 11_51_13.png	IPK Gatersleben	doi:10.5447/IPK/2016/7	http://dx.doi.org/10.5447/IPK/2016/7	Manual trait acquisition	Image analysis	Extracted Features	Statistical analyses	derived_data_files/das_42.txt	IPK Gatersleben	doi:10.5447/IPK/2016/9	http://dx.doi.org/10.5447/IPK/2016/9	uncovered	rotating
1135FA1008	Image Acquisition	LemnaTec Scanalyzer system	03.10.2011 11:51:41	1135FA1008_das_45	1135FA_images\fluo\top\45\1135FA1008 top.fluo das_45 DEG_000 2011-10-03 11_51_41.png	IPK Gatersleben	doi:10.5447/IPK/2016/7	http://dx.doi.org/10.5447/IPK/2016/7	Manual trait acquisition	Image analysis	Extracted Features	Statistical analyses	derived_data_files/das_45.txt	IPK Gatersleben	doi:10.5447/IPK/2016/9	http://dx.doi.org/10.5447/IPK/2016/9	uncovered	rotating
1135FA1008	Image Acquisition	LemnaTec Scanalyzer system	05.10.2011 11:52:29	1135FA1008_das_47	1135FA_images\fluo\top\47\1135FA1008 top.fluo das_47 DEG_000 2011-10-05 11_52_29.png	IPK Gatersleben	doi:10.5447/IPK/2016/7	http://dx.doi.org/10.5447/IPK/2016/7	Manual trait acquisition	Image analysis	Extracted Features	Statistical analyses	derived_data_files/das_47.txt	IPK Gatersleben	doi:10.5447/IPK/2016/9	http://dx.doi.org/10.5447/IPK/2016/9	uncovered	rotating
1135FA1008	Image Acquisition	LemnaTec Scanalyzer system	10.10.2011 13:24:12	1135FA1008_das_52	1135FA_images\fluo\top\52\1135FA1008 top.fluo das_52 DEG_000 2011-10-10 13_24_12.png	IPK Gatersleben	doi:10.5447/IPK/2016/7	http://dx.doi.org/10.5447/IPK/2016/7	Manual trait acquisition	Image analysis	Extracted Features	Statistical analyses	derived_data_files/das_52.txt	IPK Gatersleben	doi:10.5447/IPK/2016/9	http://dx.doi.org/10.5447/IPK/2016/9	uncovered	rotating
1135FA1008	Image Acquisition	LemnaTec Scanalyzer system	13.10.2011 12:12:29	1135FA1008_das_55	1135FA_images\fluo\top\55\1135FA1008 top.fluo das_55 DEG_000 2011-10-13 12_12_29.png	IPK Gatersleben	doi:10.5447/IPK/2016/7	http://dx.doi.org/10.5447/IPK/2016/7	Manual trait acquisition	Image analysis	Extracted Features	Statistical analyses	derived_data_files/das_55.txt	IPK Gatersleben	doi:10.5447/IPK/2016/9	http://dx.doi.org/10.5447/IPK/2016/9	uncovered	rotating
1135FA1008	Image Acquisition	LemnaTec Scanalyzer system	02.09.2011 12:46:15	1135FA1008_das_14	1135FA_images\nir\top\14\1135FA1008 top.nir das_14 DEG_000 2011-09-02 12_46_15.png	IPK Gatersleben	doi:10.5447/IPK/2016/7	http://dx.doi.org/10.5447/IPK/2016/7	Manual trait acquisition	Image analysis	Extracted Features	Statistical analyses	derived_data_files/das_14.txt	IPK Gatersleben	doi:10.5447/IPK/2016/9	http://dx.doi.org/10.5447/IPK/2016/9	uncovered	rotating
1135FA1008	Image Acquisition	LemnaTec Scanalyzer system	05.09.2011 11:53:00	1135FA1008_das_17	1135FA_images\nir\top\17\1135FA1008 top.nir das_17 DEG_000 2011-09-05 11_53_00.png	IPK Gatersleben	doi:10.5447/IPK/2016/7	http://dx.doi.org/10.5447/IPK/2016/7	Manual trait acquisition	Image analysis	Extracted Features	Statistical analyses	derived_data_files/das_17.txt	IPK Gatersleben	doi:10.5447/IPK/2016/9	http://dx.doi.org/10.5447/IPK/2016/9	uncovered	rotating
1135FA1008	Image Acquisition	LemnaTec Scanalyzer system	07.09.2011 11:53:16	1135FA1008_das_19	1135FA_images\nir\top\19\1135FA1008 top.nir das_19 DEG_000 2011-09-07 11_53_16.png	IPK Gatersleben	doi:10.5447/IPK/2016/7	http://dx.doi.org/10.5447/IPK/2016/7	Manual trait acquisition	Image analysis	Extracted Features	Statistical analyses	derived_data_files/das_19.txt	IPK Gatersleben	doi:10.5447/IPK/2016/9	http://dx.doi.org/10.5447/IPK/2016/9	uncovered	rotating
1135FA1008	Image Acquisition	LemnaTec Scanalyzer system	09.09.2011 11:52:35	1135FA1008_das_21	1135FA_images\nir\top\21\1135FA1008 top.nir das_21 DEG_000 2011-09-09 11_52_35.png	IPK Gatersleben	doi:10.5447/IPK/2016/7	http://dx.doi.org/10.5447/IPK/2016/7	Manual trait acquisition	Image analysis	Extracted Features	Statistical analyses	derived_data_files/das_21.txt	IPK Gatersleben	doi:10.5447/IPK/2016/9	http://dx.doi.org/10.5447/IPK/2016/9	uncovered	rotating
1135FA1008	Image Acquisition	LemnaTec Scanalyzer system	12.09.2011 11:51:51	1135FA1008_das_24	1135FA_images\nir\top\24\1135FA1008 top.nir das_24 DEG_000 2011-09-12 11_51_51.png	IPK Gatersleben	doi:10.5447/IPK/2016/7	http://dx.doi.org/10.5447/IPK/2016/7	Manual trait acquisition	Image analysis	Extracted Features	Statistical analyses	derived_data_files/das_24.txt	IPK Gatersleben	doi:10.5447/IPK/2016/9	http://dx.doi.org/10.5447/IPK/2016/9	uncovered	rotating
1135FA1008	Image Acquisition	LemnaTec Scanalyzer system	14.09.2011 12:14:40	1135FA1008_das_26	1135FA_images\nir\top\26\1135FA1008 top.nir das_26 DEG_000 2011-09-14 12_14_40.png	IPK Gatersleben	doi:10.5447/IPK/2016/7	http://dx.doi.org/10.5447/IPK/2016/7	Manual trait acquisition	Image analysis	Extracted Features	Statistical analyses	derived_data_files/das_26.txt	IPK Gatersleben	doi:10.5447/IPK/2016/9	http://dx.doi.org/10.5447/IPK/2016/9	uncovered	rotating
1135FA1008	Image Acquisition	LemnaTec Scanalyzer system	16.09.2011 11:53:35	1135FA1008_das_28	1135FA_images\nir\top\28\1135FA1008 top.nir das_28 DEG_000 2011-09-16 11_53_35.png	IPK Gatersleben	doi:10.5447/IPK/2016/7	http://dx.doi.org/10.5447/IPK/2016/7	Manual trait acquisition	Image analysis	Extracted Features	Statistical analyses	derived_data_files/das_28.txt	IPK Gatersleben	doi:10.5447/IPK/2016/9	http://dx.doi.org/10.5447/IPK/2016/9	uncovered	rotating
1135FA1008	Image Acquisition	LemnaTec Scanalyzer system	19.09.2011 11:53:03	1135FA1008_das_31	1135FA_images\nir\top\31\1135FA1008 top.nir das_31 DEG_000 2011-09-19 11_53_03.png	IPK Gatersleben	doi:10.5447/IPK/2016/7	http://dx.doi.org/10.5447/IPK/2016/7	Manual trait acquisition	Image analysis	Extracted Features	Statistical analyses	derived_data_files/das_31.txt	IPK Gatersleben	doi:10.5447/IPK/2016/9	http://dx.doi.org/10.5447/IPK/2016/9	uncovered	rotating
1135FA1008	Image Acquisition	LemnaTec Scanalyzer system	21.09.2011 17:58:39	1135FA1008_das_33	1135FA_images\nir\top\33\1135FA1008 top.nir das_33 DEG_000 2011-09-21 17_58_39.png	IPK Gatersleben	doi:10.5447/IPK/2016/7	http://dx.doi.org/10.5447/IPK/2016/7	Manual trait acquisition	Image analysis	Extracted Features	Statistical analyses	derived_data_files/das_33.txt	IPK Gatersleben	doi:10.5447/IPK/2016/9	http://dx.doi.org/10.5447/IPK/2016/9	uncovered	rotating
1135FA1008	Image Acquisition	LemnaTec Scanalyzer system	23.09.2011 05:53:43	1135FA1008_das_35	1135FA_images\nir\top\35\1135FA1008 top.nir das_35 DEG_000 2011-09-23 05_53_43.png	IPK Gatersleben	doi:10.5447/IPK/2016/7	http://dx.doi.org/10.5447/IPK/2016/7	Manual trait acquisition	Image analysis	Extracted Features	Statistical analyses	derived_data_files/das_35.txt	IPK Gatersleben	doi:10.5447/IPK/2016/9	http://dx.doi.org/10.5447/IPK/2016/9	uncovered	rotating
1135FA1008	Image Acquisition	LemnaTec Scanalyzer system	26.09.2011 16:19:24	1135FA1008_das_38	1135FA_images\nir\top\38\1135FA1008 top.nir das_38 DEG_000 2011-09-26 16_19_24.png	IPK Gatersleben	doi:10.5447/IPK/2016/7	http://dx.doi.org/10.5447/IPK/2016/7	Manual trait acquisition	Image analysis	Extracted Features	Statistical analyses	derived_data_files/das_38.txt	IPK Gatersleben	doi:10.5447/IPK/2016/9	http://dx.doi.org/10.5447/IPK/2016/9	uncovered	rotating
1135FA1008	Image Acquisition	LemnaTec Scanalyzer system	28.09.2011 13:40:13	1135FA1008_das_40	1135FA_images\nir\top\40\1135FA1008 top.nir das_40 DEG_000 2011-09-28 13_40_13.png	IPK Gatersleben	doi:10.5447/IPK/2016/7	http://dx.doi.org/10.5447/IPK/2016/7	Manual trait acquisition	Image analysis	Extracted Features	Statistical analyses	derived_data_files/das_40.txt	IPK Gatersleben	doi:10.5447/IPK/2016/9	http://dx.doi.org/10.5447/IPK/2016/9	uncovered	rotating
1135FA1008	Image Acquisition	LemnaTec Scanalyzer system	30.09.2011 11:51:13	1135FA1008_das_42	1135FA_images\nir\top\42\1135FA1008 top.nir das_42 DEG_000 2011-09-30 11_51_13.png	IPK Gatersleben	doi:10.5447/IPK/2016/7	http://dx.doi.org/10.5447/IPK/2016/7	Manual trait acquisition	Image analysis	Extracted Features	Statistical analyses	derived_data_files/das_42.txt	IPK Gatersleben	doi:10.5447/IPK/2016/9	http://dx.doi.org/10.5447/IPK/2016/9	uncovered	rotating
1135FA1008	Image Acquisition	LemnaTec Scanalyzer system	03.10.2011 11:51:41	1135FA1008_das_45	1135FA_images\nir\top\45\1135FA1008 top.nir das_45 DEG_000 2011-10-03 11_51_41.png	IPK Gatersleben	doi:10.5447/IPK/2016/7	http://dx.doi.org/10.5447/IPK/2016/7	Manual trait acquisition	Image analysis	Extracted Features	Statistical analyses	derived_data_files/das_45.txt	IPK Gatersleben	doi:10.5447/IPK/2016/9	http://dx.doi.org/10.5447/IPK/2016/9	uncovered	rotating
1135FA1008	Image Acquisition	LemnaTec Scanalyzer system	05.10.2011 11:52:29	1135FA1008_das_47	1135FA_images\nir\top\47\1135FA1008 top.nir das_47 DEG_000 2011-10-05 11_52_29.png	IPK Gatersleben	doi:10.5447/IPK/2016/7	http://dx.doi.org/10.5447/IPK/2016/7	Manual trait acquisition	Image analysis	Extracted Features	Statistical analyses	derived_data_files/das_47.txt	IPK Gatersleben	doi:10.5447/IPK/2016/9	http://dx.doi.org/10.5447/IPK/2016/9	uncovered	rotating
1135FA1008	Image Acquisition	LemnaTec Scanalyzer system	10.10.2011 13:24:12	1135FA1008_das_52	1135FA_images\nir\top\52\1135FA1008 top.nir das_52 DEG_000 2011-10-10 13_24_12.png	IPK Gatersleben	doi:10.5447/IPK/2016/7	http://dx.doi.org/10.5447/IPK/2016/7	Manual trait acquisition	Image analysis	Extracted Features	Statistical analyses	derived_data_files/das_52.txt	IPK Gatersleben	doi:10.5447/IPK/2016/9	http://dx.doi.org/10.5447/IPK/2016/9	uncovered	rotating
1135FA1008	Image Acquisition	LemnaTec Scanalyzer system	13.10.2011 12:12:29	1135FA1008_das_55	1135FA_images\nir\top\55\1135FA1008 top.nir das_55 DEG_000 2011-10-13 12_12_29.png	IPK Gatersleben	doi:10.5447/IPK/2016/7	http://dx.doi.org/10.5447/IPK/2016/7	Manual trait acquisition	Image analysis	Extracted Features	Statistical analyses	derived_data_files/das_55.txt	IPK Gatersleben	doi:10.5447/IPK/2016/9	http://dx.doi.org/10.5447/IPK/2016/9	uncovered	rotating
1135FA1008	Image Acquisition	LemnaTec Scanalyzer system	02.09.2011 12:46:15	1135FA1008_das_14	1135FA_images\vis\top\14\1135FA1008 top.vis das_14 DEG_000 2011-09-02 12_46_15.png	IPK Gatersleben	doi:10.5447/IPK/2016/7	http://dx.doi.org/10.5447/IPK/2016/7	Manual trait acquisition	Image analysis	Extracted Features	Statistical analyses	derived_data_files/das_14.txt	IPK Gatersleben	doi:10.5447/IPK/2016/9	http://dx.doi.org/10.5447/IPK/2016/9	uncovered	rotating
1135FA1008	Image Acquisition	LemnaTec Scanalyzer system	05.09.2011 11:53:00	1135FA1008_das_17	1135FA_images\vis\top\17\1135FA1008 top.vis das_17 DEG_000 2011-09-05 11_53_00.png	IPK Gatersleben	doi:10.5447/IPK/2016/7	http://dx.doi.org/10.5447/IPK/2016/7	Manual trait acquisition	Image analysis	Extracted Features	Statistical analyses	derived_data_files/das_17.txt	IPK Gatersleben	doi:10.5447/IPK/2016/9	http://dx.doi.org/10.5447/IPK/2016/9	uncovered	rotating
1135FA1008	Image Acquisition	LemnaTec Scanalyzer system	07.09.2011 11:53:16	1135FA1008_das_19	1135FA_images\vis\top\19\1135FA1008 top.vis das_19 DEG_000 2011-09-07 11_53_16.png	IPK Gatersleben	doi:10.5447/IPK/2016/7	http://dx.doi.org/10.5447/IPK/2016/7	Manual trait acquisition	Image analysis	Extracted Features	Statistical analyses	derived_data_files/das_19.txt	IPK Gatersleben	doi:10.5447/IPK/2016/9	http://dx.doi.org/10.5447/IPK/2016/9	uncovered	rotating
1135FA1008	Image Acquisition	LemnaTec Scanalyzer system	09.09.2011 11:52:35	1135FA1008_das_21	1135FA_images\vis\top\21\1135FA1008 top.vis das_21 DEG_000 2011-09-09 11_52_35.png	IPK Gatersleben	doi:10.5447/IPK/2016/7	http://dx.doi.org/10.5447/IPK/2016/7	Manual trait acquisition	Image analysis	Extracted Features	Statistical analyses	derived_data_files/das_21.txt	IPK Gatersleben	doi:10.5447/IPK/2016/9	http://dx.doi.org/10.5447/IPK/2016/9	uncovered	rotating
1135FA1008	Image Acquisition	LemnaTec Scanalyzer system	12.09.2011 11:51:51	1135FA1008_das_24	1135FA_images\vis\top\24\1135FA1008 top.vis das_24 DEG_000 2011-09-12 11_51_51.png	IPK Gatersleben	doi:10.5447/IPK/2016/7	http://dx.doi.org/10.5447/IPK/2016/7	Manual trait acquisition	Image analysis	Extracted Features	Statistical analyses	derived_data_files/das_24.txt	IPK Gatersleben	doi:10.5447/IPK/2016/9	http://dx.doi.org/10.5447/IPK/2016/9	uncovered	rotating
1135FA1008	Image Acquisition	LemnaTec Scanalyzer system	14.09.2011 12:14:40	1135FA1008_das_26	1135FA_images\vis\top\26\1135FA1008 top.vis das_26 DEG_000 2011-09-14 12_14_40.png	IPK Gatersleben	doi:10.5447/IPK/2016/7	http://dx.doi.org/10.5447/IPK/2016/7	Manual trait acquisition	Image analysis	Extracted Features	Statistical analyses	derived_data_files/das_26.txt	IPK Gatersleben	doi:10.5447/IPK/2016/9	http://dx.doi.org/10.5447/IPK/2016/9	uncovered	rotating
1135FA1008	Image Acquisition	LemnaTec Scanalyzer system	16.09.2011 11:53:35	1135FA1008_das_28	1135FA_images\vis\top\28\1135FA1008 top.vis das_28 DEG_000 2011-09-16 11_53_35.png	IPK Gatersleben	doi:10.5447/IPK/2016/7	http://dx.doi.org/10.5447/IPK/2016/7	Manual trait acquisition	Image analysis	Extracted Features	Statistical analyses	derived_data_files/das_28.txt	IPK Gatersleben	doi:10.5447/IPK/2016/9	http://dx.doi.org/10.5447/IPK/2016/9	uncovered	rotating
1135FA1008	Image Acquisition	LemnaTec Scanalyzer system	19.09.2011 11:53:03	1135FA1008_das_31	1135FA_images\vis\top\31\1135FA1008 top.vis das_31 DEG_000 2011-09-19 11_53_03.png	IPK Gatersleben	doi:10.5447/IPK/2016/7	http://dx.doi.org/10.5447/IPK/2016/7	Manual trait acquisition	Image analysis	Extracted Features	Statistical analyses	derived_data_files/das_31.txt	IPK Gatersleben	doi:10.5447/IPK/2016/9	http://dx.doi.org/10.5447/IPK/2016/9	uncovered	rotating
1135FA1008	Image Acquisition	LemnaTec Scanalyzer system	21.09.2011 17:58:39	1135FA1008_das_33	1135FA_images\vis\top\33\1135FA1008 top.vis das_33 DEG_000 2011-09-21 17_58_39.png	IPK Gatersleben	doi:10.5447/IPK/2016/7	http://dx.doi.org/10.5447/IPK/2016/7	Manual trait acquisition	Image analysis	Extracted Features	Statistical analyses	derived_data_files/das_33.txt	IPK Gatersleben	doi:10.5447/IPK/2016/9	http://dx.doi.org/10.5447/IPK/2016/9	uncovered	rotating
1135FA1008	Image Acquisition	LemnaTec Scanalyzer system	23.09.2011 05:53:43	1135FA1008_das_35	1135FA_images\vis\top\35\1135FA1008 top.vis das_35 DEG_000 2011-09-23 05_53_43.png	IPK Gatersleben	doi:10.5447/IPK/2016/7	http://dx.doi.org/10.5447/IPK/2016/7	Manual trait acquisition	Image analysis	Extracted Features	Statistical analyses	derived_data_files/das_35.txt	IPK Gatersleben	doi:10.5447/IPK/2016/9	http://dx.doi.org/10.5447/IPK/2016/9	uncovered	rotating
1135FA1008	Image Acquisition	LemnaTec Scanalyzer system	26.09.2011 16:19:24	1135FA1008_das_38	1135FA_images\vis\top\38\1135FA1008 top.vis das_38 DEG_000 2011-09-26 16_19_24.png	IPK Gatersleben	doi:10.5447/IPK/2016/7	http://dx.doi.org/10.5447/IPK/2016/7	Manual trait acquisition	Image analysis	Extracted Features	Statistical analyses	derived_data_files/das_38.txt	IPK Gatersleben	doi:10.5447/IPK/2016/9	http://dx.doi.org/10.5447/IPK/2016/9	uncovered	rotating
1135FA1008	Image Acquisition	LemnaTec Scanalyzer system	28.09.2011 13:40:13	1135FA1008_das_40	1135FA_images\vis\top\40\1135FA1008 top.vis das_40 DEG_000 2011-09-28 13_40_13.png	IPK Gatersleben	doi:10.5447/IPK/2016/7	http://dx.doi.org/10.5447/IPK/2016/7	Manual trait acquisition	Image analysis	Extracted Features	Statistical analyses	derived_data_files/das_40.txt	IPK Gatersleben	doi:10.5447/IPK/2016/9	http://dx.doi.org/10.5447/IPK/2016/9	uncovered	rotating
1135FA1008	Image Acquisition	LemnaTec Scanalyzer system	30.09.2011 11:51:13	1135FA1008_das_42	1135FA_images\vis\top\42\1135FA1008 top.vis das_42 DEG_000 2011-09-30 11_51_13.png	IPK Gatersleben	doi:10.5447/IPK/2016/7	http://dx.doi.org/10.5447/IPK/2016/7	Manual trait acquisition	Image analysis	Extracted Features	Statistical analyses	derived_data_files/das_42.txt	IPK Gatersleben	doi:10.5447/IPK/2016/9	http://dx.doi.org/10.5447/IPK/2016/9	uncovered	rotating
1135FA1008	Image Acquisition	LemnaTec Scanalyzer system	03.10.2011 11:51:41	1135FA1008_das_45	1135FA_images\vis\top\45\1135FA1008 top.vis das_45 DEG_000 2011-10-03 11_51_41.png	IPK Gatersleben	doi:10.5447/IPK/2016/7	http://dx.doi.org/10.5447/IPK/2016/7	Manual trait acquisition	Image analysis	Extracted Features	Statistical analyses	derived_data_files/das_45.txt	IPK Gatersleben	doi:10.5447/IPK/2016/9	http://dx.doi.org/10.5447/IPK/2016/9	uncovered	rotating
1135FA1008	Image Acquisition	LemnaTec Scanalyzer system	05.10.2011 11:52:29	1135FA1008_das_47	1135FA_images\vis\top\47\1135FA1008 top.vis das_47 DEG_000 2011-10-05 11_52_29.png	IPK Gatersleben	doi:10.5447/IPK/2016/7	http://dx.doi.org/10.5447/IPK/2016/7	Manual trait acquisition	Image analysis	Extracted Features	Statistical analyses	derived_data_files/das_47.txt	IPK Gatersleben	doi:10.5447/IPK/2016/9	http://dx.doi.org/10.5447/IPK/2016/9	uncovered	rotating
1135FA1008	Image Acquisition	LemnaTec Scanalyzer system	10.10.2011 13:24:12	1135FA1008_das_52	1135FA_images\vis\top\52\1135FA1008 top.vis das_52 DEG_000 2011-10-10 13_24_12.png	IPK Gatersleben	doi:10.5447/IPK/2016/7	http://dx.doi.org/10.5447/IPK/2016/7	Manual trait acquisition	Image analysis	Extracted Features	Statistical analyses	derived_data_files/das_52.txt	IPK Gatersleben	doi:10.5447/IPK/2016/9	http://dx.doi.org/10.5447/IPK/2016/9	uncovered	rotating
1135FA1008	Image Acquisition	LemnaTec Scanalyzer system	13.10.2011 12:12:29	1135FA1008_das_55	1135FA_images\vis\top\55\1135FA1008 top.vis das_55 DEG_000 2011-10-13 12_12_29.png	IPK Gatersleben	doi:10.5447/IPK/2016/7	http://dx.doi.org/10.5447/IPK/2016/7	Manual trait acquisition	Image analysis	Extracted Features	Statistical analyses	derived_data_files/das_55.txt	IPK Gatersleben	doi:10.5447/IPK/2016/9	http://dx.doi.org/10.5447/IPK/2016/9	uncovered	rotating
1135FA1009	Image Acquisition	LemnaTec Scanalyzer system	07.10.2011 14:08:30	1135FA1009_das_49	1135FA_images\fluo\side\49\1135FA1009 side.fluo das_49 DEG_000 2011-10-07 14_08_30.png	IPK Gatersleben	doi:10.5447/IPK/2016/7	http://dx.doi.org/10.5447/IPK/2016/7	Manual trait acquisition	Image analysis	Extracted Features	Statistical analyses	derived_data_files/das_49.txt	IPK Gatersleben	doi:10.5447/IPK/2016/9	http://dx.doi.org/10.5447/IPK/2016/9	covered	rotating
1135FA1009	Image Acquisition	LemnaTec Scanalyzer system	07.10.2011 14:08:30	1135FA1009_das_49	1135FA_images\fluo\side\49\1135FA1009 side.fluo das_49 DEG_090 2011-10-07 14_08_30.png	IPK Gatersleben	doi:10.5447/IPK/2016/7	http://dx.doi.org/10.5447/IPK/2016/7	Manual trait acquisition	Image analysis	Extracted Features	Statistical analyses	derived_data_files/das_49.txt	IPK Gatersleben	doi:10.5447/IPK/2016/9	http://dx.doi.org/10.5447/IPK/2016/9	covered	rotating
1135FA1009	Image Acquisition	LemnaTec Scanalyzer system	10.10.2011 14:50:17	1135FA1009_das_52	1135FA_images\fluo\side\52\1135FA1009 side.fluo das_52 DEG_000 2011-10-10 14_50_17.png	IPK Gatersleben	doi:10.5447/IPK/2016/7	http://dx.doi.org/10.5447/IPK/2016/7	Manual trait acquisition	Image analysis	Extracted Features	Statistical analyses	derived_data_files/das_52.txt	IPK Gatersleben	doi:10.5447/IPK/2016/9	http://dx.doi.org/10.5447/IPK/2016/9	covered	rotating
1135FA1009	Image Acquisition	LemnaTec Scanalyzer system	10.10.2011 14:50:17	1135FA1009_das_52	1135FA_images\fluo\side\52\1135FA1009 side.fluo das_52 DEG_090 2011-10-10 14_50_17.png	IPK Gatersleben	doi:10.5447/IPK/2016/7	http://dx.doi.org/10.5447/IPK/2016/7	Manual trait acquisition	Image analysis	Extracted Features	Statistical analyses	derived_data_files/das_52.txt	IPK Gatersleben	doi:10.5447/IPK/2016/9	http://dx.doi.org/10.5447/IPK/2016/9	covered	rotating
1135FA1009	Image Acquisition	LemnaTec Scanalyzer system	07.10.2011 14:08:30	1135FA1009_das_49	1135FA_images\nir\side\49\1135FA1009 side.nir das_49 DEG_000 2011-10-07 14_08_30.png	IPK Gatersleben	doi:10.5447/IPK/2016/7	http://dx.doi.org/10.5447/IPK/2016/7	Manual trait acquisition	Image analysis	Extracted Features	Statistical analyses	derived_data_files/das_49.txt	IPK Gatersleben	doi:10.5447/IPK/2016/9	http://dx.doi.org/10.5447/IPK/2016/9	covered	rotating
1135FA1009	Image Acquisition	LemnaTec Scanalyzer system	07.10.2011 14:08:30	1135FA1009_das_49	1135FA_images\nir\side\49\1135FA1009 side.nir das_49 DEG_090 2011-10-07 14_08_30.png	IPK Gatersleben	doi:10.5447/IPK/2016/7	http://dx.doi.org/10.5447/IPK/2016/7	Manual trait acquisition	Image analysis	Extracted Features	Statistical analyses	derived_data_files/das_49.txt	IPK Gatersleben	doi:10.5447/IPK/2016/9	http://dx.doi.org/10.5447/IPK/2016/9	covered	rotating
1135FA1009	Image Acquisition	LemnaTec Scanalyzer system	10.10.2011 14:50:17	1135FA1009_das_52	1135FA_images\nir\side\52\1135FA1009 side.nir das_52 DEG_000 2011-10-10 14_50_17.png	IPK Gatersleben	doi:10.5447/IPK/2016/7	http://dx.doi.org/10.5447/IPK/2016/7	Manual trait acquisition	Image analysis	Extracted Features	Statistical analyses	derived_data_files/das_52.txt	IPK Gatersleben	doi:10.5447/IPK/2016/9	http://dx.doi.org/10.5447/IPK/2016/9	covered	rotating
1135FA1009	Image Acquisition	LemnaTec Scanalyzer system	10.10.2011 14:50:17	1135FA1009_das_52	1135FA_images\nir\side\52\1135FA1009 side.nir das_52 DEG_090 2011-10-10 14_50_17.png	IPK Gatersleben	doi:10.5447/IPK/2016/7	http://dx.doi.org/10.5447/IPK/2016/7	Manual trait acquisition	Image analysis	Extracted Features	Statistical analyses	derived_data_files/das_52.txt	IPK Gatersleben	doi:10.5447/IPK/2016/9	http://dx.doi.org/10.5447/IPK/2016/9	covered	rotating
1135FA1009	Image Acquisition	LemnaTec Scanalyzer system	07.10.2011 14:08:30	1135FA1009_das_49	1135FA_images\vis\side\49\1135FA1009 side.vis das_49 DEG_000 2011-10-07 14_08_30.png	IPK Gatersleben	doi:10.5447/IPK/2016/7	http://dx.doi.org/10.5447/IPK/2016/7	Manual trait acquisition	Image analysis	Extracted Features	Statistical analyses	derived_data_files/das_49.txt	IPK Gatersleben	doi:10.5447/IPK/2016/9	http://dx.doi.org/10.5447/IPK/2016/9	covered	rotating
1135FA1009	Image Acquisition	LemnaTec Scanalyzer system	07.10.2011 14:08:30	1135FA1009_das_49	1135FA_images\vis\side\49\1135FA1009 side.vis das_49 DEG_090 2011-10-07 14_08_30.png	IPK Gatersleben	doi:10.5447/IPK/2016/7	http://dx.doi.org/10.5447/IPK/2016/7	Manual trait acquisition	Image analysis	Extracted Features	Statistical analyses	derived_data_files/das_49.txt	IPK Gatersleben	doi:10.5447/IPK/2016/9	http://dx.doi.org/10.5447/IPK/2016/9	covered	rotating
1135FA1009	Image Acquisition	LemnaTec Scanalyzer system	10.10.2011 14:50:17	1135FA1009_das_52	1135FA_images\vis\side\52\1135FA1009 side.vis das_52 DEG_000 2011-10-10 14_50_17.png	IPK Gatersleben	doi:10.5447/IPK/2016/7	http://dx.doi.org/10.5447/IPK/2016/7	Manual trait acquisition	Image analysis	Extracted Features	Statistical analyses	derived_data_files/das_52.txt	IPK Gatersleben	doi:10.5447/IPK/2016/9	http://dx.doi.org/10.5447/IPK/2016/9	covered	rotating
1135FA1009	Image Acquisition	LemnaTec Scanalyzer system	10.10.2011 14:50:17	1135FA1009_das_52	1135FA_images\vis\side\52\1135FA1009 side.vis das_52 DEG_090 2011-10-10 14_50_17.png	IPK Gatersleben	doi:10.5447/IPK/2016/7	http://dx.doi.org/10.5447/IPK/2016/7	Manual trait acquisition	Image analysis	Extracted Features	Statistical analyses	derived_data_files/das_52.txt	IPK Gatersleben	doi:10.5447/IPK/2016/9	http://dx.doi.org/10.5447/IPK/2016/9	covered	rotating
1135FA1009	Image Acquisition	LemnaTec Scanalyzer system	02.09.2011 13:43:48	1135FA1009_das_14	1135FA_images\fluo\top\14\1135FA1009 top.fluo das_14 DEG_000 2011-09-02 13_43_48.png	IPK Gatersleben	doi:10.5447/IPK/2016/7	http://dx.doi.org/10.5447/IPK/2016/7	Manual trait acquisition	Image analysis	Extracted Features	Statistical analyses	derived_data_files/das_14.txt	IPK Gatersleben	doi:10.5447/IPK/2016/9	http://dx.doi.org/10.5447/IPK/2016/9	covered	rotating
1135FA1009	Image Acquisition	LemnaTec Scanalyzer system	05.09.2011 12:50:28	1135FA1009_das_17	1135FA_images\fluo\top\17\1135FA1009 top.fluo das_17 DEG_000 2011-09-05 12_50_28.png	IPK Gatersleben	doi:10.5447/IPK/2016/7	http://dx.doi.org/10.5447/IPK/2016/7	Manual trait acquisition	Image analysis	Extracted Features	Statistical analyses	derived_data_files/das_17.txt	IPK Gatersleben	doi:10.5447/IPK/2016/9	http://dx.doi.org/10.5447/IPK/2016/9	covered	rotating
1135FA1009	Image Acquisition	LemnaTec Scanalyzer system	07.09.2011 12:50:20	1135FA1009_das_19	1135FA_images\fluo\top\19\1135FA1009 top.fluo das_19 DEG_000 2011-09-07 12_50_20.png	IPK Gatersleben	doi:10.5447/IPK/2016/7	http://dx.doi.org/10.5447/IPK/2016/7	Manual trait acquisition	Image analysis	Extracted Features	Statistical analyses	derived_data_files/das_19.txt	IPK Gatersleben	doi:10.5447/IPK/2016/9	http://dx.doi.org/10.5447/IPK/2016/9	covered	rotating
1135FA1009	Image Acquisition	LemnaTec Scanalyzer system	09.09.2011 12:48:59	1135FA1009_das_21	1135FA_images\fluo\top\21\1135FA1009 top.fluo das_21 DEG_000 2011-09-09 12_48_59.png	IPK Gatersleben	doi:10.5447/IPK/2016/7	http://dx.doi.org/10.5447/IPK/2016/7	Manual trait acquisition	Image analysis	Extracted Features	Statistical analyses	derived_data_files/das_21.txt	IPK Gatersleben	doi:10.5447/IPK/2016/9	http://dx.doi.org/10.5447/IPK/2016/9	covered	rotating
1135FA1009	Image Acquisition	LemnaTec Scanalyzer system	12.09.2011 12:49:31	1135FA1009_das_24	1135FA_images\fluo\top\24\1135FA1009 top.fluo das_24 DEG_000 2011-09-12 12_49_31.png	IPK Gatersleben	doi:10.5447/IPK/2016/7	http://dx.doi.org/10.5447/IPK/2016/7	Manual trait acquisition	Image analysis	Extracted Features	Statistical analyses	derived_data_files/das_24.txt	IPK Gatersleben	doi:10.5447/IPK/2016/9	http://dx.doi.org/10.5447/IPK/2016/9	covered	rotating
1135FA1009	Image Acquisition	LemnaTec Scanalyzer system	14.09.2011 13:11:49	1135FA1009_das_26	1135FA_images\fluo\top\26\1135FA1009 top.fluo das_26 DEG_000 2011-09-14 13_11_49.png	IPK Gatersleben	doi:10.5447/IPK/2016/7	http://dx.doi.org/10.5447/IPK/2016/7	Manual trait acquisition	Image analysis	Extracted Features	Statistical analyses	derived_data_files/das_26.txt	IPK Gatersleben	doi:10.5447/IPK/2016/9	http://dx.doi.org/10.5447/IPK/2016/9	covered	rotating
1135FA1009	Image Acquisition	LemnaTec Scanalyzer system	16.09.2011 12:51:19	1135FA1009_das_28	1135FA_images\fluo\top\28\1135FA1009 top.fluo das_28 DEG_000 2011-09-16 12_51_19.png	IPK Gatersleben	doi:10.5447/IPK/2016/7	http://dx.doi.org/10.5447/IPK/2016/7	Manual trait acquisition	Image analysis	Extracted Features	Statistical analyses	derived_data_files/das_28.txt	IPK Gatersleben	doi:10.5447/IPK/2016/9	http://dx.doi.org/10.5447/IPK/2016/9	covered	rotating
1135FA1009	Image Acquisition	LemnaTec Scanalyzer system	19.09.2011 12:50:23	1135FA1009_das_31	1135FA_images\fluo\top\31\1135FA1009 top.fluo das_31 DEG_000 2011-09-19 12_50_23.png	IPK Gatersleben	doi:10.5447/IPK/2016/7	http://dx.doi.org/10.5447/IPK/2016/7	Manual trait acquisition	Image analysis	Extracted Features	Statistical analyses	derived_data_files/das_31.txt	IPK Gatersleben	doi:10.5447/IPK/2016/9	http://dx.doi.org/10.5447/IPK/2016/9	covered	rotating
1135FA1009	Image Acquisition	LemnaTec Scanalyzer system	23.09.2011 06:50:34	1135FA1009_das_35	1135FA_images\fluo\top\35\1135FA1009 top.fluo das_35 DEG_000 2011-09-23 06_50_34.png	IPK Gatersleben	doi:10.5447/IPK/2016/7	http://dx.doi.org/10.5447/IPK/2016/7	Manual trait acquisition	Image analysis	Extracted Features	Statistical analyses	derived_data_files/das_35.txt	IPK Gatersleben	doi:10.5447/IPK/2016/9	http://dx.doi.org/10.5447/IPK/2016/9	covered	rotating
1135FA1009	Image Acquisition	LemnaTec Scanalyzer system	26.09.2011 17:17:07	1135FA1009_das_38	1135FA_images\fluo\top\38\1135FA1009 top.fluo das_38 DEG_000 2011-09-26 17_17_07.png	IPK Gatersleben	doi:10.5447/IPK/2016/7	http://dx.doi.org/10.5447/IPK/2016/7	Manual trait acquisition	Image analysis	Extracted Features	Statistical analyses	derived_data_files/das_38.txt	IPK Gatersleben	doi:10.5447/IPK/2016/9	http://dx.doi.org/10.5447/IPK/2016/9	covered	rotating
1135FA1009	Image Acquisition	LemnaTec Scanalyzer system	28.09.2011 14:36:36	1135FA1009_das_40	1135FA_images\fluo\top\40\1135FA1009 top.fluo das_40 DEG_000 2011-09-28 14_36_36.png	IPK Gatersleben	doi:10.5447/IPK/2016/7	http://dx.doi.org/10.5447/IPK/2016/7	Manual trait acquisition	Image analysis	Extracted Features	Statistical analyses	derived_data_files/das_40.txt	IPK Gatersleben	doi:10.5447/IPK/2016/9	http://dx.doi.org/10.5447/IPK/2016/9	covered	rotating
1135FA1009	Image Acquisition	LemnaTec Scanalyzer system	30.09.2011 12:48:29	1135FA1009_das_42	1135FA_images\fluo\top\42\1135FA1009 top.fluo das_42 DEG_000 2011-09-30 12_48_29.png	IPK Gatersleben	doi:10.5447/IPK/2016/7	http://dx.doi.org/10.5447/IPK/2016/7	Manual trait acquisition	Image analysis	Extracted Features	Statistical analyses	derived_data_files/das_42.txt	IPK Gatersleben	doi:10.5447/IPK/2016/9	http://dx.doi.org/10.5447/IPK/2016/9	covered	rotating
1135FA1009	Image Acquisition	LemnaTec Scanalyzer system	03.10.2011 12:49:04	1135FA1009_das_45	1135FA_images\fluo\top\45\1135FA1009 top.fluo das_45 DEG_000 2011-10-03 12_49_04.png	IPK Gatersleben	doi:10.5447/IPK/2016/7	http://dx.doi.org/10.5447/IPK/2016/7	Manual trait acquisition	Image analysis	Extracted Features	Statistical analyses	derived_data_files/das_45.txt	IPK Gatersleben	doi:10.5447/IPK/2016/9	http://dx.doi.org/10.5447/IPK/2016/9	covered	rotating
1135FA1009	Image Acquisition	LemnaTec Scanalyzer system	05.10.2011 12:49:19	1135FA1009_das_47	1135FA_images\fluo\top\47\1135FA1009 top.fluo das_47 DEG_000 2011-10-05 12_49_19.png	IPK Gatersleben	doi:10.5447/IPK/2016/7	http://dx.doi.org/10.5447/IPK/2016/7	Manual trait acquisition	Image analysis	Extracted Features	Statistical analyses	derived_data_files/das_47.txt	IPK Gatersleben	doi:10.5447/IPK/2016/9	http://dx.doi.org/10.5447/IPK/2016/9	covered	rotating
1135FA1009	Image Acquisition	LemnaTec Scanalyzer system	10.10.2011 14:50:17	1135FA1009_das_52	1135FA_images\fluo\top\52\1135FA1009 top.fluo das_52 DEG_000 2011-10-10 14_50_17.png	IPK Gatersleben	doi:10.5447/IPK/2016/7	http://dx.doi.org/10.5447/IPK/2016/7	Manual trait acquisition	Image analysis	Extracted Features	Statistical analyses	derived_data_files/das_52.txt	IPK Gatersleben	doi:10.5447/IPK/2016/9	http://dx.doi.org/10.5447/IPK/2016/9	covered	rotating
1135FA1009	Image Acquisition	LemnaTec Scanalyzer system	02.09.2011 13:43:48	1135FA1009_das_14	1135FA_images\nir\top\14\1135FA1009 top.nir das_14 DEG_000 2011-09-02 13_43_48.png	IPK Gatersleben	doi:10.5447/IPK/2016/7	http://dx.doi.org/10.5447/IPK/2016/7	Manual trait acquisition	Image analysis	Extracted Features	Statistical analyses	derived_data_files/das_14.txt	IPK Gatersleben	doi:10.5447/IPK/2016/9	http://dx.doi.org/10.5447/IPK/2016/9	covered	rotating
1135FA1009	Image Acquisition	LemnaTec Scanalyzer system	05.09.2011 12:50:28	1135FA1009_das_17	1135FA_images\nir\top\17\1135FA1009 top.nir das_17 DEG_000 2011-09-05 12_50_28.png	IPK Gatersleben	doi:10.5447/IPK/2016/7	http://dx.doi.org/10.5447/IPK/2016/7	Manual trait acquisition	Image analysis	Extracted Features	Statistical analyses	derived_data_files/das_17.txt	IPK Gatersleben	doi:10.5447/IPK/2016/9	http://dx.doi.org/10.5447/IPK/2016/9	covered	rotating
1135FA1009	Image Acquisition	LemnaTec Scanalyzer system	07.09.2011 12:50:20	1135FA1009_das_19	1135FA_images\nir\top\19\1135FA1009 top.nir das_19 DEG_000 2011-09-07 12_50_20.png	IPK Gatersleben	doi:10.5447/IPK/2016/7	http://dx.doi.org/10.5447/IPK/2016/7	Manual trait acquisition	Image analysis	Extracted Features	Statistical analyses	derived_data_files/das_19.txt	IPK Gatersleben	doi:10.5447/IPK/2016/9	http://dx.doi.org/10.5447/IPK/2016/9	covered	rotating
1135FA1009	Image Acquisition	LemnaTec Scanalyzer system	09.09.2011 12:48:59	1135FA1009_das_21	1135FA_images\nir\top\21\1135FA1009 top.nir das_21 DEG_000 2011-09-09 12_48_59.png	IPK Gatersleben	doi:10.5447/IPK/2016/7	http://dx.doi.org/10.5447/IPK/2016/7	Manual trait acquisition	Image analysis	Extracted Features	Statistical analyses	derived_data_files/das_21.txt	IPK Gatersleben	doi:10.5447/IPK/2016/9	http://dx.doi.org/10.5447/IPK/2016/9	covered	rotating
1135FA1009	Image Acquisition	LemnaTec Scanalyzer system	12.09.2011 12:49:31	1135FA1009_das_24	1135FA_images\nir\top\24\1135FA1009 top.nir das_24 DEG_000 2011-09-12 12_49_31.png	IPK Gatersleben	doi:10.5447/IPK/2016/7	http://dx.doi.org/10.5447/IPK/2016/7	Manual trait acquisition	Image analysis	Extracted Features	Statistical analyses	derived_data_files/das_24.txt	IPK Gatersleben	doi:10.5447/IPK/2016/9	http://dx.doi.org/10.5447/IPK/2016/9	covered	rotating
1135FA1009	Image Acquisition	LemnaTec Scanalyzer system	14.09.2011 13:11:49	1135FA1009_das_26	1135FA_images\nir\top\26\1135FA1009 top.nir das_26 DEG_000 2011-09-14 13_11_49.png	IPK Gatersleben	doi:10.5447/IPK/2016/7	http://dx.doi.org/10.5447/IPK/2016/7	Manual trait acquisition	Image analysis	Extracted Features	Statistical analyses	derived_data_files/das_26.txt	IPK Gatersleben	doi:10.5447/IPK/2016/9	http://dx.doi.org/10.5447/IPK/2016/9	covered	rotating
1135FA1009	Image Acquisition	LemnaTec Scanalyzer system	16.09.2011 12:51:19	1135FA1009_das_28	1135FA_images\nir\top\28\1135FA1009 top.nir das_28 DEG_000 2011-09-16 12_51_19.png	IPK Gatersleben	doi:10.5447/IPK/2016/7	http://dx.doi.org/10.5447/IPK/2016/7	Manual trait acquisition	Image analysis	Extracted Features	Statistical analyses	derived_data_files/das_28.txt	IPK Gatersleben	doi:10.5447/IPK/2016/9	http://dx.doi.org/10.5447/IPK/2016/9	covered	rotating
1135FA1009	Image Acquisition	LemnaTec Scanalyzer system	19.09.2011 12:50:23	1135FA1009_das_31	1135FA_images\nir\top\31\1135FA1009 top.nir das_31 DEG_000 2011-09-19 12_50_23.png	IPK Gatersleben	doi:10.5447/IPK/2016/7	http://dx.doi.org/10.5447/IPK/2016/7	Manual trait acquisition	Image analysis	Extracted Features	Statistical analyses	derived_data_files/das_31.txt	IPK Gatersleben	doi:10.5447/IPK/2016/9	http://dx.doi.org/10.5447/IPK/2016/9	covered	rotating
1135FA1009	Image Acquisition	LemnaTec Scanalyzer system	23.09.2011 06:50:34	1135FA1009_das_35	1135FA_images\nir\top\35\1135FA1009 top.nir das_35 DEG_000 2011-09-23 06_50_34.png	IPK Gatersleben	doi:10.5447/IPK/2016/7	http://dx.doi.org/10.5447/IPK/2016/7	Manual trait acquisition	Image analysis	Extracted Features	Statistical analyses	derived_data_files/das_35.txt	IPK Gatersleben	doi:10.5447/IPK/2016/9	http://dx.doi.org/10.5447/IPK/2016/9	covered	rotating
1135FA1009	Image Acquisition	LemnaTec Scanalyzer system	26.09.2011 17:17:07	1135FA1009_das_38	1135FA_images\nir\top\38\1135FA1009 top.nir das_38 DEG_000 2011-09-26 17_17_07.png	IPK Gatersleben	doi:10.5447/IPK/2016/7	http://dx.doi.org/10.5447/IPK/2016/7	Manual trait acquisition	Image analysis	Extracted Features	Statistical analyses	derived_data_files/das_38.txt	IPK Gatersleben	doi:10.5447/IPK/2016/9	http://dx.doi.org/10.5447/IPK/2016/9	covered	rotating
1135FA1009	Image Acquisition	LemnaTec Scanalyzer system	28.09.2011 14:36:36	1135FA1009_das_40	1135FA_images\nir\top\40\1135FA1009 top.nir das_40 DEG_000 2011-09-28 14_36_36.png	IPK Gatersleben	doi:10.5447/IPK/2016/7	http://dx.doi.org/10.5447/IPK/2016/7	Manual trait acquisition	Image analysis	Extracted Features	Statistical analyses	derived_data_files/das_40.txt	IPK Gatersleben	doi:10.5447/IPK/2016/9	http://dx.doi.org/10.5447/IPK/2016/9	covered	rotating
1135FA1009	Image Acquisition	LemnaTec Scanalyzer system	30.09.2011 12:48:29	1135FA1009_das_42	1135FA_images\nir\top\42\1135FA1009 top.nir das_42 DEG_000 2011-09-30 12_48_29.png	IPK Gatersleben	doi:10.5447/IPK/2016/7	http://dx.doi.org/10.5447/IPK/2016/7	Manual trait acquisition	Image analysis	Extracted Features	Statistical analyses	derived_data_files/das_42.txt	IPK Gatersleben	doi:10.5447/IPK/2016/9	http://dx.doi.org/10.5447/IPK/2016/9	covered	rotating
1135FA1009	Image Acquisition	LemnaTec Scanalyzer system	03.10.2011 12:49:04	1135FA1009_das_45	1135FA_images\nir\top\45\1135FA1009 top.nir das_45 DEG_000 2011-10-03 12_49_04.png	IPK Gatersleben	doi:10.5447/IPK/2016/7	http://dx.doi.org/10.5447/IPK/2016/7	Manual trait acquisition	Image analysis	Extracted Features	Statistical analyses	derived_data_files/das_45.txt	IPK Gatersleben	doi:10.5447/IPK/2016/9	http://dx.doi.org/10.5447/IPK/2016/9	covered	rotating
1135FA1009	Image Acquisition	LemnaTec Scanalyzer system	05.10.2011 12:49:19	1135FA1009_das_47	1135FA_images\nir\top\47\1135FA1009 top.nir das_47 DEG_000 2011-10-05 12_49_19.png	IPK Gatersleben	doi:10.5447/IPK/2016/7	http://dx.doi.org/10.5447/IPK/2016/7	Manual trait acquisition	Image analysis	Extracted Features	Statistical analyses	derived_data_files/das_47.txt	IPK Gatersleben	doi:10.5447/IPK/2016/9	http://dx.doi.org/10.5447/IPK/2016/9	covered	rotating
1135FA1009	Image Acquisition	LemnaTec Scanalyzer system	10.10.2011 14:50:17	1135FA1009_das_52	1135FA_images\nir\top\52\1135FA1009 top.nir das_52 DEG_000 2011-10-10 14_50_17.png	IPK Gatersleben	doi:10.5447/IPK/2016/7	http://dx.doi.org/10.5447/IPK/2016/7	Manual trait acquisition	Image analysis	Extracted Features	Statistical analyses	derived_data_files/das_52.txt	IPK Gatersleben	doi:10.5447/IPK/2016/9	http://dx.doi.org/10.5447/IPK/2016/9	covered	rotating
1135FA1009	Image Acquisition	LemnaTec Scanalyzer system	02.09.2011 13:43:48	1135FA1009_das_14	1135FA_images\vis\top\14\1135FA1009 top.vis das_14 DEG_000 2011-09-02 13_43_48.png	IPK Gatersleben	doi:10.5447/IPK/2016/7	http://dx.doi.org/10.5447/IPK/2016/7	Manual trait acquisition	Image analysis	Extracted Features	Statistical analyses	derived_data_files/das_14.txt	IPK Gatersleben	doi:10.5447/IPK/2016/9	http://dx.doi.org/10.5447/IPK/2016/9	covered	rotating
1135FA1009	Image Acquisition	LemnaTec Scanalyzer system	05.09.2011 12:50:28	1135FA1009_das_17	1135FA_images\vis\top\17\1135FA1009 top.vis das_17 DEG_000 2011-09-05 12_50_28.png	IPK Gatersleben	doi:10.5447/IPK/2016/7	http://dx.doi.org/10.5447/IPK/2016/7	Manual trait acquisition	Image analysis	Extracted Features	Statistical analyses	derived_data_files/das_17.txt	IPK Gatersleben	doi:10.5447/IPK/2016/9	http://dx.doi.org/10.5447/IPK/2016/9	covered	rotating
1135FA1009	Image Acquisition	LemnaTec Scanalyzer system	07.09.2011 12:50:20	1135FA1009_das_19	1135FA_images\vis\top\19\1135FA1009 top.vis das_19 DEG_000 2011-09-07 12_50_20.png	IPK Gatersleben	doi:10.5447/IPK/2016/7	http://dx.doi.org/10.5447/IPK/2016/7	Manual trait acquisition	Image analysis	Extracted Features	Statistical analyses	derived_data_files/das_19.txt	IPK Gatersleben	doi:10.5447/IPK/2016/9	http://dx.doi.org/10.5447/IPK/2016/9	covered	rotating
1135FA1009	Image Acquisition	LemnaTec Scanalyzer system	09.09.2011 12:48:59	1135FA1009_das_21	1135FA_images\vis\top\21\1135FA1009 top.vis das_21 DEG_000 2011-09-09 12_48_59.png	IPK Gatersleben	doi:10.5447/IPK/2016/7	http://dx.doi.org/10.5447/IPK/2016/7	Manual trait acquisition	Image analysis	Extracted Features	Statistical analyses	derived_data_files/das_21.txt	IPK Gatersleben	doi:10.5447/IPK/2016/9	http://dx.doi.org/10.5447/IPK/2016/9	covered	rotating
1135FA1009	Image Acquisition	LemnaTec Scanalyzer system	12.09.2011 12:49:31	1135FA1009_das_24	1135FA_images\vis\top\24\1135FA1009 top.vis das_24 DEG_000 2011-09-12 12_49_31.png	IPK Gatersleben	doi:10.5447/IPK/2016/7	http://dx.doi.org/10.5447/IPK/2016/7	Manual trait acquisition	Image analysis	Extracted Features	Statistical analyses	derived_data_files/das_24.txt	IPK Gatersleben	doi:10.5447/IPK/2016/9	http://dx.doi.org/10.5447/IPK/2016/9	covered	rotating
1135FA1009	Image Acquisition	LemnaTec Scanalyzer system	14.09.2011 13:11:49	1135FA1009_das_26	1135FA_images\vis\top\26\1135FA1009 top.vis das_26 DEG_000 2011-09-14 13_11_49.png	IPK Gatersleben	doi:10.5447/IPK/2016/7	http://dx.doi.org/10.5447/IPK/2016/7	Manual trait acquisition	Image analysis	Extracted Features	Statistical analyses	derived_data_files/das_26.txt	IPK Gatersleben	doi:10.5447/IPK/2016/9	http://dx.doi.org/10.5447/IPK/2016/9	covered	rotating
1135FA1009	Image Acquisition	LemnaTec Scanalyzer system	16.09.2011 12:51:19	1135FA1009_das_28	1135FA_images\vis\top\28\1135FA1009 top.vis das_28 DEG_000 2011-09-16 12_51_19.png	IPK Gatersleben	doi:10.5447/IPK/2016/7	http://dx.doi.org/10.5447/IPK/2016/7	Manual trait acquisition	Image analysis	Extracted Features	Statistical analyses	derived_data_files/das_28.txt	IPK Gatersleben	doi:10.5447/IPK/2016/9	http://dx.doi.org/10.5447/IPK/2016/9	covered	rotating
1135FA1009	Image Acquisition	LemnaTec Scanalyzer system	19.09.2011 12:50:23	1135FA1009_das_31	1135FA_images\vis\top\31\1135FA1009 top.vis das_31 DEG_000 2011-09-19 12_50_23.png	IPK Gatersleben	doi:10.5447/IPK/2016/7	http://dx.doi.org/10.5447/IPK/2016/7	Manual trait acquisition	Image analysis	Extracted Features	Statistical analyses	derived_data_files/das_31.txt	IPK Gatersleben	doi:10.5447/IPK/2016/9	http://dx.doi.org/10.5447/IPK/2016/9	covered	rotating
1135FA1009	Image Acquisition	LemnaTec Scanalyzer system	23.09.2011 06:50:34	1135FA1009_das_35	1135FA_images\vis\top\35\1135FA1009 top.vis das_35 DEG_000 2011-09-23 06_50_34.png	IPK Gatersleben	doi:10.5447/IPK/2016/7	http://dx.doi.org/10.5447/IPK/2016/7	Manual trait acquisition	Image analysis	Extracted Features	Statistical analyses	derived_data_files/das_35.txt	IPK Gatersleben	doi:10.5447/IPK/2016/9	http://dx.doi.org/10.5447/IPK/2016/9	covered	rotating
1135FA1009	Image Acquisition	LemnaTec Scanalyzer system	26.09.2011 17:17:07	1135FA1009_das_38	1135FA_images\vis\top\38\1135FA1009 top.vis das_38 DEG_000 2011-09-26 17_17_07.png	IPK Gatersleben	doi:10.5447/IPK/2016/7	http://dx.doi.org/10.5447/IPK/2016/7	Manual trait acquisition	Image analysis	Extracted Features	Statistical analyses	derived_data_files/das_38.txt	IPK Gatersleben	doi:10.5447/IPK/2016/9	http://dx.doi.org/10.5447/IPK/2016/9	covered	rotating
1135FA1009	Image Acquisition	LemnaTec Scanalyzer system	28.09.2011 14:36:36	1135FA1009_das_40	1135FA_images\vis\top\40\1135FA1009 top.vis das_40 DEG_000 2011-09-28 14_36_36.png	IPK Gatersleben	doi:10.5447/IPK/2016/7	http://dx.doi.org/10.5447/IPK/2016/7	Manual trait acquisition	Image analysis	Extracted Features	Statistical analyses	derived_data_files/das_40.txt	IPK Gatersleben	doi:10.5447/IPK/2016/9	http://dx.doi.org/10.5447/IPK/2016/9	covered	rotating
1135FA1009	Image Acquisition	LemnaTec Scanalyzer system	30.09.2011 12:48:29	1135FA1009_das_42	1135FA_images\vis\top\42\1135FA1009 top.vis das_42 DEG_000 2011-09-30 12_48_29.png	IPK Gatersleben	doi:10.5447/IPK/2016/7	http://dx.doi.org/10.5447/IPK/2016/7	Manual trait acquisition	Image analysis	Extracted Features	Statistical analyses	derived_data_files/das_42.txt	IPK Gatersleben	doi:10.5447/IPK/2016/9	http://dx.doi.org/10.5447/IPK/2016/9	covered	rotating
1135FA1009	Image Acquisition	LemnaTec Scanalyzer system	03.10.2011 12:49:04	1135FA1009_das_45	1135FA_images\vis\top\45\1135FA1009 top.vis das_45 DEG_000 2011-10-03 12_49_04.png	IPK Gatersleben	doi:10.5447/IPK/2016/7	http://dx.doi.org/10.5447/IPK/2016/7	Manual trait acquisition	Image analysis	Extracted Features	Statistical analyses	derived_data_files/das_45.txt	IPK Gatersleben	doi:10.5447/IPK/2016/9	http://dx.doi.org/10.5447/IPK/2016/9	covered	rotating
1135FA1009	Image Acquisition	LemnaTec Scanalyzer system	05.10.2011 12:49:19	1135FA1009_das_47	1135FA_images\vis\top\47\1135FA1009 top.vis das_47 DEG_000 2011-10-05 12_49_19.png	IPK Gatersleben	doi:10.5447/IPK/2016/7	http://dx.doi.org/10.5447/IPK/2016/7	Manual trait acquisition	Image analysis	Extracted Features	Statistical analyses	derived_data_files/das_47.txt	IPK Gatersleben	doi:10.5447/IPK/2016/9	http://dx.doi.org/10.5447/IPK/2016/9	covered	rotating
1135FA1009	Image Acquisition	LemnaTec Scanalyzer system	10.10.2011 14:50:17	1135FA1009_das_52	1135FA_images\vis\top\52\1135FA1009 top.vis das_52 DEG_000 2011-10-10 14_50_17.png	IPK Gatersleben	doi:10.5447/IPK/2016/7	http://dx.doi.org/10.5447/IPK/2016/7	Manual trait acquisition	Image analysis	Extracted Features	Statistical analyses	derived_data_files/das_52.txt	IPK Gatersleben	doi:10.5447/IPK/2016/9	http://dx.doi.org/10.5447/IPK/2016/9	covered	rotating
1135FA1010	Image Acquisition	LemnaTec Scanalyzer system	07.10.2011 13:53:14	1135FA1010_das_49	1135FA_images\fluo\side\49\1135FA1010 side.fluo das_49 DEG_000 2011-10-07 13_53_14.png	IPK Gatersleben	doi:10.5447/IPK/2016/7	http://dx.doi.org/10.5447/IPK/2016/7	Manual trait acquisition	Image analysis	Extracted Features	Statistical analyses	derived_data_files/das_49.txt	IPK Gatersleben	doi:10.5447/IPK/2016/9	http://dx.doi.org/10.5447/IPK/2016/9	covered	rotating
1135FA1010	Image Acquisition	LemnaTec Scanalyzer system	07.10.2011 13:53:14	1135FA1010_das_49	1135FA_images\fluo\side\49\1135FA1010 side.fluo das_49 DEG_090 2011-10-07 13_53_14.png	IPK Gatersleben	doi:10.5447/IPK/2016/7	http://dx.doi.org/10.5447/IPK/2016/7	Manual trait acquisition	Image analysis	Extracted Features	Statistical analyses	derived_data_files/das_49.txt	IPK Gatersleben	doi:10.5447/IPK/2016/9	http://dx.doi.org/10.5447/IPK/2016/9	covered	rotating
1135FA1010	Image Acquisition	LemnaTec Scanalyzer system	10.10.2011 14:32:26	1135FA1010_das_52	1135FA_images\fluo\side\52\1135FA1010 side.fluo das_52 DEG_000 2011-10-10 14_32_26.png	IPK Gatersleben	doi:10.5447/IPK/2016/7	http://dx.doi.org/10.5447/IPK/2016/7	Manual trait acquisition	Image analysis	Extracted Features	Statistical analyses	derived_data_files/das_52.txt	IPK Gatersleben	doi:10.5447/IPK/2016/9	http://dx.doi.org/10.5447/IPK/2016/9	covered	rotating
1135FA1010	Image Acquisition	LemnaTec Scanalyzer system	10.10.2011 14:32:26	1135FA1010_das_52	1135FA_images\fluo\side\52\1135FA1010 side.fluo das_52 DEG_090 2011-10-10 14_32_26.png	IPK Gatersleben	doi:10.5447/IPK/2016/7	http://dx.doi.org/10.5447/IPK/2016/7	Manual trait acquisition	Image analysis	Extracted Features	Statistical analyses	derived_data_files/das_52.txt	IPK Gatersleben	doi:10.5447/IPK/2016/9	http://dx.doi.org/10.5447/IPK/2016/9	covered	rotating
1135FA1010	Image Acquisition	LemnaTec Scanalyzer system	07.10.2011 13:53:14	1135FA1010_das_49	1135FA_images\nir\side\49\1135FA1010 side.nir das_49 DEG_000 2011-10-07 13_53_14.png	IPK Gatersleben	doi:10.5447/IPK/2016/7	http://dx.doi.org/10.5447/IPK/2016/7	Manual trait acquisition	Image analysis	Extracted Features	Statistical analyses	derived_data_files/das_49.txt	IPK Gatersleben	doi:10.5447/IPK/2016/9	http://dx.doi.org/10.5447/IPK/2016/9	covered	rotating
1135FA1010	Image Acquisition	LemnaTec Scanalyzer system	07.10.2011 13:53:14	1135FA1010_das_49	1135FA_images\nir\side\49\1135FA1010 side.nir das_49 DEG_090 2011-10-07 13_53_14.png	IPK Gatersleben	doi:10.5447/IPK/2016/7	http://dx.doi.org/10.5447/IPK/2016/7	Manual trait acquisition	Image analysis	Extracted Features	Statistical analyses	derived_data_files/das_49.txt	IPK Gatersleben	doi:10.5447/IPK/2016/9	http://dx.doi.org/10.5447/IPK/2016/9	covered	rotating
1135FA1010	Image Acquisition	LemnaTec Scanalyzer system	10.10.2011 14:32:26	1135FA1010_das_52	1135FA_images\nir\side\52\1135FA1010 side.nir das_52 DEG_000 2011-10-10 14_32_26.png	IPK Gatersleben	doi:10.5447/IPK/2016/7	http://dx.doi.org/10.5447/IPK/2016/7	Manual trait acquisition	Image analysis	Extracted Features	Statistical analyses	derived_data_files/das_52.txt	IPK Gatersleben	doi:10.5447/IPK/2016/9	http://dx.doi.org/10.5447/IPK/2016/9	covered	rotating
1135FA1010	Image Acquisition	LemnaTec Scanalyzer system	10.10.2011 14:32:26	1135FA1010_das_52	1135FA_images\nir\side\52\1135FA1010 side.nir das_52 DEG_090 2011-10-10 14_32_26.png	IPK Gatersleben	doi:10.5447/IPK/2016/7	http://dx.doi.org/10.5447/IPK/2016/7	Manual trait acquisition	Image analysis	Extracted Features	Statistical analyses	derived_data_files/das_52.txt	IPK Gatersleben	doi:10.5447/IPK/2016/9	http://dx.doi.org/10.5447/IPK/2016/9	covered	rotating
1135FA1010	Image Acquisition	LemnaTec Scanalyzer system	07.10.2011 13:53:14	1135FA1010_das_49	1135FA_images\vis\side\49\1135FA1010 side.vis das_49 DEG_000 2011-10-07 13_53_14.png	IPK Gatersleben	doi:10.5447/IPK/2016/7	http://dx.doi.org/10.5447/IPK/2016/7	Manual trait acquisition	Image analysis	Extracted Features	Statistical analyses	derived_data_files/das_49.txt	IPK Gatersleben	doi:10.5447/IPK/2016/9	http://dx.doi.org/10.5447/IPK/2016/9	covered	rotating
1135FA1010	Image Acquisition	LemnaTec Scanalyzer system	07.10.2011 13:53:14	1135FA1010_das_49	1135FA_images\vis\side\49\1135FA1010 side.vis das_49 DEG_090 2011-10-07 13_53_14.png	IPK Gatersleben	doi:10.5447/IPK/2016/7	http://dx.doi.org/10.5447/IPK/2016/7	Manual trait acquisition	Image analysis	Extracted Features	Statistical analyses	derived_data_files/das_49.txt	IPK Gatersleben	doi:10.5447/IPK/2016/9	http://dx.doi.org/10.5447/IPK/2016/9	covered	rotating
1135FA1010	Image Acquisition	LemnaTec Scanalyzer system	10.10.2011 14:32:26	1135FA1010_das_52	1135FA_images\vis\side\52\1135FA1010 side.vis das_52 DEG_000 2011-10-10 14_32_26.png	IPK Gatersleben	doi:10.5447/IPK/2016/7	http://dx.doi.org/10.5447/IPK/2016/7	Manual trait acquisition	Image analysis	Extracted Features	Statistical analyses	derived_data_files/das_52.txt	IPK Gatersleben	doi:10.5447/IPK/2016/9	http://dx.doi.org/10.5447/IPK/2016/9	covered	rotating
1135FA1010	Image Acquisition	LemnaTec Scanalyzer system	10.10.2011 14:32:26	1135FA1010_das_52	1135FA_images\vis\side\52\1135FA1010 side.vis das_52 DEG_090 2011-10-10 14_32_26.png	IPK Gatersleben	doi:10.5447/IPK/2016/7	http://dx.doi.org/10.5447/IPK/2016/7	Manual trait acquisition	Image analysis	Extracted Features	Statistical analyses	derived_data_files/das_52.txt	IPK Gatersleben	doi:10.5447/IPK/2016/9	http://dx.doi.org/10.5447/IPK/2016/9	covered	rotating
1135FA1010	Image Acquisition	LemnaTec Scanalyzer system	02.09.2011 13:31:56	1135FA1010_das_14	1135FA_images\fluo\top\14\1135FA1010 top.fluo das_14 DEG_000 2011-09-02 13_31_56.png	IPK Gatersleben	doi:10.5447/IPK/2016/7	http://dx.doi.org/10.5447/IPK/2016/7	Manual trait acquisition	Image analysis	Extracted Features	Statistical analyses	derived_data_files/das_14.txt	IPK Gatersleben	doi:10.5447/IPK/2016/9	http://dx.doi.org/10.5447/IPK/2016/9	covered	rotating
1135FA1010	Image Acquisition	LemnaTec Scanalyzer system	05.09.2011 12:38:55	1135FA1010_das_17	1135FA_images\fluo\top\17\1135FA1010 top.fluo das_17 DEG_000 2011-09-05 12_38_55.png	IPK Gatersleben	doi:10.5447/IPK/2016/7	http://dx.doi.org/10.5447/IPK/2016/7	Manual trait acquisition	Image analysis	Extracted Features	Statistical analyses	derived_data_files/das_17.txt	IPK Gatersleben	doi:10.5447/IPK/2016/9	http://dx.doi.org/10.5447/IPK/2016/9	covered	rotating
1135FA1010	Image Acquisition	LemnaTec Scanalyzer system	07.09.2011 12:38:50	1135FA1010_das_19	1135FA_images\fluo\top\19\1135FA1010 top.fluo das_19 DEG_000 2011-09-07 12_38_50.png	IPK Gatersleben	doi:10.5447/IPK/2016/7	http://dx.doi.org/10.5447/IPK/2016/7	Manual trait acquisition	Image analysis	Extracted Features	Statistical analyses	derived_data_files/das_19.txt	IPK Gatersleben	doi:10.5447/IPK/2016/9	http://dx.doi.org/10.5447/IPK/2016/9	covered	rotating
1135FA1010	Image Acquisition	LemnaTec Scanalyzer system	09.09.2011 12:37:51	1135FA1010_das_21	1135FA_images\fluo\top\21\1135FA1010 top.fluo das_21 DEG_000 2011-09-09 12_37_51.png	IPK Gatersleben	doi:10.5447/IPK/2016/7	http://dx.doi.org/10.5447/IPK/2016/7	Manual trait acquisition	Image analysis	Extracted Features	Statistical analyses	derived_data_files/das_21.txt	IPK Gatersleben	doi:10.5447/IPK/2016/9	http://dx.doi.org/10.5447/IPK/2016/9	covered	rotating
1135FA1010	Image Acquisition	LemnaTec Scanalyzer system	12.09.2011 12:37:03	1135FA1010_das_24	1135FA_images\fluo\top\24\1135FA1010 top.fluo das_24 DEG_000 2011-09-12 12_37_03.png	IPK Gatersleben	doi:10.5447/IPK/2016/7	http://dx.doi.org/10.5447/IPK/2016/7	Manual trait acquisition	Image analysis	Extracted Features	Statistical analyses	derived_data_files/das_24.txt	IPK Gatersleben	doi:10.5447/IPK/2016/9	http://dx.doi.org/10.5447/IPK/2016/9	covered	rotating
1135FA1010	Image Acquisition	LemnaTec Scanalyzer system	14.09.2011 13:00:13	1135FA1010_das_26	1135FA_images\fluo\top\26\1135FA1010 top.fluo das_26 DEG_000 2011-09-14 13_00_13.png	IPK Gatersleben	doi:10.5447/IPK/2016/7	http://dx.doi.org/10.5447/IPK/2016/7	Manual trait acquisition	Image analysis	Extracted Features	Statistical analyses	derived_data_files/das_26.txt	IPK Gatersleben	doi:10.5447/IPK/2016/9	http://dx.doi.org/10.5447/IPK/2016/9	covered	rotating
1135FA1010	Image Acquisition	LemnaTec Scanalyzer system	16.09.2011 12:39:45	1135FA1010_das_28	1135FA_images\fluo\top\28\1135FA1010 top.fluo das_28 DEG_000 2011-09-16 12_39_45.png	IPK Gatersleben	doi:10.5447/IPK/2016/7	http://dx.doi.org/10.5447/IPK/2016/7	Manual trait acquisition	Image analysis	Extracted Features	Statistical analyses	derived_data_files/das_28.txt	IPK Gatersleben	doi:10.5447/IPK/2016/9	http://dx.doi.org/10.5447/IPK/2016/9	covered	rotating
1135FA1010	Image Acquisition	LemnaTec Scanalyzer system	19.09.2011 12:38:27	1135FA1010_das_31	1135FA_images\fluo\top\31\1135FA1010 top.fluo das_31 DEG_000 2011-09-19 12_38_27.png	IPK Gatersleben	doi:10.5447/IPK/2016/7	http://dx.doi.org/10.5447/IPK/2016/7	Manual trait acquisition	Image analysis	Extracted Features	Statistical analyses	derived_data_files/das_31.txt	IPK Gatersleben	doi:10.5447/IPK/2016/9	http://dx.doi.org/10.5447/IPK/2016/9	covered	rotating
1135FA1010	Image Acquisition	LemnaTec Scanalyzer system	21.09.2011 18:44:24	1135FA1010_das_33	1135FA_images\fluo\top\33\1135FA1010 top.fluo das_33 DEG_000 2011-09-21 18_44_24.png	IPK Gatersleben	doi:10.5447/IPK/2016/7	http://dx.doi.org/10.5447/IPK/2016/7	Manual trait acquisition	Image analysis	Extracted Features	Statistical analyses	derived_data_files/das_33.txt	IPK Gatersleben	doi:10.5447/IPK/2016/9	http://dx.doi.org/10.5447/IPK/2016/9	covered	rotating
1135FA1010	Image Acquisition	LemnaTec Scanalyzer system	23.09.2011 06:38:59	1135FA1010_das_35	1135FA_images\fluo\top\35\1135FA1010 top.fluo das_35 DEG_000 2011-09-23 06_38_59.png	IPK Gatersleben	doi:10.5447/IPK/2016/7	http://dx.doi.org/10.5447/IPK/2016/7	Manual trait acquisition	Image analysis	Extracted Features	Statistical analyses	derived_data_files/das_35.txt	IPK Gatersleben	doi:10.5447/IPK/2016/9	http://dx.doi.org/10.5447/IPK/2016/9	covered	rotating
1135FA1010	Image Acquisition	LemnaTec Scanalyzer system	26.09.2011 17:04:34	1135FA1010_das_38	1135FA_images\fluo\top\38\1135FA1010 top.fluo das_38 DEG_000 2011-09-26 17_04_34.png	IPK Gatersleben	doi:10.5447/IPK/2016/7	http://dx.doi.org/10.5447/IPK/2016/7	Manual trait acquisition	Image analysis	Extracted Features	Statistical analyses	derived_data_files/das_38.txt	IPK Gatersleben	doi:10.5447/IPK/2016/9	http://dx.doi.org/10.5447/IPK/2016/9	covered	rotating
1135FA1010	Image Acquisition	LemnaTec Scanalyzer system	28.09.2011 14:25:33	1135FA1010_das_40	1135FA_images\fluo\top\40\1135FA1010 top.fluo das_40 DEG_000 2011-09-28 14_25_33.png	IPK Gatersleben	doi:10.5447/IPK/2016/7	http://dx.doi.org/10.5447/IPK/2016/7	Manual trait acquisition	Image analysis	Extracted Features	Statistical analyses	derived_data_files/das_40.txt	IPK Gatersleben	doi:10.5447/IPK/2016/9	http://dx.doi.org/10.5447/IPK/2016/9	covered	rotating
1135FA1010	Image Acquisition	LemnaTec Scanalyzer system	30.09.2011 12:36:40	1135FA1010_das_42	1135FA_images\fluo\top\42\1135FA1010 top.fluo das_42 DEG_000 2011-09-30 12_36_40.png	IPK Gatersleben	doi:10.5447/IPK/2016/7	http://dx.doi.org/10.5447/IPK/2016/7	Manual trait acquisition	Image analysis	Extracted Features	Statistical analyses	derived_data_files/das_42.txt	IPK Gatersleben	doi:10.5447/IPK/2016/9	http://dx.doi.org/10.5447/IPK/2016/9	covered	rotating
1135FA1010	Image Acquisition	LemnaTec Scanalyzer system	03.10.2011 12:37:09	1135FA1010_das_45	1135FA_images\fluo\top\45\1135FA1010 top.fluo das_45 DEG_000 2011-10-03 12_37_09.png	IPK Gatersleben	doi:10.5447/IPK/2016/7	http://dx.doi.org/10.5447/IPK/2016/7	Manual trait acquisition	Image analysis	Extracted Features	Statistical analyses	derived_data_files/das_45.txt	IPK Gatersleben	doi:10.5447/IPK/2016/9	http://dx.doi.org/10.5447/IPK/2016/9	covered	rotating
1135FA1010	Image Acquisition	LemnaTec Scanalyzer system	05.10.2011 12:37:45	1135FA1010_das_47	1135FA_images\fluo\top\47\1135FA1010 top.fluo das_47 DEG_000 2011-10-05 12_37_45.png	IPK Gatersleben	doi:10.5447/IPK/2016/7	http://dx.doi.org/10.5447/IPK/2016/7	Manual trait acquisition	Image analysis	Extracted Features	Statistical analyses	derived_data_files/das_47.txt	IPK Gatersleben	doi:10.5447/IPK/2016/9	http://dx.doi.org/10.5447/IPK/2016/9	covered	rotating
1135FA1010	Image Acquisition	LemnaTec Scanalyzer system	10.10.2011 14:32:26	1135FA1010_das_52	1135FA_images\fluo\top\52\1135FA1010 top.fluo das_52 DEG_000 2011-10-10 14_32_26.png	IPK Gatersleben	doi:10.5447/IPK/2016/7	http://dx.doi.org/10.5447/IPK/2016/7	Manual trait acquisition	Image analysis	Extracted Features	Statistical analyses	derived_data_files/das_52.txt	IPK Gatersleben	doi:10.5447/IPK/2016/9	http://dx.doi.org/10.5447/IPK/2016/9	covered	rotating
1135FA1010	Image Acquisition	LemnaTec Scanalyzer system	02.09.2011 13:31:56	1135FA1010_das_14	1135FA_images\nir\top\14\1135FA1010 top.nir das_14 DEG_000 2011-09-02 13_31_56.png	IPK Gatersleben	doi:10.5447/IPK/2016/7	http://dx.doi.org/10.5447/IPK/2016/7	Manual trait acquisition	Image analysis	Extracted Features	Statistical analyses	derived_data_files/das_14.txt	IPK Gatersleben	doi:10.5447/IPK/2016/9	http://dx.doi.org/10.5447/IPK/2016/9	covered	rotating
1135FA1010	Image Acquisition	LemnaTec Scanalyzer system	05.09.2011 12:38:55	1135FA1010_das_17	1135FA_images\nir\top\17\1135FA1010 top.nir das_17 DEG_000 2011-09-05 12_38_55.png	IPK Gatersleben	doi:10.5447/IPK/2016/7	http://dx.doi.org/10.5447/IPK/2016/7	Manual trait acquisition	Image analysis	Extracted Features	Statistical analyses	derived_data_files/das_17.txt	IPK Gatersleben	doi:10.5447/IPK/2016/9	http://dx.doi.org/10.5447/IPK/2016/9	covered	rotating
1135FA1010	Image Acquisition	LemnaTec Scanalyzer system	07.09.2011 12:38:50	1135FA1010_das_19	1135FA_images\nir\top\19\1135FA1010 top.nir das_19 DEG_000 2011-09-07 12_38_50.png	IPK Gatersleben	doi:10.5447/IPK/2016/7	http://dx.doi.org/10.5447/IPK/2016/7	Manual trait acquisition	Image analysis	Extracted Features	Statistical analyses	derived_data_files/das_19.txt	IPK Gatersleben	doi:10.5447/IPK/2016/9	http://dx.doi.org/10.5447/IPK/2016/9	covered	rotating
1135FA1010	Image Acquisition	LemnaTec Scanalyzer system	09.09.2011 12:37:51	1135FA1010_das_21	1135FA_images\nir\top\21\1135FA1010 top.nir das_21 DEG_000 2011-09-09 12_37_51.png	IPK Gatersleben	doi:10.5447/IPK/2016/7	http://dx.doi.org/10.5447/IPK/2016/7	Manual trait acquisition	Image analysis	Extracted Features	Statistical analyses	derived_data_files/das_21.txt	IPK Gatersleben	doi:10.5447/IPK/2016/9	http://dx.doi.org/10.5447/IPK/2016/9	covered	rotating
1135FA1010	Image Acquisition	LemnaTec Scanalyzer system	12.09.2011 12:37:03	1135FA1010_das_24	1135FA_images\nir\top\24\1135FA1010 top.nir das_24 DEG_000 2011-09-12 12_37_03.png	IPK Gatersleben	doi:10.5447/IPK/2016/7	http://dx.doi.org/10.5447/IPK/2016/7	Manual trait acquisition	Image analysis	Extracted Features	Statistical analyses	derived_data_files/das_24.txt	IPK Gatersleben	doi:10.5447/IPK/2016/9	http://dx.doi.org/10.5447/IPK/2016/9	covered	rotating
1135FA1010	Image Acquisition	LemnaTec Scanalyzer system	14.09.2011 13:00:13	1135FA1010_das_26	1135FA_images\nir\top\26\1135FA1010 top.nir das_26 DEG_000 2011-09-14 13_00_13.png	IPK Gatersleben	doi:10.5447/IPK/2016/7	http://dx.doi.org/10.5447/IPK/2016/7	Manual trait acquisition	Image analysis	Extracted Features	Statistical analyses	derived_data_files/das_26.txt	IPK Gatersleben	doi:10.5447/IPK/2016/9	http://dx.doi.org/10.5447/IPK/2016/9	covered	rotating
1135FA1010	Image Acquisition	LemnaTec Scanalyzer system	16.09.2011 12:39:45	1135FA1010_das_28	1135FA_images\nir\top\28\1135FA1010 top.nir das_28 DEG_000 2011-09-16 12_39_45.png	IPK Gatersleben	doi:10.5447/IPK/2016/7	http://dx.doi.org/10.5447/IPK/2016/7	Manual trait acquisition	Image analysis	Extracted Features	Statistical analyses	derived_data_files/das_28.txt	IPK Gatersleben	doi:10.5447/IPK/2016/9	http://dx.doi.org/10.5447/IPK/2016/9	covered	rotating
1135FA1010	Image Acquisition	LemnaTec Scanalyzer system	19.09.2011 12:38:27	1135FA1010_das_31	1135FA_images\nir\top\31\1135FA1010 top.nir das_31 DEG_000 2011-09-19 12_38_27.png	IPK Gatersleben	doi:10.5447/IPK/2016/7	http://dx.doi.org/10.5447/IPK/2016/7	Manual trait acquisition	Image analysis	Extracted Features	Statistical analyses	derived_data_files/das_31.txt	IPK Gatersleben	doi:10.5447/IPK/2016/9	http://dx.doi.org/10.5447/IPK/2016/9	covered	rotating
1135FA1010	Image Acquisition	LemnaTec Scanalyzer system	21.09.2011 18:44:24	1135FA1010_das_33	1135FA_images\nir\top\33\1135FA1010 top.nir das_33 DEG_000 2011-09-21 18_44_24.png	IPK Gatersleben	doi:10.5447/IPK/2016/7	http://dx.doi.org/10.5447/IPK/2016/7	Manual trait acquisition	Image analysis	Extracted Features	Statistical analyses	derived_data_files/das_33.txt	IPK Gatersleben	doi:10.5447/IPK/2016/9	http://dx.doi.org/10.5447/IPK/2016/9	covered	rotating
1135FA1010	Image Acquisition	LemnaTec Scanalyzer system	23.09.2011 06:38:59	1135FA1010_das_35	1135FA_images\nir\top\35\1135FA1010 top.nir das_35 DEG_000 2011-09-23 06_38_59.png	IPK Gatersleben	doi:10.5447/IPK/2016/7	http://dx.doi.org/10.5447/IPK/2016/7	Manual trait acquisition	Image analysis	Extracted Features	Statistical analyses	derived_data_files/das_35.txt	IPK Gatersleben	doi:10.5447/IPK/2016/9	http://dx.doi.org/10.5447/IPK/2016/9	covered	rotating
1135FA1010	Image Acquisition	LemnaTec Scanalyzer system	26.09.2011 17:04:34	1135FA1010_das_38	1135FA_images\nir\top\38\1135FA1010 top.nir das_38 DEG_000 2011-09-26 17_04_34.png	IPK Gatersleben	doi:10.5447/IPK/2016/7	http://dx.doi.org/10.5447/IPK/2016/7	Manual trait acquisition	Image analysis	Extracted Features	Statistical analyses	derived_data_files/das_38.txt	IPK Gatersleben	doi:10.5447/IPK/2016/9	http://dx.doi.org/10.5447/IPK/2016/9	covered	rotating
1135FA1010	Image Acquisition	LemnaTec Scanalyzer system	28.09.2011 14:25:33	1135FA1010_das_40	1135FA_images\nir\top\40\1135FA1010 top.nir das_40 DEG_000 2011-09-28 14_25_33.png	IPK Gatersleben	doi:10.5447/IPK/2016/7	http://dx.doi.org/10.5447/IPK/2016/7	Manual trait acquisition	Image analysis	Extracted Features	Statistical analyses	derived_data_files/das_40.txt	IPK Gatersleben	doi:10.5447/IPK/2016/9	http://dx.doi.org/10.5447/IPK/2016/9	covered	rotating
1135FA1010	Image Acquisition	LemnaTec Scanalyzer system	30.09.2011 12:36:40	1135FA1010_das_42	1135FA_images\nir\top\42\1135FA1010 top.nir das_42 DEG_000 2011-09-30 12_36_40.png	IPK Gatersleben	doi:10.5447/IPK/2016/7	http://dx.doi.org/10.5447/IPK/2016/7	Manual trait acquisition	Image analysis	Extracted Features	Statistical analyses	derived_data_files/das_42.txt	IPK Gatersleben	doi:10.5447/IPK/2016/9	http://dx.doi.org/10.5447/IPK/2016/9	covered	rotating
1135FA1010	Image Acquisition	LemnaTec Scanalyzer system	03.10.2011 12:37:09	1135FA1010_das_45	1135FA_images\nir\top\45\1135FA1010 top.nir das_45 DEG_000 2011-10-03 12_37_09.png	IPK Gatersleben	doi:10.5447/IPK/2016/7	http://dx.doi.org/10.5447/IPK/2016/7	Manual trait acquisition	Image analysis	Extracted Features	Statistical analyses	derived_data_files/das_45.txt	IPK Gatersleben	doi:10.5447/IPK/2016/9	http://dx.doi.org/10.5447/IPK/2016/9	covered	rotating
1135FA1010	Image Acquisition	LemnaTec Scanalyzer system	05.10.2011 12:37:45	1135FA1010_das_47	1135FA_images\nir\top\47\1135FA1010 top.nir das_47 DEG_000 2011-10-05 12_37_45.png	IPK Gatersleben	doi:10.5447/IPK/2016/7	http://dx.doi.org/10.5447/IPK/2016/7	Manual trait acquisition	Image analysis	Extracted Features	Statistical analyses	derived_data_files/das_47.txt	IPK Gatersleben	doi:10.5447/IPK/2016/9	http://dx.doi.org/10.5447/IPK/2016/9	covered	rotating
1135FA1010	Image Acquisition	LemnaTec Scanalyzer system	10.10.2011 14:32:26	1135FA1010_das_52	1135FA_images\nir\top\52\1135FA1010 top.nir das_52 DEG_000 2011-10-10 14_32_26.png	IPK Gatersleben	doi:10.5447/IPK/2016/7	http://dx.doi.org/10.5447/IPK/2016/7	Manual trait acquisition	Image analysis	Extracted Features	Statistical analyses	derived_data_files/das_52.txt	IPK Gatersleben	doi:10.5447/IPK/2016/9	http://dx.doi.org/10.5447/IPK/2016/9	covered	rotating
1135FA1010	Image Acquisition	LemnaTec Scanalyzer system	02.09.2011 13:31:56	1135FA1010_das_14	1135FA_images\vis\top\14\1135FA1010 top.vis das_14 DEG_000 2011-09-02 13_31_56.png	IPK Gatersleben	doi:10.5447/IPK/2016/7	http://dx.doi.org/10.5447/IPK/2016/7	Manual trait acquisition	Image analysis	Extracted Features	Statistical analyses	derived_data_files/das_14.txt	IPK Gatersleben	doi:10.5447/IPK/2016/9	http://dx.doi.org/10.5447/IPK/2016/9	covered	rotating
1135FA1010	Image Acquisition	LemnaTec Scanalyzer system	05.09.2011 12:38:55	1135FA1010_das_17	1135FA_images\vis\top\17\1135FA1010 top.vis das_17 DEG_000 2011-09-05 12_38_55.png	IPK Gatersleben	doi:10.5447/IPK/2016/7	http://dx.doi.org/10.5447/IPK/2016/7	Manual trait acquisition	Image analysis	Extracted Features	Statistical analyses	derived_data_files/das_17.txt	IPK Gatersleben	doi:10.5447/IPK/2016/9	http://dx.doi.org/10.5447/IPK/2016/9	covered	rotating
1135FA1010	Image Acquisition	LemnaTec Scanalyzer system	07.09.2011 12:38:50	1135FA1010_das_19	1135FA_images\vis\top\19\1135FA1010 top.vis das_19 DEG_000 2011-09-07 12_38_50.png	IPK Gatersleben	doi:10.5447/IPK/2016/7	http://dx.doi.org/10.5447/IPK/2016/7	Manual trait acquisition	Image analysis	Extracted Features	Statistical analyses	derived_data_files/das_19.txt	IPK Gatersleben	doi:10.5447/IPK/2016/9	http://dx.doi.org/10.5447/IPK/2016/9	covered	rotating
1135FA1010	Image Acquisition	LemnaTec Scanalyzer system	09.09.2011 12:37:51	1135FA1010_das_21	1135FA_images\vis\top\21\1135FA1010 top.vis das_21 DEG_000 2011-09-09 12_37_51.png	IPK Gatersleben	doi:10.5447/IPK/2016/7	http://dx.doi.org/10.5447/IPK/2016/7	Manual trait acquisition	Image analysis	Extracted Features	Statistical analyses	derived_data_files/das_21.txt	IPK Gatersleben	doi:10.5447/IPK/2016/9	http://dx.doi.org/10.5447/IPK/2016/9	covered	rotating
1135FA1010	Image Acquisition	LemnaTec Scanalyzer system	12.09.2011 12:37:03	1135FA1010_das_24	1135FA_images\vis\top\24\1135FA1010 top.vis das_24 DEG_000 2011-09-12 12_37_03.png	IPK Gatersleben	doi:10.5447/IPK/2016/7	http://dx.doi.org/10.5447/IPK/2016/7	Manual trait acquisition	Image analysis	Extracted Features	Statistical analyses	derived_data_files/das_24.txt	IPK Gatersleben	doi:10.5447/IPK/2016/9	http://dx.doi.org/10.5447/IPK/2016/9	covered	rotating
1135FA1010	Image Acquisition	LemnaTec Scanalyzer system	14.09.2011 13:00:13	1135FA1010_das_26	1135FA_images\vis\top\26\1135FA1010 top.vis das_26 DEG_000 2011-09-14 13_00_13.png	IPK Gatersleben	doi:10.5447/IPK/2016/7	http://dx.doi.org/10.5447/IPK/2016/7	Manual trait acquisition	Image analysis	Extracted Features	Statistical analyses	derived_data_files/das_26.txt	IPK Gatersleben	doi:10.5447/IPK/2016/9	http://dx.doi.org/10.5447/IPK/2016/9	covered	rotating
1135FA1010	Image Acquisition	LemnaTec Scanalyzer system	16.09.2011 12:39:45	1135FA1010_das_28	1135FA_images\vis\top\28\1135FA1010 top.vis das_28 DEG_000 2011-09-16 12_39_45.png	IPK Gatersleben	doi:10.5447/IPK/2016/7	http://dx.doi.org/10.5447/IPK/2016/7	Manual trait acquisition	Image analysis	Extracted Features	Statistical analyses	derived_data_files/das_28.txt	IPK Gatersleben	doi:10.5447/IPK/2016/9	http://dx.doi.org/10.5447/IPK/2016/9	covered	rotating
1135FA1010	Image Acquisition	LemnaTec Scanalyzer system	19.09.2011 12:38:27	1135FA1010_das_31	1135FA_images\vis\top\31\1135FA1010 top.vis das_31 DEG_000 2011-09-19 12_38_27.png	IPK Gatersleben	doi:10.5447/IPK/2016/7	http://dx.doi.org/10.5447/IPK/2016/7	Manual trait acquisition	Image analysis	Extracted Features	Statistical analyses	derived_data_files/das_31.txt	IPK Gatersleben	doi:10.5447/IPK/2016/9	http://dx.doi.org/10.5447/IPK/2016/9	covered	rotating
1135FA1010	Image Acquisition	LemnaTec Scanalyzer system	21.09.2011 18:44:24	1135FA1010_das_33	1135FA_images\vis\top\33\1135FA1010 top.vis das_33 DEG_000 2011-09-21 18_44_24.png	IPK Gatersleben	doi:10.5447/IPK/2016/7	http://dx.doi.org/10.5447/IPK/2016/7	Manual trait acquisition	Image analysis	Extracted Features	Statistical analyses	derived_data_files/das_33.txt	IPK Gatersleben	doi:10.5447/IPK/2016/9	http://dx.doi.org/10.5447/IPK/2016/9	covered	rotating
1135FA1010	Image Acquisition	LemnaTec Scanalyzer system	23.09.2011 06:38:59	1135FA1010_das_35	1135FA_images\vis\top\35\1135FA1010 top.vis das_35 DEG_000 2011-09-23 06_38_59.png	IPK Gatersleben	doi:10.5447/IPK/2016/7	http://dx.doi.org/10.5447/IPK/2016/7	Manual trait acquisition	Image analysis	Extracted Features	Statistical analyses	derived_data_files/das_35.txt	IPK Gatersleben	doi:10.5447/IPK/2016/9	http://dx.doi.org/10.5447/IPK/2016/9	covered	rotating
1135FA1010	Image Acquisition	LemnaTec Scanalyzer system	26.09.2011 17:04:34	1135FA1010_das_38	1135FA_images\vis\top\38\1135FA1010 top.vis das_38 DEG_000 2011-09-26 17_04_34.png	IPK Gatersleben	doi:10.5447/IPK/2016/7	http://dx.doi.org/10.5447/IPK/2016/7	Manual trait acquisition	Image analysis	Extracted Features	Statistical analyses	derived_data_files/das_38.txt	IPK Gatersleben	doi:10.5447/IPK/2016/9	http://dx.doi.org/10.5447/IPK/2016/9	covered	rotating
1135FA1010	Image Acquisition	LemnaTec Scanalyzer system	28.09.2011 14:25:33	1135FA1010_das_40	1135FA_images\vis\top\40\1135FA1010 top.vis das_40 DEG_000 2011-09-28 14_25_33.png	IPK Gatersleben	doi:10.5447/IPK/2016/7	http://dx.doi.org/10.5447/IPK/2016/7	Manual trait acquisition	Image analysis	Extracted Features	Statistical analyses	derived_data_files/das_40.txt	IPK Gatersleben	doi:10.5447/IPK/2016/9	http://dx.doi.org/10.5447/IPK/2016/9	covered	rotating
1135FA1010	Image Acquisition	LemnaTec Scanalyzer system	30.09.2011 12:36:40	1135FA1010_das_42	1135FA_images\vis\top\42\1135FA1010 top.vis das_42 DEG_000 2011-09-30 12_36_40.png	IPK Gatersleben	doi:10.5447/IPK/2016/7	http://dx.doi.org/10.5447/IPK/2016/7	Manual trait acquisition	Image analysis	Extracted Features	Statistical analyses	derived_data_files/das_42.txt	IPK Gatersleben	doi:10.5447/IPK/2016/9	http://dx.doi.org/10.5447/IPK/2016/9	covered	rotating
1135FA1010	Image Acquisition	LemnaTec Scanalyzer system	03.10.2011 12:37:09	1135FA1010_das_45	1135FA_images\vis\top\45\1135FA1010 top.vis das_45 DEG_000 2011-10-03 12_37_09.png	IPK Gatersleben	doi:10.5447/IPK/2016/7	http://dx.doi.org/10.5447/IPK/2016/7	Manual trait acquisition	Image analysis	Extracted Features	Statistical analyses	derived_data_files/das_45.txt	IPK Gatersleben	doi:10.5447/IPK/2016/9	http://dx.doi.org/10.5447/IPK/2016/9	covered	rotating
1135FA1010	Image Acquisition	LemnaTec Scanalyzer system	05.10.2011 12:37:45	1135FA1010_das_47	1135FA_images\vis\top\47\1135FA1010 top.vis das_47 DEG_000 2011-10-05 12_37_45.png	IPK Gatersleben	doi:10.5447/IPK/2016/7	http://dx.doi.org/10.5447/IPK/2016/7	Manual trait acquisition	Image analysis	Extracted Features	Statistical analyses	derived_data_files/das_47.txt	IPK Gatersleben	doi:10.5447/IPK/2016/9	http://dx.doi.org/10.5447/IPK/2016/9	covered	rotating
1135FA1010	Image Acquisition	LemnaTec Scanalyzer system	10.10.2011 14:32:26	1135FA1010_das_52	1135FA_images\vis\top\52\1135FA1010 top.vis das_52 DEG_000 2011-10-10 14_32_26.png	IPK Gatersleben	doi:10.5447/IPK/2016/7	http://dx.doi.org/10.5447/IPK/2016/7	Manual trait acquisition	Image analysis	Extracted Features	Statistical analyses	derived_data_files/das_52.txt	IPK Gatersleben	doi:10.5447/IPK/2016/9	http://dx.doi.org/10.5447/IPK/2016/9	covered	rotating
1135FA1011	Image Acquisition	LemnaTec Scanalyzer system	07.10.2011 11:20:42	1135FA1011_das_49	1135FA_images\fluo\side\49\1135FA1011 side.fluo das_49 DEG_000 2011-10-07 11_20_42.png	IPK Gatersleben	doi:10.5447/IPK/2016/7	http://dx.doi.org/10.5447/IPK/2016/7	Manual trait acquisition	Image analysis	Extracted Features	Statistical analyses	derived_data_files/das_49.txt	IPK Gatersleben	doi:10.5447/IPK/2016/9	http://dx.doi.org/10.5447/IPK/2016/9	uncovered	rotating
1135FA1011	Image Acquisition	LemnaTec Scanalyzer system	07.10.2011 11:20:42	1135FA1011_das_49	1135FA_images\fluo\side\49\1135FA1011 side.fluo das_49 DEG_090 2011-10-07 11_20_42.png	IPK Gatersleben	doi:10.5447/IPK/2016/7	http://dx.doi.org/10.5447/IPK/2016/7	Manual trait acquisition	Image analysis	Extracted Features	Statistical analyses	derived_data_files/das_49.txt	IPK Gatersleben	doi:10.5447/IPK/2016/9	http://dx.doi.org/10.5447/IPK/2016/9	uncovered	rotating
1135FA1011	Image Acquisition	LemnaTec Scanalyzer system	10.10.2011 11:35:03	1135FA1011_das_52	1135FA_images\fluo\side\52\1135FA1011 side.fluo das_52 DEG_000 2011-10-10 11_35_03.png	IPK Gatersleben	doi:10.5447/IPK/2016/7	http://dx.doi.org/10.5447/IPK/2016/7	Manual trait acquisition	Image analysis	Extracted Features	Statistical analyses	derived_data_files/das_52.txt	IPK Gatersleben	doi:10.5447/IPK/2016/9	http://dx.doi.org/10.5447/IPK/2016/9	uncovered	rotating
1135FA1011	Image Acquisition	LemnaTec Scanalyzer system	10.10.2011 11:35:03	1135FA1011_das_52	1135FA_images\fluo\side\52\1135FA1011 side.fluo das_52 DEG_090 2011-10-10 11_35_03.png	IPK Gatersleben	doi:10.5447/IPK/2016/7	http://dx.doi.org/10.5447/IPK/2016/7	Manual trait acquisition	Image analysis	Extracted Features	Statistical analyses	derived_data_files/das_52.txt	IPK Gatersleben	doi:10.5447/IPK/2016/9	http://dx.doi.org/10.5447/IPK/2016/9	uncovered	rotating
1135FA1011	Image Acquisition	LemnaTec Scanalyzer system	12.10.2011 11:00:02	1135FA1011_das_54	1135FA_images\fluo\side\54\1135FA1011 side.fluo das_54 DEG_000 2011-10-12 11_00_02.png	IPK Gatersleben	doi:10.5447/IPK/2016/7	http://dx.doi.org/10.5447/IPK/2016/7	Manual trait acquisition	Image analysis	Extracted Features	Statistical analyses	derived_data_files/das_54.txt	IPK Gatersleben	doi:10.5447/IPK/2016/9	http://dx.doi.org/10.5447/IPK/2016/9	uncovered	rotating
1135FA1011	Image Acquisition	LemnaTec Scanalyzer system	12.10.2011 11:00:02	1135FA1011_das_54	1135FA_images\fluo\side\54\1135FA1011 side.fluo das_54 DEG_090 2011-10-12 11_00_02.png	IPK Gatersleben	doi:10.5447/IPK/2016/7	http://dx.doi.org/10.5447/IPK/2016/7	Manual trait acquisition	Image analysis	Extracted Features	Statistical analyses	derived_data_files/das_54.txt	IPK Gatersleben	doi:10.5447/IPK/2016/9	http://dx.doi.org/10.5447/IPK/2016/9	uncovered	rotating
1135FA1011	Image Acquisition	LemnaTec Scanalyzer system	13.10.2011 15:59:36	1135FA1011_das_55	1135FA_images\fluo\side\55\1135FA1011 side.fluo das_55 DEG_000 2011-10-13 15_59_36.png	IPK Gatersleben	doi:10.5447/IPK/2016/7	http://dx.doi.org/10.5447/IPK/2016/7	Manual trait acquisition	Image analysis	Extracted Features	Statistical analyses	derived_data_files/das_55.txt	IPK Gatersleben	doi:10.5447/IPK/2016/9	http://dx.doi.org/10.5447/IPK/2016/9	uncovered	rotating
1135FA1011	Image Acquisition	LemnaTec Scanalyzer system	13.10.2011 15:59:36	1135FA1011_das_55	1135FA_images\fluo\side\55\1135FA1011 side.fluo das_55 DEG_090 2011-10-13 15_59_36.png	IPK Gatersleben	doi:10.5447/IPK/2016/7	http://dx.doi.org/10.5447/IPK/2016/7	Manual trait acquisition	Image analysis	Extracted Features	Statistical analyses	derived_data_files/das_55.txt	IPK Gatersleben	doi:10.5447/IPK/2016/9	http://dx.doi.org/10.5447/IPK/2016/9	uncovered	rotating
1135FA1011	Image Acquisition	LemnaTec Scanalyzer system	07.10.2011 11:20:42	1135FA1011_das_49	1135FA_images\nir\side\49\1135FA1011 side.nir das_49 DEG_000 2011-10-07 11_20_42.png	IPK Gatersleben	doi:10.5447/IPK/2016/7	http://dx.doi.org/10.5447/IPK/2016/7	Manual trait acquisition	Image analysis	Extracted Features	Statistical analyses	derived_data_files/das_49.txt	IPK Gatersleben	doi:10.5447/IPK/2016/9	http://dx.doi.org/10.5447/IPK/2016/9	uncovered	rotating
1135FA1011	Image Acquisition	LemnaTec Scanalyzer system	07.10.2011 11:20:42	1135FA1011_das_49	1135FA_images\nir\side\49\1135FA1011 side.nir das_49 DEG_090 2011-10-07 11_20_42.png	IPK Gatersleben	doi:10.5447/IPK/2016/7	http://dx.doi.org/10.5447/IPK/2016/7	Manual trait acquisition	Image analysis	Extracted Features	Statistical analyses	derived_data_files/das_49.txt	IPK Gatersleben	doi:10.5447/IPK/2016/9	http://dx.doi.org/10.5447/IPK/2016/9	uncovered	rotating
1135FA1011	Image Acquisition	LemnaTec Scanalyzer system	10.10.2011 11:35:03	1135FA1011_das_52	1135FA_images\nir\side\52\1135FA1011 side.nir das_52 DEG_000 2011-10-10 11_35_03.png	IPK Gatersleben	doi:10.5447/IPK/2016/7	http://dx.doi.org/10.5447/IPK/2016/7	Manual trait acquisition	Image analysis	Extracted Features	Statistical analyses	derived_data_files/das_52.txt	IPK Gatersleben	doi:10.5447/IPK/2016/9	http://dx.doi.org/10.5447/IPK/2016/9	uncovered	rotating
1135FA1011	Image Acquisition	LemnaTec Scanalyzer system	10.10.2011 11:35:03	1135FA1011_das_52	1135FA_images\nir\side\52\1135FA1011 side.nir das_52 DEG_090 2011-10-10 11_35_03.png	IPK Gatersleben	doi:10.5447/IPK/2016/7	http://dx.doi.org/10.5447/IPK/2016/7	Manual trait acquisition	Image analysis	Extracted Features	Statistical analyses	derived_data_files/das_52.txt	IPK Gatersleben	doi:10.5447/IPK/2016/9	http://dx.doi.org/10.5447/IPK/2016/9	uncovered	rotating
1135FA1011	Image Acquisition	LemnaTec Scanalyzer system	12.10.2011 11:00:02	1135FA1011_das_54	1135FA_images\nir\side\54\1135FA1011 side.nir das_54 DEG_000 2011-10-12 11_00_02.png	IPK Gatersleben	doi:10.5447/IPK/2016/7	http://dx.doi.org/10.5447/IPK/2016/7	Manual trait acquisition	Image analysis	Extracted Features	Statistical analyses	derived_data_files/das_54.txt	IPK Gatersleben	doi:10.5447/IPK/2016/9	http://dx.doi.org/10.5447/IPK/2016/9	uncovered	rotating
1135FA1011	Image Acquisition	LemnaTec Scanalyzer system	12.10.2011 11:00:02	1135FA1011_das_54	1135FA_images\nir\side\54\1135FA1011 side.nir das_54 DEG_090 2011-10-12 11_00_02.png	IPK Gatersleben	doi:10.5447/IPK/2016/7	http://dx.doi.org/10.5447/IPK/2016/7	Manual trait acquisition	Image analysis	Extracted Features	Statistical analyses	derived_data_files/das_54.txt	IPK Gatersleben	doi:10.5447/IPK/2016/9	http://dx.doi.org/10.5447/IPK/2016/9	uncovered	rotating
1135FA1011	Image Acquisition	LemnaTec Scanalyzer system	13.10.2011 15:59:36	1135FA1011_das_55	1135FA_images\nir\side\55\1135FA1011 side.nir das_55 DEG_000 2011-10-13 15_59_36.png	IPK Gatersleben	doi:10.5447/IPK/2016/7	http://dx.doi.org/10.5447/IPK/2016/7	Manual trait acquisition	Image analysis	Extracted Features	Statistical analyses	derived_data_files/das_55.txt	IPK Gatersleben	doi:10.5447/IPK/2016/9	http://dx.doi.org/10.5447/IPK/2016/9	uncovered	rotating
1135FA1011	Image Acquisition	LemnaTec Scanalyzer system	13.10.2011 15:59:36	1135FA1011_das_55	1135FA_images\nir\side\55\1135FA1011 side.nir das_55 DEG_090 2011-10-13 15_59_36.png	IPK Gatersleben	doi:10.5447/IPK/2016/7	http://dx.doi.org/10.5447/IPK/2016/7	Manual trait acquisition	Image analysis	Extracted Features	Statistical analyses	derived_data_files/das_55.txt	IPK Gatersleben	doi:10.5447/IPK/2016/9	http://dx.doi.org/10.5447/IPK/2016/9	uncovered	rotating
1135FA1011	Image Acquisition	LemnaTec Scanalyzer system	07.10.2011 11:20:42	1135FA1011_das_49	1135FA_images\vis\side\49\1135FA1011 side.vis das_49 DEG_000 2011-10-07 11_20_42.png	IPK Gatersleben	doi:10.5447/IPK/2016/7	http://dx.doi.org/10.5447/IPK/2016/7	Manual trait acquisition	Image analysis	Extracted Features	Statistical analyses	derived_data_files/das_49.txt	IPK Gatersleben	doi:10.5447/IPK/2016/9	http://dx.doi.org/10.5447/IPK/2016/9	uncovered	rotating
1135FA1011	Image Acquisition	LemnaTec Scanalyzer system	07.10.2011 11:20:42	1135FA1011_das_49	1135FA_images\vis\side\49\1135FA1011 side.vis das_49 DEG_090 2011-10-07 11_20_42.png	IPK Gatersleben	doi:10.5447/IPK/2016/7	http://dx.doi.org/10.5447/IPK/2016/7	Manual trait acquisition	Image analysis	Extracted Features	Statistical analyses	derived_data_files/das_49.txt	IPK Gatersleben	doi:10.5447/IPK/2016/9	http://dx.doi.org/10.5447/IPK/2016/9	uncovered	rotating
1135FA1011	Image Acquisition	LemnaTec Scanalyzer system	10.10.2011 11:35:03	1135FA1011_das_52	1135FA_images\vis\side\52\1135FA1011 side.vis das_52 DEG_000 2011-10-10 11_35_03.png	IPK Gatersleben	doi:10.5447/IPK/2016/7	http://dx.doi.org/10.5447/IPK/2016/7	Manual trait acquisition	Image analysis	Extracted Features	Statistical analyses	derived_data_files/das_52.txt	IPK Gatersleben	doi:10.5447/IPK/2016/9	http://dx.doi.org/10.5447/IPK/2016/9	uncovered	rotating
1135FA1011	Image Acquisition	LemnaTec Scanalyzer system	10.10.2011 11:35:03	1135FA1011_das_52	1135FA_images\vis\side\52\1135FA1011 side.vis das_52 DEG_090 2011-10-10 11_35_03.png	IPK Gatersleben	doi:10.5447/IPK/2016/7	http://dx.doi.org/10.5447/IPK/2016/7	Manual trait acquisition	Image analysis	Extracted Features	Statistical analyses	derived_data_files/das_52.txt	IPK Gatersleben	doi:10.5447/IPK/2016/9	http://dx.doi.org/10.5447/IPK/2016/9	uncovered	rotating
1135FA1011	Image Acquisition	LemnaTec Scanalyzer system	12.10.2011 11:00:02	1135FA1011_das_54	1135FA_images\vis\side\54\1135FA1011 side.vis das_54 DEG_000 2011-10-12 11_00_02.png	IPK Gatersleben	doi:10.5447/IPK/2016/7	http://dx.doi.org/10.5447/IPK/2016/7	Manual trait acquisition	Image analysis	Extracted Features	Statistical analyses	derived_data_files/das_54.txt	IPK Gatersleben	doi:10.5447/IPK/2016/9	http://dx.doi.org/10.5447/IPK/2016/9	uncovered	rotating
1135FA1011	Image Acquisition	LemnaTec Scanalyzer system	12.10.2011 11:00:02	1135FA1011_das_54	1135FA_images\vis\side\54\1135FA1011 side.vis das_54 DEG_090 2011-10-12 11_00_02.png	IPK Gatersleben	doi:10.5447/IPK/2016/7	http://dx.doi.org/10.5447/IPK/2016/7	Manual trait acquisition	Image analysis	Extracted Features	Statistical analyses	derived_data_files/das_54.txt	IPK Gatersleben	doi:10.5447/IPK/2016/9	http://dx.doi.org/10.5447/IPK/2016/9	uncovered	rotating
1135FA1011	Image Acquisition	LemnaTec Scanalyzer system	13.10.2011 15:59:36	1135FA1011_das_55	1135FA_images\vis\side\55\1135FA1011 side.vis das_55 DEG_000 2011-10-13 15_59_36.png	IPK Gatersleben	doi:10.5447/IPK/2016/7	http://dx.doi.org/10.5447/IPK/2016/7	Manual trait acquisition	Image analysis	Extracted Features	Statistical analyses	derived_data_files/das_55.txt	IPK Gatersleben	doi:10.5447/IPK/2016/9	http://dx.doi.org/10.5447/IPK/2016/9	uncovered	rotating
1135FA1011	Image Acquisition	LemnaTec Scanalyzer system	13.10.2011 15:59:36	1135FA1011_das_55	1135FA_images\vis\side\55\1135FA1011 side.vis das_55 DEG_090 2011-10-13 15_59_36.png	IPK Gatersleben	doi:10.5447/IPK/2016/7	http://dx.doi.org/10.5447/IPK/2016/7	Manual trait acquisition	Image analysis	Extracted Features	Statistical analyses	derived_data_files/das_55.txt	IPK Gatersleben	doi:10.5447/IPK/2016/9	http://dx.doi.org/10.5447/IPK/2016/9	uncovered	rotating
1135FA1011	Image Acquisition	LemnaTec Scanalyzer system	02.09.2011 11:32:11	1135FA1011_das_14	1135FA_images\fluo\top\14\1135FA1011 top.fluo das_14 DEG_000 2011-09-02 11_32_11.png	IPK Gatersleben	doi:10.5447/IPK/2016/7	http://dx.doi.org/10.5447/IPK/2016/7	Manual trait acquisition	Image analysis	Extracted Features	Statistical analyses	derived_data_files/das_14.txt	IPK Gatersleben	doi:10.5447/IPK/2016/9	http://dx.doi.org/10.5447/IPK/2016/9	uncovered	rotating
1135FA1011	Image Acquisition	LemnaTec Scanalyzer system	05.09.2011 10:40:24	1135FA1011_das_17	1135FA_images\fluo\top\17\1135FA1011 top.fluo das_17 DEG_000 2011-09-05 10_40_24.png	IPK Gatersleben	doi:10.5447/IPK/2016/7	http://dx.doi.org/10.5447/IPK/2016/7	Manual trait acquisition	Image analysis	Extracted Features	Statistical analyses	derived_data_files/das_17.txt	IPK Gatersleben	doi:10.5447/IPK/2016/9	http://dx.doi.org/10.5447/IPK/2016/9	uncovered	rotating
1135FA1011	Image Acquisition	LemnaTec Scanalyzer system	07.09.2011 10:40:05	1135FA1011_das_19	1135FA_images\fluo\top\19\1135FA1011 top.fluo das_19 DEG_000 2011-09-07 10_40_05.png	IPK Gatersleben	doi:10.5447/IPK/2016/7	http://dx.doi.org/10.5447/IPK/2016/7	Manual trait acquisition	Image analysis	Extracted Features	Statistical analyses	derived_data_files/das_19.txt	IPK Gatersleben	doi:10.5447/IPK/2016/9	http://dx.doi.org/10.5447/IPK/2016/9	uncovered	rotating
1135FA1011	Image Acquisition	LemnaTec Scanalyzer system	09.09.2011 10:39:07	1135FA1011_das_21	1135FA_images\fluo\top\21\1135FA1011 top.fluo das_21 DEG_000 2011-09-09 10_39_07.png	IPK Gatersleben	doi:10.5447/IPK/2016/7	http://dx.doi.org/10.5447/IPK/2016/7	Manual trait acquisition	Image analysis	Extracted Features	Statistical analyses	derived_data_files/das_21.txt	IPK Gatersleben	doi:10.5447/IPK/2016/9	http://dx.doi.org/10.5447/IPK/2016/9	uncovered	rotating
1135FA1011	Image Acquisition	LemnaTec Scanalyzer system	12.09.2011 10:39:49	1135FA1011_das_24	1135FA_images\fluo\top\24\1135FA1011 top.fluo das_24 DEG_000 2011-09-12 10_39_49.png	IPK Gatersleben	doi:10.5447/IPK/2016/7	http://dx.doi.org/10.5447/IPK/2016/7	Manual trait acquisition	Image analysis	Extracted Features	Statistical analyses	derived_data_files/das_24.txt	IPK Gatersleben	doi:10.5447/IPK/2016/9	http://dx.doi.org/10.5447/IPK/2016/9	uncovered	rotating
1135FA1011	Image Acquisition	LemnaTec Scanalyzer system	14.09.2011 10:39:29	1135FA1011_das_26	1135FA_images\fluo\top\26\1135FA1011 top.fluo das_26 DEG_000 2011-09-14 10_39_29.png	IPK Gatersleben	doi:10.5447/IPK/2016/7	http://dx.doi.org/10.5447/IPK/2016/7	Manual trait acquisition	Image analysis	Extracted Features	Statistical analyses	derived_data_files/das_26.txt	IPK Gatersleben	doi:10.5447/IPK/2016/9	http://dx.doi.org/10.5447/IPK/2016/9	uncovered	rotating
1135FA1011	Image Acquisition	LemnaTec Scanalyzer system	16.09.2011 10:39:54	1135FA1011_das_28	1135FA_images\fluo\top\28\1135FA1011 top.fluo das_28 DEG_000 2011-09-16 10_39_54.png	IPK Gatersleben	doi:10.5447/IPK/2016/7	http://dx.doi.org/10.5447/IPK/2016/7	Manual trait acquisition	Image analysis	Extracted Features	Statistical analyses	derived_data_files/das_28.txt	IPK Gatersleben	doi:10.5447/IPK/2016/9	http://dx.doi.org/10.5447/IPK/2016/9	uncovered	rotating
1135FA1011	Image Acquisition	LemnaTec Scanalyzer system	19.09.2011 10:40:13	1135FA1011_das_31	1135FA_images\fluo\top\31\1135FA1011 top.fluo das_31 DEG_000 2011-09-19 10_40_13.png	IPK Gatersleben	doi:10.5447/IPK/2016/7	http://dx.doi.org/10.5447/IPK/2016/7	Manual trait acquisition	Image analysis	Extracted Features	Statistical analyses	derived_data_files/das_31.txt	IPK Gatersleben	doi:10.5447/IPK/2016/9	http://dx.doi.org/10.5447/IPK/2016/9	uncovered	rotating
1135FA1011	Image Acquisition	LemnaTec Scanalyzer system	21.09.2011 16:45:39	1135FA1011_das_33	1135FA_images\fluo\top\33\1135FA1011 top.fluo das_33 DEG_000 2011-09-21 16_45_39.png	IPK Gatersleben	doi:10.5447/IPK/2016/7	http://dx.doi.org/10.5447/IPK/2016/7	Manual trait acquisition	Image analysis	Extracted Features	Statistical analyses	derived_data_files/das_33.txt	IPK Gatersleben	doi:10.5447/IPK/2016/9	http://dx.doi.org/10.5447/IPK/2016/9	uncovered	rotating
1135FA1011	Image Acquisition	LemnaTec Scanalyzer system	23.09.2011 04:40:03	1135FA1011_das_35	1135FA_images\fluo\top\35\1135FA1011 top.fluo das_35 DEG_000 2011-09-23 04_40_03.png	IPK Gatersleben	doi:10.5447/IPK/2016/7	http://dx.doi.org/10.5447/IPK/2016/7	Manual trait acquisition	Image analysis	Extracted Features	Statistical analyses	derived_data_files/das_35.txt	IPK Gatersleben	doi:10.5447/IPK/2016/9	http://dx.doi.org/10.5447/IPK/2016/9	uncovered	rotating
1135FA1011	Image Acquisition	LemnaTec Scanalyzer system	23.09.2011 10:40:07	1135FA1011_das_35	1135FA_images\fluo\top\35\1135FA1011 top.fluo das_35 DEG_000 2011-09-23 10_40_07.png	IPK Gatersleben	doi:10.5447/IPK/2016/7	http://dx.doi.org/10.5447/IPK/2016/7	Manual trait acquisition	Image analysis	Extracted Features	Statistical analyses	derived_data_files/das_35.txt	IPK Gatersleben	doi:10.5447/IPK/2016/9	http://dx.doi.org/10.5447/IPK/2016/9	uncovered	rotating
1135FA1011	Image Acquisition	LemnaTec Scanalyzer system	26.09.2011 15:07:23	1135FA1011_das_38	1135FA_images\fluo\top\38\1135FA1011 top.fluo das_38 DEG_000 2011-09-26 15_07_23.png	IPK Gatersleben	doi:10.5447/IPK/2016/7	http://dx.doi.org/10.5447/IPK/2016/7	Manual trait acquisition	Image analysis	Extracted Features	Statistical analyses	derived_data_files/das_38.txt	IPK Gatersleben	doi:10.5447/IPK/2016/9	http://dx.doi.org/10.5447/IPK/2016/9	uncovered	rotating
1135FA1011	Image Acquisition	LemnaTec Scanalyzer system	28.09.2011 12:27:53	1135FA1011_das_40	1135FA_images\fluo\top\40\1135FA1011 top.fluo das_40 DEG_000 2011-09-28 12_27_53.png	IPK Gatersleben	doi:10.5447/IPK/2016/7	http://dx.doi.org/10.5447/IPK/2016/7	Manual trait acquisition	Image analysis	Extracted Features	Statistical analyses	derived_data_files/das_40.txt	IPK Gatersleben	doi:10.5447/IPK/2016/9	http://dx.doi.org/10.5447/IPK/2016/9	uncovered	rotating
1135FA1011	Image Acquisition	LemnaTec Scanalyzer system	30.09.2011 10:39:08	1135FA1011_das_42	1135FA_images\fluo\top\42\1135FA1011 top.fluo das_42 DEG_000 2011-09-30 10_39_08.png	IPK Gatersleben	doi:10.5447/IPK/2016/7	http://dx.doi.org/10.5447/IPK/2016/7	Manual trait acquisition	Image analysis	Extracted Features	Statistical analyses	derived_data_files/das_42.txt	IPK Gatersleben	doi:10.5447/IPK/2016/9	http://dx.doi.org/10.5447/IPK/2016/9	uncovered	rotating
1135FA1011	Image Acquisition	LemnaTec Scanalyzer system	03.10.2011 10:39:09	1135FA1011_das_45	1135FA_images\fluo\top\45\1135FA1011 top.fluo das_45 DEG_000 2011-10-03 10_39_09.png	IPK Gatersleben	doi:10.5447/IPK/2016/7	http://dx.doi.org/10.5447/IPK/2016/7	Manual trait acquisition	Image analysis	Extracted Features	Statistical analyses	derived_data_files/das_45.txt	IPK Gatersleben	doi:10.5447/IPK/2016/9	http://dx.doi.org/10.5447/IPK/2016/9	uncovered	rotating
1135FA1011	Image Acquisition	LemnaTec Scanalyzer system	05.10.2011 10:39:48	1135FA1011_das_47	1135FA_images\fluo\top\47\1135FA1011 top.fluo das_47 DEG_000 2011-10-05 10_39_48.png	IPK Gatersleben	doi:10.5447/IPK/2016/7	http://dx.doi.org/10.5447/IPK/2016/7	Manual trait acquisition	Image analysis	Extracted Features	Statistical analyses	derived_data_files/das_47.txt	IPK Gatersleben	doi:10.5447/IPK/2016/9	http://dx.doi.org/10.5447/IPK/2016/9	uncovered	rotating
1135FA1011	Image Acquisition	LemnaTec Scanalyzer system	10.10.2011 11:35:03	1135FA1011_das_52	1135FA_images\fluo\top\52\1135FA1011 top.fluo das_52 DEG_000 2011-10-10 11_35_03.png	IPK Gatersleben	doi:10.5447/IPK/2016/7	http://dx.doi.org/10.5447/IPK/2016/7	Manual trait acquisition	Image analysis	Extracted Features	Statistical analyses	derived_data_files/das_52.txt	IPK Gatersleben	doi:10.5447/IPK/2016/9	http://dx.doi.org/10.5447/IPK/2016/9	uncovered	rotating
1135FA1011	Image Acquisition	LemnaTec Scanalyzer system	12.10.2011 11:00:02	1135FA1011_das_54	1135FA_images\fluo\top\54\1135FA1011 top.fluo das_54 DEG_000 2011-10-12 11_00_02.png	IPK Gatersleben	doi:10.5447/IPK/2016/7	http://dx.doi.org/10.5447/IPK/2016/7	Manual trait acquisition	Image analysis	Extracted Features	Statistical analyses	derived_data_files/das_54.txt	IPK Gatersleben	doi:10.5447/IPK/2016/9	http://dx.doi.org/10.5447/IPK/2016/9	uncovered	rotating
1135FA1011	Image Acquisition	LemnaTec Scanalyzer system	13.10.2011 15:59:36	1135FA1011_das_55	1135FA_images\fluo\top\55\1135FA1011 top.fluo das_55 DEG_000 2011-10-13 15_59_36.png	IPK Gatersleben	doi:10.5447/IPK/2016/7	http://dx.doi.org/10.5447/IPK/2016/7	Manual trait acquisition	Image analysis	Extracted Features	Statistical analyses	derived_data_files/das_55.txt	IPK Gatersleben	doi:10.5447/IPK/2016/9	http://dx.doi.org/10.5447/IPK/2016/9	uncovered	rotating
1135FA1011	Image Acquisition	LemnaTec Scanalyzer system	02.09.2011 11:32:11	1135FA1011_das_14	1135FA_images\nir\top\14\1135FA1011 top.nir das_14 DEG_000 2011-09-02 11_32_11.png	IPK Gatersleben	doi:10.5447/IPK/2016/7	http://dx.doi.org/10.5447/IPK/2016/7	Manual trait acquisition	Image analysis	Extracted Features	Statistical analyses	derived_data_files/das_14.txt	IPK Gatersleben	doi:10.5447/IPK/2016/9	http://dx.doi.org/10.5447/IPK/2016/9	uncovered	rotating
1135FA1011	Image Acquisition	LemnaTec Scanalyzer system	05.09.2011 10:40:24	1135FA1011_das_17	1135FA_images\nir\top\17\1135FA1011 top.nir das_17 DEG_000 2011-09-05 10_40_24.png	IPK Gatersleben	doi:10.5447/IPK/2016/7	http://dx.doi.org/10.5447/IPK/2016/7	Manual trait acquisition	Image analysis	Extracted Features	Statistical analyses	derived_data_files/das_17.txt	IPK Gatersleben	doi:10.5447/IPK/2016/9	http://dx.doi.org/10.5447/IPK/2016/9	uncovered	rotating
1135FA1011	Image Acquisition	LemnaTec Scanalyzer system	07.09.2011 10:40:05	1135FA1011_das_19	1135FA_images\nir\top\19\1135FA1011 top.nir das_19 DEG_000 2011-09-07 10_40_05.png	IPK Gatersleben	doi:10.5447/IPK/2016/7	http://dx.doi.org/10.5447/IPK/2016/7	Manual trait acquisition	Image analysis	Extracted Features	Statistical analyses	derived_data_files/das_19.txt	IPK Gatersleben	doi:10.5447/IPK/2016/9	http://dx.doi.org/10.5447/IPK/2016/9	uncovered	rotating
1135FA1011	Image Acquisition	LemnaTec Scanalyzer system	09.09.2011 10:39:07	1135FA1011_das_21	1135FA_images\nir\top\21\1135FA1011 top.nir das_21 DEG_000 2011-09-09 10_39_07.png	IPK Gatersleben	doi:10.5447/IPK/2016/7	http://dx.doi.org/10.5447/IPK/2016/7	Manual trait acquisition	Image analysis	Extracted Features	Statistical analyses	derived_data_files/das_21.txt	IPK Gatersleben	doi:10.5447/IPK/2016/9	http://dx.doi.org/10.5447/IPK/2016/9	uncovered	rotating
1135FA1011	Image Acquisition	LemnaTec Scanalyzer system	12.09.2011 10:39:49	1135FA1011_das_24	1135FA_images\nir\top\24\1135FA1011 top.nir das_24 DEG_000 2011-09-12 10_39_49.png	IPK Gatersleben	doi:10.5447/IPK/2016/7	http://dx.doi.org/10.5447/IPK/2016/7	Manual trait acquisition	Image analysis	Extracted Features	Statistical analyses	derived_data_files/das_24.txt	IPK Gatersleben	doi:10.5447/IPK/2016/9	http://dx.doi.org/10.5447/IPK/2016/9	uncovered	rotating
1135FA1011	Image Acquisition	LemnaTec Scanalyzer system	14.09.2011 10:39:29	1135FA1011_das_26	1135FA_images\nir\top\26\1135FA1011 top.nir das_26 DEG_000 2011-09-14 10_39_29.png	IPK Gatersleben	doi:10.5447/IPK/2016/7	http://dx.doi.org/10.5447/IPK/2016/7	Manual trait acquisition	Image analysis	Extracted Features	Statistical analyses	derived_data_files/das_26.txt	IPK Gatersleben	doi:10.5447/IPK/2016/9	http://dx.doi.org/10.5447/IPK/2016/9	uncovered	rotating
1135FA1011	Image Acquisition	LemnaTec Scanalyzer system	16.09.2011 10:39:54	1135FA1011_das_28	1135FA_images\nir\top\28\1135FA1011 top.nir das_28 DEG_000 2011-09-16 10_39_54.png	IPK Gatersleben	doi:10.5447/IPK/2016/7	http://dx.doi.org/10.5447/IPK/2016/7	Manual trait acquisition	Image analysis	Extracted Features	Statistical analyses	derived_data_files/das_28.txt	IPK Gatersleben	doi:10.5447/IPK/2016/9	http://dx.doi.org/10.5447/IPK/2016/9	uncovered	rotating
1135FA1011	Image Acquisition	LemnaTec Scanalyzer system	19.09.2011 10:40:13	1135FA1011_das_31	1135FA_images\nir\top\31\1135FA1011 top.nir das_31 DEG_000 2011-09-19 10_40_13.png	IPK Gatersleben	doi:10.5447/IPK/2016/7	http://dx.doi.org/10.5447/IPK/2016/7	Manual trait acquisition	Image analysis	Extracted Features	Statistical analyses	derived_data_files/das_31.txt	IPK Gatersleben	doi:10.5447/IPK/2016/9	http://dx.doi.org/10.5447/IPK/2016/9	uncovered	rotating
1135FA1011	Image Acquisition	LemnaTec Scanalyzer system	21.09.2011 16:45:39	1135FA1011_das_33	1135FA_images\nir\top\33\1135FA1011 top.nir das_33 DEG_000 2011-09-21 16_45_39.png	IPK Gatersleben	doi:10.5447/IPK/2016/7	http://dx.doi.org/10.5447/IPK/2016/7	Manual trait acquisition	Image analysis	Extracted Features	Statistical analyses	derived_data_files/das_33.txt	IPK Gatersleben	doi:10.5447/IPK/2016/9	http://dx.doi.org/10.5447/IPK/2016/9	uncovered	rotating
1135FA1011	Image Acquisition	LemnaTec Scanalyzer system	23.09.2011 04:40:03	1135FA1011_das_35	1135FA_images\nir\top\35\1135FA1011 top.nir das_35 DEG_000 2011-09-23 04_40_03.png	IPK Gatersleben	doi:10.5447/IPK/2016/7	http://dx.doi.org/10.5447/IPK/2016/7	Manual trait acquisition	Image analysis	Extracted Features	Statistical analyses	derived_data_files/das_35.txt	IPK Gatersleben	doi:10.5447/IPK/2016/9	http://dx.doi.org/10.5447/IPK/2016/9	uncovered	rotating
1135FA1011	Image Acquisition	LemnaTec Scanalyzer system	23.09.2011 10:40:07	1135FA1011_das_35	1135FA_images\nir\top\35\1135FA1011 top.nir das_35 DEG_000 2011-09-23 10_40_07.png	IPK Gatersleben	doi:10.5447/IPK/2016/7	http://dx.doi.org/10.5447/IPK/2016/7	Manual trait acquisition	Image analysis	Extracted Features	Statistical analyses	derived_data_files/das_35.txt	IPK Gatersleben	doi:10.5447/IPK/2016/9	http://dx.doi.org/10.5447/IPK/2016/9	uncovered	rotating
1135FA1011	Image Acquisition	LemnaTec Scanalyzer system	26.09.2011 15:07:23	1135FA1011_das_38	1135FA_images\nir\top\38\1135FA1011 top.nir das_38 DEG_000 2011-09-26 15_07_23.png	IPK Gatersleben	doi:10.5447/IPK/2016/7	http://dx.doi.org/10.5447/IPK/2016/7	Manual trait acquisition	Image analysis	Extracted Features	Statistical analyses	derived_data_files/das_38.txt	IPK Gatersleben	doi:10.5447/IPK/2016/9	http://dx.doi.org/10.5447/IPK/2016/9	uncovered	rotating
1135FA1011	Image Acquisition	LemnaTec Scanalyzer system	28.09.2011 12:27:53	1135FA1011_das_40	1135FA_images\nir\top\40\1135FA1011 top.nir das_40 DEG_000 2011-09-28 12_27_53.png	IPK Gatersleben	doi:10.5447/IPK/2016/7	http://dx.doi.org/10.5447/IPK/2016/7	Manual trait acquisition	Image analysis	Extracted Features	Statistical analyses	derived_data_files/das_40.txt	IPK Gatersleben	doi:10.5447/IPK/2016/9	http://dx.doi.org/10.5447/IPK/2016/9	uncovered	rotating
1135FA1011	Image Acquisition	LemnaTec Scanalyzer system	30.09.2011 10:39:08	1135FA1011_das_42	1135FA_images\nir\top\42\1135FA1011 top.nir das_42 DEG_000 2011-09-30 10_39_08.png	IPK Gatersleben	doi:10.5447/IPK/2016/7	http://dx.doi.org/10.5447/IPK/2016/7	Manual trait acquisition	Image analysis	Extracted Features	Statistical analyses	derived_data_files/das_42.txt	IPK Gatersleben	doi:10.5447/IPK/2016/9	http://dx.doi.org/10.5447/IPK/2016/9	uncovered	rotating
1135FA1011	Image Acquisition	LemnaTec Scanalyzer system	03.10.2011 10:39:09	1135FA1011_das_45	1135FA_images\nir\top\45\1135FA1011 top.nir das_45 DEG_000 2011-10-03 10_39_09.png	IPK Gatersleben	doi:10.5447/IPK/2016/7	http://dx.doi.org/10.5447/IPK/2016/7	Manual trait acquisition	Image analysis	Extracted Features	Statistical analyses	derived_data_files/das_45.txt	IPK Gatersleben	doi:10.5447/IPK/2016/9	http://dx.doi.org/10.5447/IPK/2016/9	uncovered	rotating
1135FA1011	Image Acquisition	LemnaTec Scanalyzer system	05.10.2011 10:39:48	1135FA1011_das_47	1135FA_images\nir\top\47\1135FA1011 top.nir das_47 DEG_000 2011-10-05 10_39_48.png	IPK Gatersleben	doi:10.5447/IPK/2016/7	http://dx.doi.org/10.5447/IPK/2016/7	Manual trait acquisition	Image analysis	Extracted Features	Statistical analyses	derived_data_files/das_47.txt	IPK Gatersleben	doi:10.5447/IPK/2016/9	http://dx.doi.org/10.5447/IPK/2016/9	uncovered	rotating
1135FA1011	Image Acquisition	LemnaTec Scanalyzer system	10.10.2011 11:35:03	1135FA1011_das_52	1135FA_images\nir\top\52\1135FA1011 top.nir das_52 DEG_000 2011-10-10 11_35_03.png	IPK Gatersleben	doi:10.5447/IPK/2016/7	http://dx.doi.org/10.5447/IPK/2016/7	Manual trait acquisition	Image analysis	Extracted Features	Statistical analyses	derived_data_files/das_52.txt	IPK Gatersleben	doi:10.5447/IPK/2016/9	http://dx.doi.org/10.5447/IPK/2016/9	uncovered	rotating
1135FA1011	Image Acquisition	LemnaTec Scanalyzer system	12.10.2011 11:00:02	1135FA1011_das_54	1135FA_images\nir\top\54\1135FA1011 top.nir das_54 DEG_000 2011-10-12 11_00_02.png	IPK Gatersleben	doi:10.5447/IPK/2016/7	http://dx.doi.org/10.5447/IPK/2016/7	Manual trait acquisition	Image analysis	Extracted Features	Statistical analyses	derived_data_files/das_54.txt	IPK Gatersleben	doi:10.5447/IPK/2016/9	http://dx.doi.org/10.5447/IPK/2016/9	uncovered	rotating
1135FA1011	Image Acquisition	LemnaTec Scanalyzer system	13.10.2011 15:59:36	1135FA1011_das_55	1135FA_images\nir\top\55\1135FA1011 top.nir das_55 DEG_000 2011-10-13 15_59_36.png	IPK Gatersleben	doi:10.5447/IPK/2016/7	http://dx.doi.org/10.5447/IPK/2016/7	Manual trait acquisition	Image analysis	Extracted Features	Statistical analyses	derived_data_files/das_55.txt	IPK Gatersleben	doi:10.5447/IPK/2016/9	http://dx.doi.org/10.5447/IPK/2016/9	uncovered	rotating
1135FA1011	Image Acquisition	LemnaTec Scanalyzer system	02.09.2011 11:32:11	1135FA1011_das_14	1135FA_images\vis\top\14\1135FA1011 top.vis das_14 DEG_000 2011-09-02 11_32_11.png	IPK Gatersleben	doi:10.5447/IPK/2016/7	http://dx.doi.org/10.5447/IPK/2016/7	Manual trait acquisition	Image analysis	Extracted Features	Statistical analyses	derived_data_files/das_14.txt	IPK Gatersleben	doi:10.5447/IPK/2016/9	http://dx.doi.org/10.5447/IPK/2016/9	uncovered	rotating
1135FA1011	Image Acquisition	LemnaTec Scanalyzer system	05.09.2011 10:40:24	1135FA1011_das_17	1135FA_images\vis\top\17\1135FA1011 top.vis das_17 DEG_000 2011-09-05 10_40_24.png	IPK Gatersleben	doi:10.5447/IPK/2016/7	http://dx.doi.org/10.5447/IPK/2016/7	Manual trait acquisition	Image analysis	Extracted Features	Statistical analyses	derived_data_files/das_17.txt	IPK Gatersleben	doi:10.5447/IPK/2016/9	http://dx.doi.org/10.5447/IPK/2016/9	uncovered	rotating
1135FA1011	Image Acquisition	LemnaTec Scanalyzer system	07.09.2011 10:40:05	1135FA1011_das_19	1135FA_images\vis\top\19\1135FA1011 top.vis das_19 DEG_000 2011-09-07 10_40_05.png	IPK Gatersleben	doi:10.5447/IPK/2016/7	http://dx.doi.org/10.5447/IPK/2016/7	Manual trait acquisition	Image analysis	Extracted Features	Statistical analyses	derived_data_files/das_19.txt	IPK Gatersleben	doi:10.5447/IPK/2016/9	http://dx.doi.org/10.5447/IPK/2016/9	uncovered	rotating
1135FA1011	Image Acquisition	LemnaTec Scanalyzer system	09.09.2011 10:39:07	1135FA1011_das_21	1135FA_images\vis\top\21\1135FA1011 top.vis das_21 DEG_000 2011-09-09 10_39_07.png	IPK Gatersleben	doi:10.5447/IPK/2016/7	http://dx.doi.org/10.5447/IPK/2016/7	Manual trait acquisition	Image analysis	Extracted Features	Statistical analyses	derived_data_files/das_21.txt	IPK Gatersleben	doi:10.5447/IPK/2016/9	http://dx.doi.org/10.5447/IPK/2016/9	uncovered	rotating
1135FA1011	Image Acquisition	LemnaTec Scanalyzer system	12.09.2011 10:39:49	1135FA1011_das_24	1135FA_images\vis\top\24\1135FA1011 top.vis das_24 DEG_000 2011-09-12 10_39_49.png	IPK Gatersleben	doi:10.5447/IPK/2016/7	http://dx.doi.org/10.5447/IPK/2016/7	Manual trait acquisition	Image analysis	Extracted Features	Statistical analyses	derived_data_files/das_24.txt	IPK Gatersleben	doi:10.5447/IPK/2016/9	http://dx.doi.org/10.5447/IPK/2016/9	uncovered	rotating
1135FA1011	Image Acquisition	LemnaTec Scanalyzer system	14.09.2011 10:39:29	1135FA1011_das_26	1135FA_images\vis\top\26\1135FA1011 top.vis das_26 DEG_000 2011-09-14 10_39_29.png	IPK Gatersleben	doi:10.5447/IPK/2016/7	http://dx.doi.org/10.5447/IPK/2016/7	Manual trait acquisition	Image analysis	Extracted Features	Statistical analyses	derived_data_files/das_26.txt	IPK Gatersleben	doi:10.5447/IPK/2016/9	http://dx.doi.org/10.5447/IPK/2016/9	uncovered	rotating
1135FA1011	Image Acquisition	LemnaTec Scanalyzer system	16.09.2011 10:39:54	1135FA1011_das_28	1135FA_images\vis\top\28\1135FA1011 top.vis das_28 DEG_000 2011-09-16 10_39_54.png	IPK Gatersleben	doi:10.5447/IPK/2016/7	http://dx.doi.org/10.5447/IPK/2016/7	Manual trait acquisition	Image analysis	Extracted Features	Statistical analyses	derived_data_files/das_28.txt	IPK Gatersleben	doi:10.5447/IPK/2016/9	http://dx.doi.org/10.5447/IPK/2016/9	uncovered	rotating
1135FA1011	Image Acquisition	LemnaTec Scanalyzer system	19.09.2011 10:40:13	1135FA1011_das_31	1135FA_images\vis\top\31\1135FA1011 top.vis das_31 DEG_000 2011-09-19 10_40_13.png	IPK Gatersleben	doi:10.5447/IPK/2016/7	http://dx.doi.org/10.5447/IPK/2016/7	Manual trait acquisition	Image analysis	Extracted Features	Statistical analyses	derived_data_files/das_31.txt	IPK Gatersleben	doi:10.5447/IPK/2016/9	http://dx.doi.org/10.5447/IPK/2016/9	uncovered	rotating
1135FA1011	Image Acquisition	LemnaTec Scanalyzer system	21.09.2011 16:45:39	1135FA1011_das_33	1135FA_images\vis\top\33\1135FA1011 top.vis das_33 DEG_000 2011-09-21 16_45_39.png	IPK Gatersleben	doi:10.5447/IPK/2016/7	http://dx.doi.org/10.5447/IPK/2016/7	Manual trait acquisition	Image analysis	Extracted Features	Statistical analyses	derived_data_files/das_33.txt	IPK Gatersleben	doi:10.5447/IPK/2016/9	http://dx.doi.org/10.5447/IPK/2016/9	uncovered	rotating
1135FA1011	Image Acquisition	LemnaTec Scanalyzer system	23.09.2011 04:40:03	1135FA1011_das_35	1135FA_images\vis\top\35\1135FA1011 top.vis das_35 DEG_000 2011-09-23 04_40_03.png	IPK Gatersleben	doi:10.5447/IPK/2016/7	http://dx.doi.org/10.5447/IPK/2016/7	Manual trait acquisition	Image analysis	Extracted Features	Statistical analyses	derived_data_files/das_35.txt	IPK Gatersleben	doi:10.5447/IPK/2016/9	http://dx.doi.org/10.5447/IPK/2016/9	uncovered	rotating
1135FA1011	Image Acquisition	LemnaTec Scanalyzer system	23.09.2011 10:40:07	1135FA1011_das_35	1135FA_images\vis\top\35\1135FA1011 top.vis das_35 DEG_000 2011-09-23 10_40_07.png	IPK Gatersleben	doi:10.5447/IPK/2016/7	http://dx.doi.org/10.5447/IPK/2016/7	Manual trait acquisition	Image analysis	Extracted Features	Statistical analyses	derived_data_files/das_35.txt	IPK Gatersleben	doi:10.5447/IPK/2016/9	http://dx.doi.org/10.5447/IPK/2016/9	uncovered	rotating
1135FA1011	Image Acquisition	LemnaTec Scanalyzer system	26.09.2011 15:07:23	1135FA1011_das_38	1135FA_images\vis\top\38\1135FA1011 top.vis das_38 DEG_000 2011-09-26 15_07_23.png	IPK Gatersleben	doi:10.5447/IPK/2016/7	http://dx.doi.org/10.5447/IPK/2016/7	Manual trait acquisition	Image analysis	Extracted Features	Statistical analyses	derived_data_files/das_38.txt	IPK Gatersleben	doi:10.5447/IPK/2016/9	http://dx.doi.org/10.5447/IPK/2016/9	uncovered	rotating
1135FA1011	Image Acquisition	LemnaTec Scanalyzer system	28.09.2011 12:27:53	1135FA1011_das_40	1135FA_images\vis\top\40\1135FA1011 top.vis das_40 DEG_000 2011-09-28 12_27_53.png	IPK Gatersleben	doi:10.5447/IPK/2016/7	http://dx.doi.org/10.5447/IPK/2016/7	Manual trait acquisition	Image analysis	Extracted Features	Statistical analyses	derived_data_files/das_40.txt	IPK Gatersleben	doi:10.5447/IPK/2016/9	http://dx.doi.org/10.5447/IPK/2016/9	uncovered	rotating
1135FA1011	Image Acquisition	LemnaTec Scanalyzer system	30.09.2011 10:39:08	1135FA1011_das_42	1135FA_images\vis\top\42\1135FA1011 top.vis das_42 DEG_000 2011-09-30 10_39_08.png	IPK Gatersleben	doi:10.5447/IPK/2016/7	http://dx.doi.org/10.5447/IPK/2016/7	Manual trait acquisition	Image analysis	Extracted Features	Statistical analyses	derived_data_files/das_42.txt	IPK Gatersleben	doi:10.5447/IPK/2016/9	http://dx.doi.org/10.5447/IPK/2016/9	uncovered	rotating
1135FA1011	Image Acquisition	LemnaTec Scanalyzer system	03.10.2011 10:39:09	1135FA1011_das_45	1135FA_images\vis\top\45\1135FA1011 top.vis das_45 DEG_000 2011-10-03 10_39_09.png	IPK Gatersleben	doi:10.5447/IPK/2016/7	http://dx.doi.org/10.5447/IPK/2016/7	Manual trait acquisition	Image analysis	Extracted Features	Statistical analyses	derived_data_files/das_45.txt	IPK Gatersleben	doi:10.5447/IPK/2016/9	http://dx.doi.org/10.5447/IPK/2016/9	uncovered	rotating
1135FA1011	Image Acquisition	LemnaTec Scanalyzer system	05.10.2011 10:39:48	1135FA1011_das_47	1135FA_images\vis\top\47\1135FA1011 top.vis das_47 DEG_000 2011-10-05 10_39_48.png	IPK Gatersleben	doi:10.5447/IPK/2016/7	http://dx.doi.org/10.5447/IPK/2016/7	Manual trait acquisition	Image analysis	Extracted Features	Statistical analyses	derived_data_files/das_47.txt	IPK Gatersleben	doi:10.5447/IPK/2016/9	http://dx.doi.org/10.5447/IPK/2016/9	uncovered	rotating
1135FA1011	Image Acquisition	LemnaTec Scanalyzer system	10.10.2011 11:35:03	1135FA1011_das_52	1135FA_images\vis\top\52\1135FA1011 top.vis das_52 DEG_000 2011-10-10 11_35_03.png	IPK Gatersleben	doi:10.5447/IPK/2016/7	http://dx.doi.org/10.5447/IPK/2016/7	Manual trait acquisition	Image analysis	Extracted Features	Statistical analyses	derived_data_files/das_52.txt	IPK Gatersleben	doi:10.5447/IPK/2016/9	http://dx.doi.org/10.5447/IPK/2016/9	uncovered	rotating
1135FA1011	Image Acquisition	LemnaTec Scanalyzer system	12.10.2011 11:00:02	1135FA1011_das_54	1135FA_images\vis\top\54\1135FA1011 top.vis das_54 DEG_000 2011-10-12 11_00_02.png	IPK Gatersleben	doi:10.5447/IPK/2016/7	http://dx.doi.org/10.5447/IPK/2016/7	Manual trait acquisition	Image analysis	Extracted Features	Statistical analyses	derived_data_files/das_54.txt	IPK Gatersleben	doi:10.5447/IPK/2016/9	http://dx.doi.org/10.5447/IPK/2016/9	uncovered	rotating
1135FA1011	Image Acquisition	LemnaTec Scanalyzer system	13.10.2011 15:59:36	1135FA1011_das_55	1135FA_images\vis\top\55\1135FA1011 top.vis das_55 DEG_000 2011-10-13 15_59_36.png	IPK Gatersleben	doi:10.5447/IPK/2016/7	http://dx.doi.org/10.5447/IPK/2016/7	Manual trait acquisition	Image analysis	Extracted Features	Statistical analyses	derived_data_files/das_55.txt	IPK Gatersleben	doi:10.5447/IPK/2016/9	http://dx.doi.org/10.5447/IPK/2016/9	uncovered	rotating
1135FA1012	Image Acquisition	LemnaTec Scanalyzer system	07.10.2011 10:50:10	1135FA1012_das_49	1135FA_images\fluo\side\49\1135FA1012 side.fluo das_49 DEG_000 2011-10-07 10_50_10.png	IPK Gatersleben	doi:10.5447/IPK/2016/7	http://dx.doi.org/10.5447/IPK/2016/7	Manual trait acquisition	Image analysis	Extracted Features	Statistical analyses	derived_data_files/das_49.txt	IPK Gatersleben	doi:10.5447/IPK/2016/9	http://dx.doi.org/10.5447/IPK/2016/9	covered	rotating
1135FA1012	Image Acquisition	LemnaTec Scanalyzer system	07.10.2011 10:50:10	1135FA1012_das_49	1135FA_images\fluo\side\49\1135FA1012 side.fluo das_49 DEG_090 2011-10-07 10_50_10.png	IPK Gatersleben	doi:10.5447/IPK/2016/7	http://dx.doi.org/10.5447/IPK/2016/7	Manual trait acquisition	Image analysis	Extracted Features	Statistical analyses	derived_data_files/das_49.txt	IPK Gatersleben	doi:10.5447/IPK/2016/9	http://dx.doi.org/10.5447/IPK/2016/9	covered	rotating
1135FA1012	Image Acquisition	LemnaTec Scanalyzer system	10.10.2011 10:59:27	1135FA1012_das_52	1135FA_images\fluo\side\52\1135FA1012 side.fluo das_52 DEG_000 2011-10-10 10_59_27.png	IPK Gatersleben	doi:10.5447/IPK/2016/7	http://dx.doi.org/10.5447/IPK/2016/7	Manual trait acquisition	Image analysis	Extracted Features	Statistical analyses	derived_data_files/das_52.txt	IPK Gatersleben	doi:10.5447/IPK/2016/9	http://dx.doi.org/10.5447/IPK/2016/9	covered	rotating
1135FA1012	Image Acquisition	LemnaTec Scanalyzer system	10.10.2011 10:59:27	1135FA1012_das_52	1135FA_images\fluo\side\52\1135FA1012 side.fluo das_52 DEG_090 2011-10-10 10_59_27.png	IPK Gatersleben	doi:10.5447/IPK/2016/7	http://dx.doi.org/10.5447/IPK/2016/7	Manual trait acquisition	Image analysis	Extracted Features	Statistical analyses	derived_data_files/das_52.txt	IPK Gatersleben	doi:10.5447/IPK/2016/9	http://dx.doi.org/10.5447/IPK/2016/9	covered	rotating
1135FA1012	Image Acquisition	LemnaTec Scanalyzer system	12.10.2011 10:24:36	1135FA1012_das_54	1135FA_images\fluo\side\54\1135FA1012 side.fluo das_54 DEG_000 2011-10-12 10_24_36.png	IPK Gatersleben	doi:10.5447/IPK/2016/7	http://dx.doi.org/10.5447/IPK/2016/7	Manual trait acquisition	Image analysis	Extracted Features	Statistical analyses	derived_data_files/das_54.txt	IPK Gatersleben	doi:10.5447/IPK/2016/9	http://dx.doi.org/10.5447/IPK/2016/9	covered	rotating
1135FA1012	Image Acquisition	LemnaTec Scanalyzer system	12.10.2011 10:24:36	1135FA1012_das_54	1135FA_images\fluo\side\54\1135FA1012 side.fluo das_54 DEG_090 2011-10-12 10_24_36.png	IPK Gatersleben	doi:10.5447/IPK/2016/7	http://dx.doi.org/10.5447/IPK/2016/7	Manual trait acquisition	Image analysis	Extracted Features	Statistical analyses	derived_data_files/das_54.txt	IPK Gatersleben	doi:10.5447/IPK/2016/9	http://dx.doi.org/10.5447/IPK/2016/9	covered	rotating
1135FA1012	Image Acquisition	LemnaTec Scanalyzer system	13.10.2011 16:03:01	1135FA1012_das_55	1135FA_images\fluo\side\55\1135FA1012 side.fluo das_55 DEG_000 2011-10-13 16_03_01.png	IPK Gatersleben	doi:10.5447/IPK/2016/7	http://dx.doi.org/10.5447/IPK/2016/7	Manual trait acquisition	Image analysis	Extracted Features	Statistical analyses	derived_data_files/das_55.txt	IPK Gatersleben	doi:10.5447/IPK/2016/9	http://dx.doi.org/10.5447/IPK/2016/9	covered	rotating
1135FA1012	Image Acquisition	LemnaTec Scanalyzer system	13.10.2011 16:03:01	1135FA1012_das_55	1135FA_images\fluo\side\55\1135FA1012 side.fluo das_55 DEG_090 2011-10-13 16_03_01.png	IPK Gatersleben	doi:10.5447/IPK/2016/7	http://dx.doi.org/10.5447/IPK/2016/7	Manual trait acquisition	Image analysis	Extracted Features	Statistical analyses	derived_data_files/das_55.txt	IPK Gatersleben	doi:10.5447/IPK/2016/9	http://dx.doi.org/10.5447/IPK/2016/9	covered	rotating
1135FA1012	Image Acquisition	LemnaTec Scanalyzer system	07.10.2011 10:50:10	1135FA1012_das_49	1135FA_images\nir\side\49\1135FA1012 side.nir das_49 DEG_000 2011-10-07 10_50_10.png	IPK Gatersleben	doi:10.5447/IPK/2016/7	http://dx.doi.org/10.5447/IPK/2016/7	Manual trait acquisition	Image analysis	Extracted Features	Statistical analyses	derived_data_files/das_49.txt	IPK Gatersleben	doi:10.5447/IPK/2016/9	http://dx.doi.org/10.5447/IPK/2016/9	covered	rotating
1135FA1012	Image Acquisition	LemnaTec Scanalyzer system	07.10.2011 10:50:10	1135FA1012_das_49	1135FA_images\nir\side\49\1135FA1012 side.nir das_49 DEG_090 2011-10-07 10_50_10.png	IPK Gatersleben	doi:10.5447/IPK/2016/7	http://dx.doi.org/10.5447/IPK/2016/7	Manual trait acquisition	Image analysis	Extracted Features	Statistical analyses	derived_data_files/das_49.txt	IPK Gatersleben	doi:10.5447/IPK/2016/9	http://dx.doi.org/10.5447/IPK/2016/9	covered	rotating
1135FA1012	Image Acquisition	LemnaTec Scanalyzer system	10.10.2011 10:59:27	1135FA1012_das_52	1135FA_images\nir\side\52\1135FA1012 side.nir das_52 DEG_000 2011-10-10 10_59_27.png	IPK Gatersleben	doi:10.5447/IPK/2016/7	http://dx.doi.org/10.5447/IPK/2016/7	Manual trait acquisition	Image analysis	Extracted Features	Statistical analyses	derived_data_files/das_52.txt	IPK Gatersleben	doi:10.5447/IPK/2016/9	http://dx.doi.org/10.5447/IPK/2016/9	covered	rotating
1135FA1012	Image Acquisition	LemnaTec Scanalyzer system	10.10.2011 10:59:27	1135FA1012_das_52	1135FA_images\nir\side\52\1135FA1012 side.nir das_52 DEG_090 2011-10-10 10_59_27.png	IPK Gatersleben	doi:10.5447/IPK/2016/7	http://dx.doi.org/10.5447/IPK/2016/7	Manual trait acquisition	Image analysis	Extracted Features	Statistical analyses	derived_data_files/das_52.txt	IPK Gatersleben	doi:10.5447/IPK/2016/9	http://dx.doi.org/10.5447/IPK/2016/9	covered	rotating
1135FA1012	Image Acquisition	LemnaTec Scanalyzer system	12.10.2011 10:24:36	1135FA1012_das_54	1135FA_images\nir\side\54\1135FA1012 side.nir das_54 DEG_000 2011-10-12 10_24_36.png	IPK Gatersleben	doi:10.5447/IPK/2016/7	http://dx.doi.org/10.5447/IPK/2016/7	Manual trait acquisition	Image analysis	Extracted Features	Statistical analyses	derived_data_files/das_54.txt	IPK Gatersleben	doi:10.5447/IPK/2016/9	http://dx.doi.org/10.5447/IPK/2016/9	covered	rotating
1135FA1012	Image Acquisition	LemnaTec Scanalyzer system	12.10.2011 10:24:36	1135FA1012_das_54	1135FA_images\nir\side\54\1135FA1012 side.nir das_54 DEG_090 2011-10-12 10_24_36.png	IPK Gatersleben	doi:10.5447/IPK/2016/7	http://dx.doi.org/10.5447/IPK/2016/7	Manual trait acquisition	Image analysis	Extracted Features	Statistical analyses	derived_data_files/das_54.txt	IPK Gatersleben	doi:10.5447/IPK/2016/9	http://dx.doi.org/10.5447/IPK/2016/9	covered	rotating
1135FA1012	Image Acquisition	LemnaTec Scanalyzer system	13.10.2011 16:03:01	1135FA1012_das_55	1135FA_images\nir\side\55\1135FA1012 side.nir das_55 DEG_000 2011-10-13 16_03_01.png	IPK Gatersleben	doi:10.5447/IPK/2016/7	http://dx.doi.org/10.5447/IPK/2016/7	Manual trait acquisition	Image analysis	Extracted Features	Statistical analyses	derived_data_files/das_55.txt	IPK Gatersleben	doi:10.5447/IPK/2016/9	http://dx.doi.org/10.5447/IPK/2016/9	covered	rotating
1135FA1012	Image Acquisition	LemnaTec Scanalyzer system	13.10.2011 16:03:01	1135FA1012_das_55	1135FA_images\nir\side\55\1135FA1012 side.nir das_55 DEG_090 2011-10-13 16_03_01.png	IPK Gatersleben	doi:10.5447/IPK/2016/7	http://dx.doi.org/10.5447/IPK/2016/7	Manual trait acquisition	Image analysis	Extracted Features	Statistical analyses	derived_data_files/das_55.txt	IPK Gatersleben	doi:10.5447/IPK/2016/9	http://dx.doi.org/10.5447/IPK/2016/9	covered	rotating
1135FA1012	Image Acquisition	LemnaTec Scanalyzer system	07.10.2011 10:50:10	1135FA1012_das_49	1135FA_images\vis\side\49\1135FA1012 side.vis das_49 DEG_000 2011-10-07 10_50_10.png	IPK Gatersleben	doi:10.5447/IPK/2016/7	http://dx.doi.org/10.5447/IPK/2016/7	Manual trait acquisition	Image analysis	Extracted Features	Statistical analyses	derived_data_files/das_49.txt	IPK Gatersleben	doi:10.5447/IPK/2016/9	http://dx.doi.org/10.5447/IPK/2016/9	covered	rotating
1135FA1012	Image Acquisition	LemnaTec Scanalyzer system	07.10.2011 10:50:10	1135FA1012_das_49	1135FA_images\vis\side\49\1135FA1012 side.vis das_49 DEG_090 2011-10-07 10_50_10.png	IPK Gatersleben	doi:10.5447/IPK/2016/7	http://dx.doi.org/10.5447/IPK/2016/7	Manual trait acquisition	Image analysis	Extracted Features	Statistical analyses	derived_data_files/das_49.txt	IPK Gatersleben	doi:10.5447/IPK/2016/9	http://dx.doi.org/10.5447/IPK/2016/9	covered	rotating
1135FA1012	Image Acquisition	LemnaTec Scanalyzer system	10.10.2011 10:59:27	1135FA1012_das_52	1135FA_images\vis\side\52\1135FA1012 side.vis das_52 DEG_000 2011-10-10 10_59_27.png	IPK Gatersleben	doi:10.5447/IPK/2016/7	http://dx.doi.org/10.5447/IPK/2016/7	Manual trait acquisition	Image analysis	Extracted Features	Statistical analyses	derived_data_files/das_52.txt	IPK Gatersleben	doi:10.5447/IPK/2016/9	http://dx.doi.org/10.5447/IPK/2016/9	covered	rotating
1135FA1012	Image Acquisition	LemnaTec Scanalyzer system	10.10.2011 10:59:27	1135FA1012_das_52	1135FA_images\vis\side\52\1135FA1012 side.vis das_52 DEG_090 2011-10-10 10_59_27.png	IPK Gatersleben	doi:10.5447/IPK/2016/7	http://dx.doi.org/10.5447/IPK/2016/7	Manual trait acquisition	Image analysis	Extracted Features	Statistical analyses	derived_data_files/das_52.txt	IPK Gatersleben	doi:10.5447/IPK/2016/9	http://dx.doi.org/10.5447/IPK/2016/9	covered	rotating
1135FA1012	Image Acquisition	LemnaTec Scanalyzer system	12.10.2011 10:24:36	1135FA1012_das_54	1135FA_images\vis\side\54\1135FA1012 side.vis das_54 DEG_000 2011-10-12 10_24_36.png	IPK Gatersleben	doi:10.5447/IPK/2016/7	http://dx.doi.org/10.5447/IPK/2016/7	Manual trait acquisition	Image analysis	Extracted Features	Statistical analyses	derived_data_files/das_54.txt	IPK Gatersleben	doi:10.5447/IPK/2016/9	http://dx.doi.org/10.5447/IPK/2016/9	covered	rotating
1135FA1012	Image Acquisition	LemnaTec Scanalyzer system	12.10.2011 10:24:36	1135FA1012_das_54	1135FA_images\vis\side\54\1135FA1012 side.vis das_54 DEG_090 2011-10-12 10_24_36.png	IPK Gatersleben	doi:10.5447/IPK/2016/7	http://dx.doi.org/10.5447/IPK/2016/7	Manual trait acquisition	Image analysis	Extracted Features	Statistical analyses	derived_data_files/das_54.txt	IPK Gatersleben	doi:10.5447/IPK/2016/9	http://dx.doi.org/10.5447/IPK/2016/9	covered	rotating
1135FA1012	Image Acquisition	LemnaTec Scanalyzer system	13.10.2011 16:03:01	1135FA1012_das_55	1135FA_images\vis\side\55\1135FA1012 side.vis das_55 DEG_000 2011-10-13 16_03_01.png	IPK Gatersleben	doi:10.5447/IPK/2016/7	http://dx.doi.org/10.5447/IPK/2016/7	Manual trait acquisition	Image analysis	Extracted Features	Statistical analyses	derived_data_files/das_55.txt	IPK Gatersleben	doi:10.5447/IPK/2016/9	http://dx.doi.org/10.5447/IPK/2016/9	covered	rotating
1135FA1012	Image Acquisition	LemnaTec Scanalyzer system	13.10.2011 16:03:01	1135FA1012_das_55	1135FA_images\vis\side\55\1135FA1012 side.vis das_55 DEG_090 2011-10-13 16_03_01.png	IPK Gatersleben	doi:10.5447/IPK/2016/7	http://dx.doi.org/10.5447/IPK/2016/7	Manual trait acquisition	Image analysis	Extracted Features	Statistical analyses	derived_data_files/das_55.txt	IPK Gatersleben	doi:10.5447/IPK/2016/9	http://dx.doi.org/10.5447/IPK/2016/9	covered	rotating
1135FA1012	Image Acquisition	LemnaTec Scanalyzer system	02.09.2011 11:08:41	1135FA1012_das_14	1135FA_images\fluo\top\14\1135FA1012 top.fluo das_14 DEG_000 2011-09-02 11_08_41.png	IPK Gatersleben	doi:10.5447/IPK/2016/7	http://dx.doi.org/10.5447/IPK/2016/7	Manual trait acquisition	Image analysis	Extracted Features	Statistical analyses	derived_data_files/das_14.txt	IPK Gatersleben	doi:10.5447/IPK/2016/9	http://dx.doi.org/10.5447/IPK/2016/9	covered	rotating
1135FA1012	Image Acquisition	LemnaTec Scanalyzer system	05.09.2011 10:15:52	1135FA1012_das_17	1135FA_images\fluo\top\17\1135FA1012 top.fluo das_17 DEG_000 2011-09-05 10_15_52.png	IPK Gatersleben	doi:10.5447/IPK/2016/7	http://dx.doi.org/10.5447/IPK/2016/7	Manual trait acquisition	Image analysis	Extracted Features	Statistical analyses	derived_data_files/das_17.txt	IPK Gatersleben	doi:10.5447/IPK/2016/9	http://dx.doi.org/10.5447/IPK/2016/9	covered	rotating
1135FA1012	Image Acquisition	LemnaTec Scanalyzer system	07.09.2011 10:16:19	1135FA1012_das_19	1135FA_images\fluo\top\19\1135FA1012 top.fluo das_19 DEG_000 2011-09-07 10_16_19.png	IPK Gatersleben	doi:10.5447/IPK/2016/7	http://dx.doi.org/10.5447/IPK/2016/7	Manual trait acquisition	Image analysis	Extracted Features	Statistical analyses	derived_data_files/das_19.txt	IPK Gatersleben	doi:10.5447/IPK/2016/9	http://dx.doi.org/10.5447/IPK/2016/9	covered	rotating
1135FA1012	Image Acquisition	LemnaTec Scanalyzer system	09.09.2011 10:15:54	1135FA1012_das_21	1135FA_images\fluo\top\21\1135FA1012 top.fluo das_21 DEG_000 2011-09-09 10_15_54.png	IPK Gatersleben	doi:10.5447/IPK/2016/7	http://dx.doi.org/10.5447/IPK/2016/7	Manual trait acquisition	Image analysis	Extracted Features	Statistical analyses	derived_data_files/das_21.txt	IPK Gatersleben	doi:10.5447/IPK/2016/9	http://dx.doi.org/10.5447/IPK/2016/9	covered	rotating
1135FA1012	Image Acquisition	LemnaTec Scanalyzer system	12.09.2011 10:16:21	1135FA1012_das_24	1135FA_images\fluo\top\24\1135FA1012 top.fluo das_24 DEG_000 2011-09-12 10_16_21.png	IPK Gatersleben	doi:10.5447/IPK/2016/7	http://dx.doi.org/10.5447/IPK/2016/7	Manual trait acquisition	Image analysis	Extracted Features	Statistical analyses	derived_data_files/das_24.txt	IPK Gatersleben	doi:10.5447/IPK/2016/9	http://dx.doi.org/10.5447/IPK/2016/9	covered	rotating
1135FA1012	Image Acquisition	LemnaTec Scanalyzer system	14.09.2011 10:16:19	1135FA1012_das_26	1135FA_images\fluo\top\26\1135FA1012 top.fluo das_26 DEG_000 2011-09-14 10_16_19.png	IPK Gatersleben	doi:10.5447/IPK/2016/7	http://dx.doi.org/10.5447/IPK/2016/7	Manual trait acquisition	Image analysis	Extracted Features	Statistical analyses	derived_data_files/das_26.txt	IPK Gatersleben	doi:10.5447/IPK/2016/9	http://dx.doi.org/10.5447/IPK/2016/9	covered	rotating
1135FA1012	Image Acquisition	LemnaTec Scanalyzer system	16.09.2011 10:16:45	1135FA1012_das_28	1135FA_images\fluo\top\28\1135FA1012 top.fluo das_28 DEG_000 2011-09-16 10_16_45.png	IPK Gatersleben	doi:10.5447/IPK/2016/7	http://dx.doi.org/10.5447/IPK/2016/7	Manual trait acquisition	Image analysis	Extracted Features	Statistical analyses	derived_data_files/das_28.txt	IPK Gatersleben	doi:10.5447/IPK/2016/9	http://dx.doi.org/10.5447/IPK/2016/9	covered	rotating
1135FA1012	Image Acquisition	LemnaTec Scanalyzer system	19.09.2011 10:16:18	1135FA1012_das_31	1135FA_images\fluo\top\31\1135FA1012 top.fluo das_31 DEG_000 2011-09-19 10_16_18.png	IPK Gatersleben	doi:10.5447/IPK/2016/7	http://dx.doi.org/10.5447/IPK/2016/7	Manual trait acquisition	Image analysis	Extracted Features	Statistical analyses	derived_data_files/das_31.txt	IPK Gatersleben	doi:10.5447/IPK/2016/9	http://dx.doi.org/10.5447/IPK/2016/9	covered	rotating
1135FA1012	Image Acquisition	LemnaTec Scanalyzer system	21.09.2011 16:21:41	1135FA1012_das_33	1135FA_images\fluo\top\33\1135FA1012 top.fluo das_33 DEG_000 2011-09-21 16_21_41.png	IPK Gatersleben	doi:10.5447/IPK/2016/7	http://dx.doi.org/10.5447/IPK/2016/7	Manual trait acquisition	Image analysis	Extracted Features	Statistical analyses	derived_data_files/das_33.txt	IPK Gatersleben	doi:10.5447/IPK/2016/9	http://dx.doi.org/10.5447/IPK/2016/9	covered	rotating
1135FA1012	Image Acquisition	LemnaTec Scanalyzer system	23.09.2011 04:16:21	1135FA1012_das_35	1135FA_images\fluo\top\35\1135FA1012 top.fluo das_35 DEG_000 2011-09-23 04_16_21.png	IPK Gatersleben	doi:10.5447/IPK/2016/7	http://dx.doi.org/10.5447/IPK/2016/7	Manual trait acquisition	Image analysis	Extracted Features	Statistical analyses	derived_data_files/das_35.txt	IPK Gatersleben	doi:10.5447/IPK/2016/9	http://dx.doi.org/10.5447/IPK/2016/9	covered	rotating
1135FA1012	Image Acquisition	LemnaTec Scanalyzer system	23.09.2011 10:16:59	1135FA1012_das_35	1135FA_images\fluo\top\35\1135FA1012 top.fluo das_35 DEG_000 2011-09-23 10_16_59.png	IPK Gatersleben	doi:10.5447/IPK/2016/7	http://dx.doi.org/10.5447/IPK/2016/7	Manual trait acquisition	Image analysis	Extracted Features	Statistical analyses	derived_data_files/das_35.txt	IPK Gatersleben	doi:10.5447/IPK/2016/9	http://dx.doi.org/10.5447/IPK/2016/9	covered	rotating
1135FA1012	Image Acquisition	LemnaTec Scanalyzer system	26.09.2011 14:42:34	1135FA1012_das_38	1135FA_images\fluo\top\38\1135FA1012 top.fluo das_38 DEG_000 2011-09-26 14_42_34.png	IPK Gatersleben	doi:10.5447/IPK/2016/7	http://dx.doi.org/10.5447/IPK/2016/7	Manual trait acquisition	Image analysis	Extracted Features	Statistical analyses	derived_data_files/das_38.txt	IPK Gatersleben	doi:10.5447/IPK/2016/9	http://dx.doi.org/10.5447/IPK/2016/9	covered	rotating
1135FA1012	Image Acquisition	LemnaTec Scanalyzer system	28.09.2011 12:04:51	1135FA1012_das_40	1135FA_images\fluo\top\40\1135FA1012 top.fluo das_40 DEG_000 2011-09-28 12_04_51.png	IPK Gatersleben	doi:10.5447/IPK/2016/7	http://dx.doi.org/10.5447/IPK/2016/7	Manual trait acquisition	Image analysis	Extracted Features	Statistical analyses	derived_data_files/das_40.txt	IPK Gatersleben	doi:10.5447/IPK/2016/9	http://dx.doi.org/10.5447/IPK/2016/9	covered	rotating
1135FA1012	Image Acquisition	LemnaTec Scanalyzer system	30.09.2011 10:16:09	1135FA1012_das_42	1135FA_images\fluo\top\42\1135FA1012 top.fluo das_42 DEG_000 2011-09-30 10_16_09.png	IPK Gatersleben	doi:10.5447/IPK/2016/7	http://dx.doi.org/10.5447/IPK/2016/7	Manual trait acquisition	Image analysis	Extracted Features	Statistical analyses	derived_data_files/das_42.txt	IPK Gatersleben	doi:10.5447/IPK/2016/9	http://dx.doi.org/10.5447/IPK/2016/9	covered	rotating
1135FA1012	Image Acquisition	LemnaTec Scanalyzer system	03.10.2011 10:15:49	1135FA1012_das_45	1135FA_images\fluo\top\45\1135FA1012 top.fluo das_45 DEG_000 2011-10-03 10_15_49.png	IPK Gatersleben	doi:10.5447/IPK/2016/7	http://dx.doi.org/10.5447/IPK/2016/7	Manual trait acquisition	Image analysis	Extracted Features	Statistical analyses	derived_data_files/das_45.txt	IPK Gatersleben	doi:10.5447/IPK/2016/9	http://dx.doi.org/10.5447/IPK/2016/9	covered	rotating
1135FA1012	Image Acquisition	LemnaTec Scanalyzer system	05.10.2011 10:16:10	1135FA1012_das_47	1135FA_images\fluo\top\47\1135FA1012 top.fluo das_47 DEG_000 2011-10-05 10_16_10.png	IPK Gatersleben	doi:10.5447/IPK/2016/7	http://dx.doi.org/10.5447/IPK/2016/7	Manual trait acquisition	Image analysis	Extracted Features	Statistical analyses	derived_data_files/das_47.txt	IPK Gatersleben	doi:10.5447/IPK/2016/9	http://dx.doi.org/10.5447/IPK/2016/9	covered	rotating
1135FA1012	Image Acquisition	LemnaTec Scanalyzer system	10.10.2011 10:59:27	1135FA1012_das_52	1135FA_images\fluo\top\52\1135FA1012 top.fluo das_52 DEG_000 2011-10-10 10_59_27.png	IPK Gatersleben	doi:10.5447/IPK/2016/7	http://dx.doi.org/10.5447/IPK/2016/7	Manual trait acquisition	Image analysis	Extracted Features	Statistical analyses	derived_data_files/das_52.txt	IPK Gatersleben	doi:10.5447/IPK/2016/9	http://dx.doi.org/10.5447/IPK/2016/9	covered	rotating
1135FA1012	Image Acquisition	LemnaTec Scanalyzer system	12.10.2011 10:24:36	1135FA1012_das_54	1135FA_images\fluo\top\54\1135FA1012 top.fluo das_54 DEG_000 2011-10-12 10_24_36.png	IPK Gatersleben	doi:10.5447/IPK/2016/7	http://dx.doi.org/10.5447/IPK/2016/7	Manual trait acquisition	Image analysis	Extracted Features	Statistical analyses	derived_data_files/das_54.txt	IPK Gatersleben	doi:10.5447/IPK/2016/9	http://dx.doi.org/10.5447/IPK/2016/9	covered	rotating
1135FA1012	Image Acquisition	LemnaTec Scanalyzer system	13.10.2011 16:03:01	1135FA1012_das_55	1135FA_images\fluo\top\55\1135FA1012 top.fluo das_55 DEG_000 2011-10-13 16_03_01.png	IPK Gatersleben	doi:10.5447/IPK/2016/7	http://dx.doi.org/10.5447/IPK/2016/7	Manual trait acquisition	Image analysis	Extracted Features	Statistical analyses	derived_data_files/das_55.txt	IPK Gatersleben	doi:10.5447/IPK/2016/9	http://dx.doi.org/10.5447/IPK/2016/9	covered	rotating
1135FA1012	Image Acquisition	LemnaTec Scanalyzer system	02.09.2011 11:08:41	1135FA1012_das_14	1135FA_images\nir\top\14\1135FA1012 top.nir das_14 DEG_000 2011-09-02 11_08_41.png	IPK Gatersleben	doi:10.5447/IPK/2016/7	http://dx.doi.org/10.5447/IPK/2016/7	Manual trait acquisition	Image analysis	Extracted Features	Statistical analyses	derived_data_files/das_14.txt	IPK Gatersleben	doi:10.5447/IPK/2016/9	http://dx.doi.org/10.5447/IPK/2016/9	covered	rotating
1135FA1012	Image Acquisition	LemnaTec Scanalyzer system	05.09.2011 10:15:52	1135FA1012_das_17	1135FA_images\nir\top\17\1135FA1012 top.nir das_17 DEG_000 2011-09-05 10_15_52.png	IPK Gatersleben	doi:10.5447/IPK/2016/7	http://dx.doi.org/10.5447/IPK/2016/7	Manual trait acquisition	Image analysis	Extracted Features	Statistical analyses	derived_data_files/das_17.txt	IPK Gatersleben	doi:10.5447/IPK/2016/9	http://dx.doi.org/10.5447/IPK/2016/9	covered	rotating
1135FA1012	Image Acquisition	LemnaTec Scanalyzer system	07.09.2011 10:16:19	1135FA1012_das_19	1135FA_images\nir\top\19\1135FA1012 top.nir das_19 DEG_000 2011-09-07 10_16_19.png	IPK Gatersleben	doi:10.5447/IPK/2016/7	http://dx.doi.org/10.5447/IPK/2016/7	Manual trait acquisition	Image analysis	Extracted Features	Statistical analyses	derived_data_files/das_19.txt	IPK Gatersleben	doi:10.5447/IPK/2016/9	http://dx.doi.org/10.5447/IPK/2016/9	covered	rotating
1135FA1012	Image Acquisition	LemnaTec Scanalyzer system	09.09.2011 10:15:54	1135FA1012_das_21	1135FA_images\nir\top\21\1135FA1012 top.nir das_21 DEG_000 2011-09-09 10_15_54.png	IPK Gatersleben	doi:10.5447/IPK/2016/7	http://dx.doi.org/10.5447/IPK/2016/7	Manual trait acquisition	Image analysis	Extracted Features	Statistical analyses	derived_data_files/das_21.txt	IPK Gatersleben	doi:10.5447/IPK/2016/9	http://dx.doi.org/10.5447/IPK/2016/9	covered	rotating
1135FA1012	Image Acquisition	LemnaTec Scanalyzer system	12.09.2011 10:16:21	1135FA1012_das_24	1135FA_images\nir\top\24\1135FA1012 top.nir das_24 DEG_000 2011-09-12 10_16_21.png	IPK Gatersleben	doi:10.5447/IPK/2016/7	http://dx.doi.org/10.5447/IPK/2016/7	Manual trait acquisition	Image analysis	Extracted Features	Statistical analyses	derived_data_files/das_24.txt	IPK Gatersleben	doi:10.5447/IPK/2016/9	http://dx.doi.org/10.5447/IPK/2016/9	covered	rotating
1135FA1012	Image Acquisition	LemnaTec Scanalyzer system	14.09.2011 10:16:19	1135FA1012_das_26	1135FA_images\nir\top\26\1135FA1012 top.nir das_26 DEG_000 2011-09-14 10_16_19.png	IPK Gatersleben	doi:10.5447/IPK/2016/7	http://dx.doi.org/10.5447/IPK/2016/7	Manual trait acquisition	Image analysis	Extracted Features	Statistical analyses	derived_data_files/das_26.txt	IPK Gatersleben	doi:10.5447/IPK/2016/9	http://dx.doi.org/10.5447/IPK/2016/9	covered	rotating
1135FA1012	Image Acquisition	LemnaTec Scanalyzer system	16.09.2011 10:16:45	1135FA1012_das_28	1135FA_images\nir\top\28\1135FA1012 top.nir das_28 DEG_000 2011-09-16 10_16_45.png	IPK Gatersleben	doi:10.5447/IPK/2016/7	http://dx.doi.org/10.5447/IPK/2016/7	Manual trait acquisition	Image analysis	Extracted Features	Statistical analyses	derived_data_files/das_28.txt	IPK Gatersleben	doi:10.5447/IPK/2016/9	http://dx.doi.org/10.5447/IPK/2016/9	covered	rotating
1135FA1012	Image Acquisition	LemnaTec Scanalyzer system	19.09.2011 10:16:18	1135FA1012_das_31	1135FA_images\nir\top\31\1135FA1012 top.nir das_31 DEG_000 2011-09-19 10_16_18.png	IPK Gatersleben	doi:10.5447/IPK/2016/7	http://dx.doi.org/10.5447/IPK/2016/7	Manual trait acquisition	Image analysis	Extracted Features	Statistical analyses	derived_data_files/das_31.txt	IPK Gatersleben	doi:10.5447/IPK/2016/9	http://dx.doi.org/10.5447/IPK/2016/9	covered	rotating
1135FA1012	Image Acquisition	LemnaTec Scanalyzer system	21.09.2011 16:21:41	1135FA1012_das_33	1135FA_images\nir\top\33\1135FA1012 top.nir das_33 DEG_000 2011-09-21 16_21_41.png	IPK Gatersleben	doi:10.5447/IPK/2016/7	http://dx.doi.org/10.5447/IPK/2016/7	Manual trait acquisition	Image analysis	Extracted Features	Statistical analyses	derived_data_files/das_33.txt	IPK Gatersleben	doi:10.5447/IPK/2016/9	http://dx.doi.org/10.5447/IPK/2016/9	covered	rotating
1135FA1012	Image Acquisition	LemnaTec Scanalyzer system	23.09.2011 04:16:21	1135FA1012_das_35	1135FA_images\nir\top\35\1135FA1012 top.nir das_35 DEG_000 2011-09-23 04_16_21.png	IPK Gatersleben	doi:10.5447/IPK/2016/7	http://dx.doi.org/10.5447/IPK/2016/7	Manual trait acquisition	Image analysis	Extracted Features	Statistical analyses	derived_data_files/das_35.txt	IPK Gatersleben	doi:10.5447/IPK/2016/9	http://dx.doi.org/10.5447/IPK/2016/9	covered	rotating
1135FA1012	Image Acquisition	LemnaTec Scanalyzer system	23.09.2011 10:16:59	1135FA1012_das_35	1135FA_images\nir\top\35\1135FA1012 top.nir das_35 DEG_000 2011-09-23 10_16_59.png	IPK Gatersleben	doi:10.5447/IPK/2016/7	http://dx.doi.org/10.5447/IPK/2016/7	Manual trait acquisition	Image analysis	Extracted Features	Statistical analyses	derived_data_files/das_35.txt	IPK Gatersleben	doi:10.5447/IPK/2016/9	http://dx.doi.org/10.5447/IPK/2016/9	covered	rotating
1135FA1012	Image Acquisition	LemnaTec Scanalyzer system	26.09.2011 14:42:34	1135FA1012_das_38	1135FA_images\nir\top\38\1135FA1012 top.nir das_38 DEG_000 2011-09-26 14_42_34.png	IPK Gatersleben	doi:10.5447/IPK/2016/7	http://dx.doi.org/10.5447/IPK/2016/7	Manual trait acquisition	Image analysis	Extracted Features	Statistical analyses	derived_data_files/das_38.txt	IPK Gatersleben	doi:10.5447/IPK/2016/9	http://dx.doi.org/10.5447/IPK/2016/9	covered	rotating
1135FA1012	Image Acquisition	LemnaTec Scanalyzer system	28.09.2011 12:04:51	1135FA1012_das_40	1135FA_images\nir\top\40\1135FA1012 top.nir das_40 DEG_000 2011-09-28 12_04_51.png	IPK Gatersleben	doi:10.5447/IPK/2016/7	http://dx.doi.org/10.5447/IPK/2016/7	Manual trait acquisition	Image analysis	Extracted Features	Statistical analyses	derived_data_files/das_40.txt	IPK Gatersleben	doi:10.5447/IPK/2016/9	http://dx.doi.org/10.5447/IPK/2016/9	covered	rotating
1135FA1012	Image Acquisition	LemnaTec Scanalyzer system	30.09.2011 10:16:09	1135FA1012_das_42	1135FA_images\nir\top\42\1135FA1012 top.nir das_42 DEG_000 2011-09-30 10_16_09.png	IPK Gatersleben	doi:10.5447/IPK/2016/7	http://dx.doi.org/10.5447/IPK/2016/7	Manual trait acquisition	Image analysis	Extracted Features	Statistical analyses	derived_data_files/das_42.txt	IPK Gatersleben	doi:10.5447/IPK/2016/9	http://dx.doi.org/10.5447/IPK/2016/9	covered	rotating
1135FA1012	Image Acquisition	LemnaTec Scanalyzer system	03.10.2011 10:15:49	1135FA1012_das_45	1135FA_images\nir\top\45\1135FA1012 top.nir das_45 DEG_000 2011-10-03 10_15_49.png	IPK Gatersleben	doi:10.5447/IPK/2016/7	http://dx.doi.org/10.5447/IPK/2016/7	Manual trait acquisition	Image analysis	Extracted Features	Statistical analyses	derived_data_files/das_45.txt	IPK Gatersleben	doi:10.5447/IPK/2016/9	http://dx.doi.org/10.5447/IPK/2016/9	covered	rotating
1135FA1012	Image Acquisition	LemnaTec Scanalyzer system	05.10.2011 10:16:10	1135FA1012_das_47	1135FA_images\nir\top\47\1135FA1012 top.nir das_47 DEG_000 2011-10-05 10_16_10.png	IPK Gatersleben	doi:10.5447/IPK/2016/7	http://dx.doi.org/10.5447/IPK/2016/7	Manual trait acquisition	Image analysis	Extracted Features	Statistical analyses	derived_data_files/das_47.txt	IPK Gatersleben	doi:10.5447/IPK/2016/9	http://dx.doi.org/10.5447/IPK/2016/9	covered	rotating
1135FA1012	Image Acquisition	LemnaTec Scanalyzer system	10.10.2011 10:59:27	1135FA1012_das_52	1135FA_images\nir\top\52\1135FA1012 top.nir das_52 DEG_000 2011-10-10 10_59_27.png	IPK Gatersleben	doi:10.5447/IPK/2016/7	http://dx.doi.org/10.5447/IPK/2016/7	Manual trait acquisition	Image analysis	Extracted Features	Statistical analyses	derived_data_files/das_52.txt	IPK Gatersleben	doi:10.5447/IPK/2016/9	http://dx.doi.org/10.5447/IPK/2016/9	covered	rotating
1135FA1012	Image Acquisition	LemnaTec Scanalyzer system	12.10.2011 10:24:36	1135FA1012_das_54	1135FA_images\nir\top\54\1135FA1012 top.nir das_54 DEG_000 2011-10-12 10_24_36.png	IPK Gatersleben	doi:10.5447/IPK/2016/7	http://dx.doi.org/10.5447/IPK/2016/7	Manual trait acquisition	Image analysis	Extracted Features	Statistical analyses	derived_data_files/das_54.txt	IPK Gatersleben	doi:10.5447/IPK/2016/9	http://dx.doi.org/10.5447/IPK/2016/9	covered	rotating
1135FA1012	Image Acquisition	LemnaTec Scanalyzer system	13.10.2011 16:03:01	1135FA1012_das_55	1135FA_images\nir\top\55\1135FA1012 top.nir das_55 DEG_000 2011-10-13 16_03_01.png	IPK Gatersleben	doi:10.5447/IPK/2016/7	http://dx.doi.org/10.5447/IPK/2016/7	Manual trait acquisition	Image analysis	Extracted Features	Statistical analyses	derived_data_files/das_55.txt	IPK Gatersleben	doi:10.5447/IPK/2016/9	http://dx.doi.org/10.5447/IPK/2016/9	covered	rotating
1135FA1012	Image Acquisition	LemnaTec Scanalyzer system	02.09.2011 11:08:41	1135FA1012_das_14	1135FA_images\vis\top\14\1135FA1012 top.vis das_14 DEG_000 2011-09-02 11_08_41.png	IPK Gatersleben	doi:10.5447/IPK/2016/7	http://dx.doi.org/10.5447/IPK/2016/7	Manual trait acquisition	Image analysis	Extracted Features	Statistical analyses	derived_data_files/das_14.txt	IPK Gatersleben	doi:10.5447/IPK/2016/9	http://dx.doi.org/10.5447/IPK/2016/9	covered	rotating
1135FA1012	Image Acquisition	LemnaTec Scanalyzer system	05.09.2011 10:15:52	1135FA1012_das_17	1135FA_images\vis\top\17\1135FA1012 top.vis das_17 DEG_000 2011-09-05 10_15_52.png	IPK Gatersleben	doi:10.5447/IPK/2016/7	http://dx.doi.org/10.5447/IPK/2016/7	Manual trait acquisition	Image analysis	Extracted Features	Statistical analyses	derived_data_files/das_17.txt	IPK Gatersleben	doi:10.5447/IPK/2016/9	http://dx.doi.org/10.5447/IPK/2016/9	covered	rotating
1135FA1012	Image Acquisition	LemnaTec Scanalyzer system	07.09.2011 10:16:19	1135FA1012_das_19	1135FA_images\vis\top\19\1135FA1012 top.vis das_19 DEG_000 2011-09-07 10_16_19.png	IPK Gatersleben	doi:10.5447/IPK/2016/7	http://dx.doi.org/10.5447/IPK/2016/7	Manual trait acquisition	Image analysis	Extracted Features	Statistical analyses	derived_data_files/das_19.txt	IPK Gatersleben	doi:10.5447/IPK/2016/9	http://dx.doi.org/10.5447/IPK/2016/9	covered	rotating
1135FA1012	Image Acquisition	LemnaTec Scanalyzer system	09.09.2011 10:15:54	1135FA1012_das_21	1135FA_images\vis\top\21\1135FA1012 top.vis das_21 DEG_000 2011-09-09 10_15_54.png	IPK Gatersleben	doi:10.5447/IPK/2016/7	http://dx.doi.org/10.5447/IPK/2016/7	Manual trait acquisition	Image analysis	Extracted Features	Statistical analyses	derived_data_files/das_21.txt	IPK Gatersleben	doi:10.5447/IPK/2016/9	http://dx.doi.org/10.5447/IPK/2016/9	covered	rotating
1135FA1012	Image Acquisition	LemnaTec Scanalyzer system	12.09.2011 10:16:21	1135FA1012_das_24	1135FA_images\vis\top\24\1135FA1012 top.vis das_24 DEG_000 2011-09-12 10_16_21.png	IPK Gatersleben	doi:10.5447/IPK/2016/7	http://dx.doi.org/10.5447/IPK/2016/7	Manual trait acquisition	Image analysis	Extracted Features	Statistical analyses	derived_data_files/das_24.txt	IPK Gatersleben	doi:10.5447/IPK/2016/9	http://dx.doi.org/10.5447/IPK/2016/9	covered	rotating
1135FA1012	Image Acquisition	LemnaTec Scanalyzer system	14.09.2011 10:16:19	1135FA1012_das_26	1135FA_images\vis\top\26\1135FA1012 top.vis das_26 DEG_000 2011-09-14 10_16_19.png	IPK Gatersleben	doi:10.5447/IPK/2016/7	http://dx.doi.org/10.5447/IPK/2016/7	Manual trait acquisition	Image analysis	Extracted Features	Statistical analyses	derived_data_files/das_26.txt	IPK Gatersleben	doi:10.5447/IPK/2016/9	http://dx.doi.org/10.5447/IPK/2016/9	covered	rotating
1135FA1012	Image Acquisition	LemnaTec Scanalyzer system	16.09.2011 10:16:45	1135FA1012_das_28	1135FA_images\vis\top\28\1135FA1012 top.vis das_28 DEG_000 2011-09-16 10_16_45.png	IPK Gatersleben	doi:10.5447/IPK/2016/7	http://dx.doi.org/10.5447/IPK/2016/7	Manual trait acquisition	Image analysis	Extracted Features	Statistical analyses	derived_data_files/das_28.txt	IPK Gatersleben	doi:10.5447/IPK/2016/9	http://dx.doi.org/10.5447/IPK/2016/9	covered	rotating
1135FA1012	Image Acquisition	LemnaTec Scanalyzer system	19.09.2011 10:16:18	1135FA1012_das_31	1135FA_images\vis\top\31\1135FA1012 top.vis das_31 DEG_000 2011-09-19 10_16_18.png	IPK Gatersleben	doi:10.5447/IPK/2016/7	http://dx.doi.org/10.5447/IPK/2016/7	Manual trait acquisition	Image analysis	Extracted Features	Statistical analyses	derived_data_files/das_31.txt	IPK Gatersleben	doi:10.5447/IPK/2016/9	http://dx.doi.org/10.5447/IPK/2016/9	covered	rotating
1135FA1012	Image Acquisition	LemnaTec Scanalyzer system	21.09.2011 16:21:41	1135FA1012_das_33	1135FA_images\vis\top\33\1135FA1012 top.vis das_33 DEG_000 2011-09-21 16_21_41.png	IPK Gatersleben	doi:10.5447/IPK/2016/7	http://dx.doi.org/10.5447/IPK/2016/7	Manual trait acquisition	Image analysis	Extracted Features	Statistical analyses	derived_data_files/das_33.txt	IPK Gatersleben	doi:10.5447/IPK/2016/9	http://dx.doi.org/10.5447/IPK/2016/9	covered	rotating
1135FA1012	Image Acquisition	LemnaTec Scanalyzer system	23.09.2011 04:16:21	1135FA1012_das_35	1135FA_images\vis\top\35\1135FA1012 top.vis das_35 DEG_000 2011-09-23 04_16_21.png	IPK Gatersleben	doi:10.5447/IPK/2016/7	http://dx.doi.org/10.5447/IPK/2016/7	Manual trait acquisition	Image analysis	Extracted Features	Statistical analyses	derived_data_files/das_35.txt	IPK Gatersleben	doi:10.5447/IPK/2016/9	http://dx.doi.org/10.5447/IPK/2016/9	covered	rotating
1135FA1012	Image Acquisition	LemnaTec Scanalyzer system	23.09.2011 10:16:59	1135FA1012_das_35	1135FA_images\vis\top\35\1135FA1012 top.vis das_35 DEG_000 2011-09-23 10_16_59.png	IPK Gatersleben	doi:10.5447/IPK/2016/7	http://dx.doi.org/10.5447/IPK/2016/7	Manual trait acquisition	Image analysis	Extracted Features	Statistical analyses	derived_data_files/das_35.txt	IPK Gatersleben	doi:10.5447/IPK/2016/9	http://dx.doi.org/10.5447/IPK/2016/9	covered	rotating
1135FA1012	Image Acquisition	LemnaTec Scanalyzer system	26.09.2011 14:42:34	1135FA1012_das_38	1135FA_images\vis\top\38\1135FA1012 top.vis das_38 DEG_000 2011-09-26 14_42_34.png	IPK Gatersleben	doi:10.5447/IPK/2016/7	http://dx.doi.org/10.5447/IPK/2016/7	Manual trait acquisition	Image analysis	Extracted Features	Statistical analyses	derived_data_files/das_38.txt	IPK Gatersleben	doi:10.5447/IPK/2016/9	http://dx.doi.org/10.5447/IPK/2016/9	covered	rotating
1135FA1012	Image Acquisition	LemnaTec Scanalyzer system	28.09.2011 12:04:51	1135FA1012_das_40	1135FA_images\vis\top\40\1135FA1012 top.vis das_40 DEG_000 2011-09-28 12_04_51.png	IPK Gatersleben	doi:10.5447/IPK/2016/7	http://dx.doi.org/10.5447/IPK/2016/7	Manual trait acquisition	Image analysis	Extracted Features	Statistical analyses	derived_data_files/das_40.txt	IPK Gatersleben	doi:10.5447/IPK/2016/9	http://dx.doi.org/10.5447/IPK/2016/9	covered	rotating
1135FA1012	Image Acquisition	LemnaTec Scanalyzer system	30.09.2011 10:16:09	1135FA1012_das_42	1135FA_images\vis\top\42\1135FA1012 top.vis das_42 DEG_000 2011-09-30 10_16_09.png	IPK Gatersleben	doi:10.5447/IPK/2016/7	http://dx.doi.org/10.5447/IPK/2016/7	Manual trait acquisition	Image analysis	Extracted Features	Statistical analyses	derived_data_files/das_42.txt	IPK Gatersleben	doi:10.5447/IPK/2016/9	http://dx.doi.org/10.5447/IPK/2016/9	covered	rotating
1135FA1012	Image Acquisition	LemnaTec Scanalyzer system	03.10.2011 10:15:49	1135FA1012_das_45	1135FA_images\vis\top\45\1135FA1012 top.vis das_45 DEG_000 2011-10-03 10_15_49.png	IPK Gatersleben	doi:10.5447/IPK/2016/7	http://dx.doi.org/10.5447/IPK/2016/7	Manual trait acquisition	Image analysis	Extracted Features	Statistical analyses	derived_data_files/das_45.txt	IPK Gatersleben	doi:10.5447/IPK/2016/9	http://dx.doi.org/10.5447/IPK/2016/9	covered	rotating
1135FA1012	Image Acquisition	LemnaTec Scanalyzer system	05.10.2011 10:16:10	1135FA1012_das_47	1135FA_images\vis\top\47\1135FA1012 top.vis das_47 DEG_000 2011-10-05 10_16_10.png	IPK Gatersleben	doi:10.5447/IPK/2016/7	http://dx.doi.org/10.5447/IPK/2016/7	Manual trait acquisition	Image analysis	Extracted Features	Statistical analyses	derived_data_files/das_47.txt	IPK Gatersleben	doi:10.5447/IPK/2016/9	http://dx.doi.org/10.5447/IPK/2016/9	covered	rotating
1135FA1012	Image Acquisition	LemnaTec Scanalyzer system	10.10.2011 10:59:27	1135FA1012_das_52	1135FA_images\vis\top\52\1135FA1012 top.vis das_52 DEG_000 2011-10-10 10_59_27.png	IPK Gatersleben	doi:10.5447/IPK/2016/7	http://dx.doi.org/10.5447/IPK/2016/7	Manual trait acquisition	Image analysis	Extracted Features	Statistical analyses	derived_data_files/das_52.txt	IPK Gatersleben	doi:10.5447/IPK/2016/9	http://dx.doi.org/10.5447/IPK/2016/9	covered	rotating
1135FA1012	Image Acquisition	LemnaTec Scanalyzer system	12.10.2011 10:24:36	1135FA1012_das_54	1135FA_images\vis\top\54\1135FA1012 top.vis das_54 DEG_000 2011-10-12 10_24_36.png	IPK Gatersleben	doi:10.5447/IPK/2016/7	http://dx.doi.org/10.5447/IPK/2016/7	Manual trait acquisition	Image analysis	Extracted Features	Statistical analyses	derived_data_files/das_54.txt	IPK Gatersleben	doi:10.5447/IPK/2016/9	http://dx.doi.org/10.5447/IPK/2016/9	covered	rotating
1135FA1012	Image Acquisition	LemnaTec Scanalyzer system	13.10.2011 16:03:01	1135FA1012_das_55	1135FA_images\vis\top\55\1135FA1012 top.vis das_55 DEG_000 2011-10-13 16_03_01.png	IPK Gatersleben	doi:10.5447/IPK/2016/7	http://dx.doi.org/10.5447/IPK/2016/7	Manual trait acquisition	Image analysis	Extracted Features	Statistical analyses	derived_data_files/das_55.txt	IPK Gatersleben	doi:10.5447/IPK/2016/9	http://dx.doi.org/10.5447/IPK/2016/9	covered	rotating
1135FA1013	Image Acquisition	LemnaTec Scanalyzer system	07.10.2011 10:52:31	1135FA1013_das_49	1135FA_images\fluo\side\49\1135FA1013 side.fluo das_49 DEG_000 2011-10-07 10_52_31.png	IPK Gatersleben	doi:10.5447/IPK/2016/7	http://dx.doi.org/10.5447/IPK/2016/7	Manual trait acquisition	Image analysis	Extracted Features	Statistical analyses	derived_data_files/das_49.txt	IPK Gatersleben	doi:10.5447/IPK/2016/9	http://dx.doi.org/10.5447/IPK/2016/9	uncovered	rotating
1135FA1013	Image Acquisition	LemnaTec Scanalyzer system	07.10.2011 10:52:31	1135FA1013_das_49	1135FA_images\fluo\side\49\1135FA1013 side.fluo das_49 DEG_090 2011-10-07 10_52_31.png	IPK Gatersleben	doi:10.5447/IPK/2016/7	http://dx.doi.org/10.5447/IPK/2016/7	Manual trait acquisition	Image analysis	Extracted Features	Statistical analyses	derived_data_files/das_49.txt	IPK Gatersleben	doi:10.5447/IPK/2016/9	http://dx.doi.org/10.5447/IPK/2016/9	uncovered	rotating
1135FA1013	Image Acquisition	LemnaTec Scanalyzer system	10.10.2011 11:02:12	1135FA1013_das_52	1135FA_images\fluo\side\52\1135FA1013 side.fluo das_52 DEG_000 2011-10-10 11_02_12.png	IPK Gatersleben	doi:10.5447/IPK/2016/7	http://dx.doi.org/10.5447/IPK/2016/7	Manual trait acquisition	Image analysis	Extracted Features	Statistical analyses	derived_data_files/das_52.txt	IPK Gatersleben	doi:10.5447/IPK/2016/9	http://dx.doi.org/10.5447/IPK/2016/9	uncovered	rotating
1135FA1013	Image Acquisition	LemnaTec Scanalyzer system	10.10.2011 11:02:12	1135FA1013_das_52	1135FA_images\fluo\side\52\1135FA1013 side.fluo das_52 DEG_090 2011-10-10 11_02_12.png	IPK Gatersleben	doi:10.5447/IPK/2016/7	http://dx.doi.org/10.5447/IPK/2016/7	Manual trait acquisition	Image analysis	Extracted Features	Statistical analyses	derived_data_files/das_52.txt	IPK Gatersleben	doi:10.5447/IPK/2016/9	http://dx.doi.org/10.5447/IPK/2016/9	uncovered	rotating
1135FA1013	Image Acquisition	LemnaTec Scanalyzer system	12.10.2011 10:27:18	1135FA1013_das_54	1135FA_images\fluo\side\54\1135FA1013 side.fluo das_54 DEG_000 2011-10-12 10_27_18.png	IPK Gatersleben	doi:10.5447/IPK/2016/7	http://dx.doi.org/10.5447/IPK/2016/7	Manual trait acquisition	Image analysis	Extracted Features	Statistical analyses	derived_data_files/das_54.txt	IPK Gatersleben	doi:10.5447/IPK/2016/9	http://dx.doi.org/10.5447/IPK/2016/9	uncovered	rotating
1135FA1013	Image Acquisition	LemnaTec Scanalyzer system	12.10.2011 10:27:18	1135FA1013_das_54	1135FA_images\fluo\side\54\1135FA1013 side.fluo das_54 DEG_090 2011-10-12 10_27_18.png	IPK Gatersleben	doi:10.5447/IPK/2016/7	http://dx.doi.org/10.5447/IPK/2016/7	Manual trait acquisition	Image analysis	Extracted Features	Statistical analyses	derived_data_files/das_54.txt	IPK Gatersleben	doi:10.5447/IPK/2016/9	http://dx.doi.org/10.5447/IPK/2016/9	uncovered	rotating
1135FA1013	Image Acquisition	LemnaTec Scanalyzer system	13.10.2011 15:16:55	1135FA1013_das_55	1135FA_images\fluo\side\55\1135FA1013 side.fluo das_55 DEG_000 2011-10-13 15_16_55.png	IPK Gatersleben	doi:10.5447/IPK/2016/7	http://dx.doi.org/10.5447/IPK/2016/7	Manual trait acquisition	Image analysis	Extracted Features	Statistical analyses	derived_data_files/das_55.txt	IPK Gatersleben	doi:10.5447/IPK/2016/9	http://dx.doi.org/10.5447/IPK/2016/9	uncovered	rotating
1135FA1013	Image Acquisition	LemnaTec Scanalyzer system	13.10.2011 15:16:55	1135FA1013_das_55	1135FA_images\fluo\side\55\1135FA1013 side.fluo das_55 DEG_090 2011-10-13 15_16_55.png	IPK Gatersleben	doi:10.5447/IPK/2016/7	http://dx.doi.org/10.5447/IPK/2016/7	Manual trait acquisition	Image analysis	Extracted Features	Statistical analyses	derived_data_files/das_55.txt	IPK Gatersleben	doi:10.5447/IPK/2016/9	http://dx.doi.org/10.5447/IPK/2016/9	uncovered	rotating
1135FA1013	Image Acquisition	LemnaTec Scanalyzer system	07.10.2011 10:52:31	1135FA1013_das_49	1135FA_images\nir\side\49\1135FA1013 side.nir das_49 DEG_000 2011-10-07 10_52_31.png	IPK Gatersleben	doi:10.5447/IPK/2016/7	http://dx.doi.org/10.5447/IPK/2016/7	Manual trait acquisition	Image analysis	Extracted Features	Statistical analyses	derived_data_files/das_49.txt	IPK Gatersleben	doi:10.5447/IPK/2016/9	http://dx.doi.org/10.5447/IPK/2016/9	uncovered	rotating
1135FA1013	Image Acquisition	LemnaTec Scanalyzer system	07.10.2011 10:52:31	1135FA1013_das_49	1135FA_images\nir\side\49\1135FA1013 side.nir das_49 DEG_090 2011-10-07 10_52_31.png	IPK Gatersleben	doi:10.5447/IPK/2016/7	http://dx.doi.org/10.5447/IPK/2016/7	Manual trait acquisition	Image analysis	Extracted Features	Statistical analyses	derived_data_files/das_49.txt	IPK Gatersleben	doi:10.5447/IPK/2016/9	http://dx.doi.org/10.5447/IPK/2016/9	uncovered	rotating
1135FA1013	Image Acquisition	LemnaTec Scanalyzer system	10.10.2011 11:02:12	1135FA1013_das_52	1135FA_images\nir\side\52\1135FA1013 side.nir das_52 DEG_000 2011-10-10 11_02_12.png	IPK Gatersleben	doi:10.5447/IPK/2016/7	http://dx.doi.org/10.5447/IPK/2016/7	Manual trait acquisition	Image analysis	Extracted Features	Statistical analyses	derived_data_files/das_52.txt	IPK Gatersleben	doi:10.5447/IPK/2016/9	http://dx.doi.org/10.5447/IPK/2016/9	uncovered	rotating
1135FA1013	Image Acquisition	LemnaTec Scanalyzer system	10.10.2011 11:02:12	1135FA1013_das_52	1135FA_images\nir\side\52\1135FA1013 side.nir das_52 DEG_090 2011-10-10 11_02_12.png	IPK Gatersleben	doi:10.5447/IPK/2016/7	http://dx.doi.org/10.5447/IPK/2016/7	Manual trait acquisition	Image analysis	Extracted Features	Statistical analyses	derived_data_files/das_52.txt	IPK Gatersleben	doi:10.5447/IPK/2016/9	http://dx.doi.org/10.5447/IPK/2016/9	uncovered	rotating
1135FA1013	Image Acquisition	LemnaTec Scanalyzer system	12.10.2011 10:27:18	1135FA1013_das_54	1135FA_images\nir\side\54\1135FA1013 side.nir das_54 DEG_000 2011-10-12 10_27_18.png	IPK Gatersleben	doi:10.5447/IPK/2016/7	http://dx.doi.org/10.5447/IPK/2016/7	Manual trait acquisition	Image analysis	Extracted Features	Statistical analyses	derived_data_files/das_54.txt	IPK Gatersleben	doi:10.5447/IPK/2016/9	http://dx.doi.org/10.5447/IPK/2016/9	uncovered	rotating
1135FA1013	Image Acquisition	LemnaTec Scanalyzer system	12.10.2011 10:27:18	1135FA1013_das_54	1135FA_images\nir\side\54\1135FA1013 side.nir das_54 DEG_090 2011-10-12 10_27_18.png	IPK Gatersleben	doi:10.5447/IPK/2016/7	http://dx.doi.org/10.5447/IPK/2016/7	Manual trait acquisition	Image analysis	Extracted Features	Statistical analyses	derived_data_files/das_54.txt	IPK Gatersleben	doi:10.5447/IPK/2016/9	http://dx.doi.org/10.5447/IPK/2016/9	uncovered	rotating
1135FA1013	Image Acquisition	LemnaTec Scanalyzer system	13.10.2011 15:16:55	1135FA1013_das_55	1135FA_images\nir\side\55\1135FA1013 side.nir das_55 DEG_000 2011-10-13 15_16_55.png	IPK Gatersleben	doi:10.5447/IPK/2016/7	http://dx.doi.org/10.5447/IPK/2016/7	Manual trait acquisition	Image analysis	Extracted Features	Statistical analyses	derived_data_files/das_55.txt	IPK Gatersleben	doi:10.5447/IPK/2016/9	http://dx.doi.org/10.5447/IPK/2016/9	uncovered	rotating
1135FA1013	Image Acquisition	LemnaTec Scanalyzer system	13.10.2011 15:16:55	1135FA1013_das_55	1135FA_images\nir\side\55\1135FA1013 side.nir das_55 DEG_090 2011-10-13 15_16_55.png	IPK Gatersleben	doi:10.5447/IPK/2016/7	http://dx.doi.org/10.5447/IPK/2016/7	Manual trait acquisition	Image analysis	Extracted Features	Statistical analyses	derived_data_files/das_55.txt	IPK Gatersleben	doi:10.5447/IPK/2016/9	http://dx.doi.org/10.5447/IPK/2016/9	uncovered	rotating
1135FA1013	Image Acquisition	LemnaTec Scanalyzer system	07.10.2011 10:52:31	1135FA1013_das_49	1135FA_images\vis\side\49\1135FA1013 side.vis das_49 DEG_000 2011-10-07 10_52_31.png	IPK Gatersleben	doi:10.5447/IPK/2016/7	http://dx.doi.org/10.5447/IPK/2016/7	Manual trait acquisition	Image analysis	Extracted Features	Statistical analyses	derived_data_files/das_49.txt	IPK Gatersleben	doi:10.5447/IPK/2016/9	http://dx.doi.org/10.5447/IPK/2016/9	uncovered	rotating
1135FA1013	Image Acquisition	LemnaTec Scanalyzer system	07.10.2011 10:52:31	1135FA1013_das_49	1135FA_images\vis\side\49\1135FA1013 side.vis das_49 DEG_090 2011-10-07 10_52_31.png	IPK Gatersleben	doi:10.5447/IPK/2016/7	http://dx.doi.org/10.5447/IPK/2016/7	Manual trait acquisition	Image analysis	Extracted Features	Statistical analyses	derived_data_files/das_49.txt	IPK Gatersleben	doi:10.5447/IPK/2016/9	http://dx.doi.org/10.5447/IPK/2016/9	uncovered	rotating
1135FA1013	Image Acquisition	LemnaTec Scanalyzer system	10.10.2011 11:02:12	1135FA1013_das_52	1135FA_images\vis\side\52\1135FA1013 side.vis das_52 DEG_000 2011-10-10 11_02_12.png	IPK Gatersleben	doi:10.5447/IPK/2016/7	http://dx.doi.org/10.5447/IPK/2016/7	Manual trait acquisition	Image analysis	Extracted Features	Statistical analyses	derived_data_files/das_52.txt	IPK Gatersleben	doi:10.5447/IPK/2016/9	http://dx.doi.org/10.5447/IPK/2016/9	uncovered	rotating
1135FA1013	Image Acquisition	LemnaTec Scanalyzer system	10.10.2011 11:02:12	1135FA1013_das_52	1135FA_images\vis\side\52\1135FA1013 side.vis das_52 DEG_090 2011-10-10 11_02_12.png	IPK Gatersleben	doi:10.5447/IPK/2016/7	http://dx.doi.org/10.5447/IPK/2016/7	Manual trait acquisition	Image analysis	Extracted Features	Statistical analyses	derived_data_files/das_52.txt	IPK Gatersleben	doi:10.5447/IPK/2016/9	http://dx.doi.org/10.5447/IPK/2016/9	uncovered	rotating
1135FA1013	Image Acquisition	LemnaTec Scanalyzer system	12.10.2011 10:27:18	1135FA1013_das_54	1135FA_images\vis\side\54\1135FA1013 side.vis das_54 DEG_000 2011-10-12 10_27_18.png	IPK Gatersleben	doi:10.5447/IPK/2016/7	http://dx.doi.org/10.5447/IPK/2016/7	Manual trait acquisition	Image analysis	Extracted Features	Statistical analyses	derived_data_files/das_54.txt	IPK Gatersleben	doi:10.5447/IPK/2016/9	http://dx.doi.org/10.5447/IPK/2016/9	uncovered	rotating
1135FA1013	Image Acquisition	LemnaTec Scanalyzer system	12.10.2011 10:27:18	1135FA1013_das_54	1135FA_images\vis\side\54\1135FA1013 side.vis das_54 DEG_090 2011-10-12 10_27_18.png	IPK Gatersleben	doi:10.5447/IPK/2016/7	http://dx.doi.org/10.5447/IPK/2016/7	Manual trait acquisition	Image analysis	Extracted Features	Statistical analyses	derived_data_files/das_54.txt	IPK Gatersleben	doi:10.5447/IPK/2016/9	http://dx.doi.org/10.5447/IPK/2016/9	uncovered	rotating
1135FA1013	Image Acquisition	LemnaTec Scanalyzer system	13.10.2011 15:16:55	1135FA1013_das_55	1135FA_images\vis\side\55\1135FA1013 side.vis das_55 DEG_000 2011-10-13 15_16_55.png	IPK Gatersleben	doi:10.5447/IPK/2016/7	http://dx.doi.org/10.5447/IPK/2016/7	Manual trait acquisition	Image analysis	Extracted Features	Statistical analyses	derived_data_files/das_55.txt	IPK Gatersleben	doi:10.5447/IPK/2016/9	http://dx.doi.org/10.5447/IPK/2016/9	uncovered	rotating
1135FA1013	Image Acquisition	LemnaTec Scanalyzer system	13.10.2011 15:16:55	1135FA1013_das_55	1135FA_images\vis\side\55\1135FA1013 side.vis das_55 DEG_090 2011-10-13 15_16_55.png	IPK Gatersleben	doi:10.5447/IPK/2016/7	http://dx.doi.org/10.5447/IPK/2016/7	Manual trait acquisition	Image analysis	Extracted Features	Statistical analyses	derived_data_files/das_55.txt	IPK Gatersleben	doi:10.5447/IPK/2016/9	http://dx.doi.org/10.5447/IPK/2016/9	uncovered	rotating
1135FA1013	Image Acquisition	LemnaTec Scanalyzer system	02.09.2011 11:10:23	1135FA1013_das_14	1135FA_images\fluo\top\14\1135FA1013 top.fluo das_14 DEG_000 2011-09-02 11_10_23.png	IPK Gatersleben	doi:10.5447/IPK/2016/7	http://dx.doi.org/10.5447/IPK/2016/7	Manual trait acquisition	Image analysis	Extracted Features	Statistical analyses	derived_data_files/das_14.txt	IPK Gatersleben	doi:10.5447/IPK/2016/9	http://dx.doi.org/10.5447/IPK/2016/9	uncovered	rotating
1135FA1013	Image Acquisition	LemnaTec Scanalyzer system	05.09.2011 10:17:35	1135FA1013_das_17	1135FA_images\fluo\top\17\1135FA1013 top.fluo das_17 DEG_000 2011-09-05 10_17_35.png	IPK Gatersleben	doi:10.5447/IPK/2016/7	http://dx.doi.org/10.5447/IPK/2016/7	Manual trait acquisition	Image analysis	Extracted Features	Statistical analyses	derived_data_files/das_17.txt	IPK Gatersleben	doi:10.5447/IPK/2016/9	http://dx.doi.org/10.5447/IPK/2016/9	uncovered	rotating
1135FA1013	Image Acquisition	LemnaTec Scanalyzer system	07.09.2011 10:18:02	1135FA1013_das_19	1135FA_images\fluo\top\19\1135FA1013 top.fluo das_19 DEG_000 2011-09-07 10_18_02.png	IPK Gatersleben	doi:10.5447/IPK/2016/7	http://dx.doi.org/10.5447/IPK/2016/7	Manual trait acquisition	Image analysis	Extracted Features	Statistical analyses	derived_data_files/das_19.txt	IPK Gatersleben	doi:10.5447/IPK/2016/9	http://dx.doi.org/10.5447/IPK/2016/9	uncovered	rotating
1135FA1013	Image Acquisition	LemnaTec Scanalyzer system	09.09.2011 10:17:40	1135FA1013_das_21	1135FA_images\fluo\top\21\1135FA1013 top.fluo das_21 DEG_000 2011-09-09 10_17_40.png	IPK Gatersleben	doi:10.5447/IPK/2016/7	http://dx.doi.org/10.5447/IPK/2016/7	Manual trait acquisition	Image analysis	Extracted Features	Statistical analyses	derived_data_files/das_21.txt	IPK Gatersleben	doi:10.5447/IPK/2016/9	http://dx.doi.org/10.5447/IPK/2016/9	uncovered	rotating
1135FA1013	Image Acquisition	LemnaTec Scanalyzer system	12.09.2011 10:18:03	1135FA1013_das_24	1135FA_images\fluo\top\24\1135FA1013 top.fluo das_24 DEG_000 2011-09-12 10_18_03.png	IPK Gatersleben	doi:10.5447/IPK/2016/7	http://dx.doi.org/10.5447/IPK/2016/7	Manual trait acquisition	Image analysis	Extracted Features	Statistical analyses	derived_data_files/das_24.txt	IPK Gatersleben	doi:10.5447/IPK/2016/9	http://dx.doi.org/10.5447/IPK/2016/9	uncovered	rotating
1135FA1013	Image Acquisition	LemnaTec Scanalyzer system	14.09.2011 10:18:01	1135FA1013_das_26	1135FA_images\fluo\top\26\1135FA1013 top.fluo das_26 DEG_000 2011-09-14 10_18_01.png	IPK Gatersleben	doi:10.5447/IPK/2016/7	http://dx.doi.org/10.5447/IPK/2016/7	Manual trait acquisition	Image analysis	Extracted Features	Statistical analyses	derived_data_files/das_26.txt	IPK Gatersleben	doi:10.5447/IPK/2016/9	http://dx.doi.org/10.5447/IPK/2016/9	uncovered	rotating
1135FA1013	Image Acquisition	LemnaTec Scanalyzer system	16.09.2011 10:18:28	1135FA1013_das_28	1135FA_images\fluo\top\28\1135FA1013 top.fluo das_28 DEG_000 2011-09-16 10_18_28.png	IPK Gatersleben	doi:10.5447/IPK/2016/7	http://dx.doi.org/10.5447/IPK/2016/7	Manual trait acquisition	Image analysis	Extracted Features	Statistical analyses	derived_data_files/das_28.txt	IPK Gatersleben	doi:10.5447/IPK/2016/9	http://dx.doi.org/10.5447/IPK/2016/9	uncovered	rotating
1135FA1013	Image Acquisition	LemnaTec Scanalyzer system	19.09.2011 10:18:03	1135FA1013_das_31	1135FA_images\fluo\top\31\1135FA1013 top.fluo das_31 DEG_000 2011-09-19 10_18_03.png	IPK Gatersleben	doi:10.5447/IPK/2016/7	http://dx.doi.org/10.5447/IPK/2016/7	Manual trait acquisition	Image analysis	Extracted Features	Statistical analyses	derived_data_files/das_31.txt	IPK Gatersleben	doi:10.5447/IPK/2016/9	http://dx.doi.org/10.5447/IPK/2016/9	uncovered	rotating
1135FA1013	Image Acquisition	LemnaTec Scanalyzer system	21.09.2011 16:23:23	1135FA1013_das_33	1135FA_images\fluo\top\33\1135FA1013 top.fluo das_33 DEG_000 2011-09-21 16_23_23.png	IPK Gatersleben	doi:10.5447/IPK/2016/7	http://dx.doi.org/10.5447/IPK/2016/7	Manual trait acquisition	Image analysis	Extracted Features	Statistical analyses	derived_data_files/das_33.txt	IPK Gatersleben	doi:10.5447/IPK/2016/9	http://dx.doi.org/10.5447/IPK/2016/9	uncovered	rotating
1135FA1013	Image Acquisition	LemnaTec Scanalyzer system	23.09.2011 04:18:09	1135FA1013_das_35	1135FA_images\fluo\top\35\1135FA1013 top.fluo das_35 DEG_000 2011-09-23 04_18_09.png	IPK Gatersleben	doi:10.5447/IPK/2016/7	http://dx.doi.org/10.5447/IPK/2016/7	Manual trait acquisition	Image analysis	Extracted Features	Statistical analyses	derived_data_files/das_35.txt	IPK Gatersleben	doi:10.5447/IPK/2016/9	http://dx.doi.org/10.5447/IPK/2016/9	uncovered	rotating
1135FA1013	Image Acquisition	LemnaTec Scanalyzer system	23.09.2011 10:18:46	1135FA1013_das_35	1135FA_images\fluo\top\35\1135FA1013 top.fluo das_35 DEG_000 2011-09-23 10_18_46.png	IPK Gatersleben	doi:10.5447/IPK/2016/7	http://dx.doi.org/10.5447/IPK/2016/7	Manual trait acquisition	Image analysis	Extracted Features	Statistical analyses	derived_data_files/das_35.txt	IPK Gatersleben	doi:10.5447/IPK/2016/9	http://dx.doi.org/10.5447/IPK/2016/9	uncovered	rotating
[truncated: 29,410 more rows]
